# Supplementary material for: TGPred: efficient methods for predicting target genes of a transcription factor by integrating statistics, machine learning and optimization
Source: NAR Genom Bioinform. 2023 Sep 13;5(3):lqad083. doi: 10.1093/nargab/lqad083 (PMC10498345; doi:10.1093/nargab/lqad083)
Supplement: lqad083_Supplemental_Files [file lqad083_supplemental_files.zip]

Archive with 8 entries (8 files):
- SupplTableS1_AccessionID_samples.xlsx
- SupplTableS2_Huber_Net.xlsx
- SupplTableS3_MSE_Net.xlsx
- SupplTableS4_CLR.xlsx
- SupplTableS5_MRNET.xlsx
- SupplTableS6_Tigress.xlsx
- SupplTableS7_All_methods.xlsx
- Suppl_Materials5.31.2023.pdf
