# Supplementary material for: TGPred: efficient methods for predicting target genes of a transcription factor by integrating statistics, machine learning and optimization
Source: NAR Genom Bioinform. 2023 Sep 13;5(3):lqad083. doi: 10.1093/nargab/lqad083 (PMC10498345; doi:10.1093/nargab/lqad083)
Supplement: lqad083_Supplemental_Files [file lqad083_supplemental_files.zip › SupplTableS1_AccessionID_samples.xlsx]

## Sheet: Table_S1_736_accession_numbers
Table S1. Accession identifiers of maize B73 compendium transcriptomic data set with 736 RNA-seq samples.
Run	Assay_Type	AvgSpotLen	BioProject	BioSample	BioSampleModel	Center_Name	Experiment	Instrument	LibraryLayout	LibrarySelection	Library_Name	LoadDate	MBases	MBytes	Organism	Platform	ReleaseDate	SRA_Sample	SRA_Study	Sample_Name	age	biomaterial_provider	cultivar	dev_stage	genotype	geo_loc_name	source_name	tissue	treatment	LibrarySource
ERR2096632	RNA-Seq	250	PRJEB22166	SAMEA104212555		Woodbury genome center	ERX2154015	Illumina HiSeq 2500	PAIRED	PolyA	Sample 1_p	2018-04-08	5143	2249	Zea mays	ILLUMINA	2018-04-08	ERS1871573	ERP024506	E-MTAB-5915:Sample 1	not available		B73		wild type genotype					TRANSCRIPTOMIC
ERR2096633	RNA-Seq	250	PRJEB22166	SAMEA104212555		Woodbury genome center	ERX2154015	Illumina HiSeq 2500	PAIRED	PolyA	Sample 1_p	2018-04-08	4986	2176	Zea mays	ILLUMINA	2018-04-08	ERS1871573	ERP024506	E-MTAB-5915:Sample 1	not available		B73		wild type genotype					TRANSCRIPTOMIC
ERR2096634	RNA-Seq	250	PRJEB22166	SAMEA104212556		Woodbury genome center	ERX2154016	Illumina HiSeq 2500	PAIRED	PolyA	Sample 2_p	2018-04-08	6401	2760	Zea mays	ILLUMINA	2018-04-08	ERS1871574	ERP024506	E-MTAB-5915:Sample 2	not available		B73		wild type genotype					TRANSCRIPTOMIC
ERR2096635	RNA-Seq	250	PRJEB22166	SAMEA104212556		Woodbury genome center	ERX2154016	Illumina HiSeq 2500	PAIRED	PolyA	Sample 2_p	2018-04-08	6111	2637	Zea mays	ILLUMINA	2018-04-08	ERS1871574	ERP024506	E-MTAB-5915:Sample 2	not available		B73		wild type genotype					TRANSCRIPTOMIC
ERR2096636	RNA-Seq	250	PRJEB22166	SAMEA104212557		Woodbury genome center	ERX2154017	Illumina HiSeq 2500	PAIRED	PolyA	Sample 3_p	2018-04-08	6915	2983	Zea mays	ILLUMINA	2018-04-08	ERS1871575	ERP024506	E-MTAB-5915:Sample 3	not available		B73		wild type genotype					TRANSCRIPTOMIC
ERR2096637	RNA-Seq	250	PRJEB22166	SAMEA104212557		Woodbury genome center	ERX2154017	Illumina HiSeq 2500	PAIRED	PolyA	Sample 3_p	2018-04-08	6608	2849	Zea mays	ILLUMINA	2018-04-08	ERS1871575	ERP024506	E-MTAB-5915:Sample 3	not available		B73		wild type genotype					TRANSCRIPTOMIC
ERR2096638	RNA-Seq	250	PRJEB22166	SAMEA104212558		Woodbury genome center	ERX2154018	Illumina HiSeq 2500	PAIRED	PolyA	Sample 4_p	2018-04-08	2434	1054	Zea mays	ILLUMINA	2018-04-08	ERS1871576	ERP024506	E-MTAB-5915:Sample 4	not available		B73		wild type genotype					TRANSCRIPTOMIC
ERR2096639	RNA-Seq	250	PRJEB22166	SAMEA104212558		Woodbury genome center	ERX2154018	Illumina HiSeq 2500	PAIRED	PolyA	Sample 4_p	2018-04-08	2344	1016	Zea mays	ILLUMINA	2018-04-08	ERS1871576	ERP024506	E-MTAB-5915:Sample 4	not available		B73		wild type genotype					TRANSCRIPTOMIC
ERR2096640	RNA-Seq	250	PRJEB22166	SAMEA104212559		Woodbury genome center	ERX2154019	Illumina HiSeq 2500	PAIRED	PolyA	Sample 5_p	2018-04-08	2410	1027	Zea mays	ILLUMINA	2018-04-08	ERS1871577	ERP024506	E-MTAB-5915:Sample 5	not available		B73		wild type genotype					TRANSCRIPTOMIC
ERR2096641	RNA-Seq	250	PRJEB22166	SAMEA104212559		Woodbury genome center	ERX2154019	Illumina HiSeq 2500	PAIRED	PolyA	Sample 5_p	2018-04-08	2280	974	Zea mays	ILLUMINA	2018-04-08	ERS1871577	ERP024506	E-MTAB-5915:Sample 5	not available		B73		wild type genotype					TRANSCRIPTOMIC
ERR2096642	RNA-Seq	250	PRJEB22166	SAMEA104212560		Woodbury genome center	ERX2154020	Illumina HiSeq 2500	PAIRED	PolyA	Sample 6_p	2018-04-08	4120	1772	Zea mays	ILLUMINA	2018-04-08	ERS1871578	ERP024506	E-MTAB-5915:Sample 6	not available		B73		wild type genotype					TRANSCRIPTOMIC
ERR2096643	RNA-Seq	250	PRJEB22166	SAMEA104212560		Woodbury genome center	ERX2154020	Illumina HiSeq 2500	PAIRED	PolyA	Sample 6_p	2018-04-08	3970	1707	Zea mays	ILLUMINA	2018-04-08	ERS1871578	ERP024506	E-MTAB-5915:Sample 6	not available		B73		wild type genotype					TRANSCRIPTOMIC
ERR2096644	RNA-Seq	250	PRJEB22166	SAMEA104212561		Woodbury genome center	ERX2154021	Illumina HiSeq 2500	PAIRED	PolyA	Sample 7_p	2018-04-08	5231	2244	Zea mays	ILLUMINA	2018-04-08	ERS1871579	ERP024506	E-MTAB-5915:Sample 7	not available		B73		wild type genotype					TRANSCRIPTOMIC
ERR2096645	RNA-Seq	250	PRJEB22166	SAMEA104212561		Woodbury genome center	ERX2154021	Illumina HiSeq 2500	PAIRED	PolyA	Sample 7_p	2018-04-08	4945	2129	Zea mays	ILLUMINA	2018-04-08	ERS1871579	ERP024506	E-MTAB-5915:Sample 7	not available		B73		wild type genotype					TRANSCRIPTOMIC
ERR2096646	RNA-Seq	250	PRJEB22166	SAMEA104212562		Woodbury genome center	ERX2154022	Illumina HiSeq 2500	PAIRED	PolyA	Sample 8_p	2018-04-08	7312	3199	Zea mays	ILLUMINA	2018-04-08	ERS1871580	ERP024506	E-MTAB-5915:Sample 8	not available		B73		wild type genotype					TRANSCRIPTOMIC
ERR2096647	RNA-Seq	250	PRJEB22166	SAMEA104212562		Woodbury genome center	ERX2154022	Illumina HiSeq 2500	PAIRED	PolyA	Sample 8_p	2018-04-08	6861	3014	Zea mays	ILLUMINA	2018-04-08	ERS1871580	ERP024506	E-MTAB-5915:Sample 8	not available		B73		wild type genotype					TRANSCRIPTOMIC
ERR2096648	RNA-Seq	250	PRJEB22166	SAMEA104212563		Woodbury genome center	ERX2154023	Illumina HiSeq 2500	PAIRED	PolyA	Sample 9_p	2018-04-08	2946	1259	Zea mays	ILLUMINA	2018-04-08	ERS1871581	ERP024506	E-MTAB-5915:Sample 9	not available		B73		wild type genotype					TRANSCRIPTOMIC
ERR2096649	RNA-Seq	250	PRJEB22166	SAMEA104212563		Woodbury genome center	ERX2154023	Illumina HiSeq 2500	PAIRED	PolyA	Sample 9_p	2018-04-08	2758	1184	Zea mays	ILLUMINA	2018-04-08	ERS1871581	ERP024506	E-MTAB-5915:Sample 9	not available		B73		wild type genotype					TRANSCRIPTOMIC
ERR2096650	RNA-Seq	250	PRJEB22166	SAMEA104212564		Woodbury genome center	ERX2154024	Illumina HiSeq 2500	PAIRED	PolyA	Sample 10_p	2018-04-08	403	175	Zea mays	ILLUMINA	2018-04-08	ERS1871582	ERP024506	E-MTAB-5915:Sample 10	14		B73		wild type genotype					TRANSCRIPTOMIC
ERR2096651	RNA-Seq	250	PRJEB22166	SAMEA104212564		Woodbury genome center	ERX2154024	Illumina HiSeq 2500	PAIRED	PolyA	Sample 10_p	2018-04-08	382	166	Zea mays	ILLUMINA	2018-04-08	ERS1871582	ERP024506	E-MTAB-5915:Sample 10	14		B73		wild type genotype					TRANSCRIPTOMIC
ERR2096652	RNA-Seq	250	PRJEB22166	SAMEA104212565		Woodbury genome center	ERX2154025	Illumina HiSeq 2500	PAIRED	PolyA	Sample 11_p	2018-04-08	5806	2490	Zea mays	ILLUMINA	2018-04-08	ERS1871583	ERP024506	E-MTAB-5915:Sample 11	14		B73		wild type genotype					TRANSCRIPTOMIC
ERR2096653	RNA-Seq	250	PRJEB22166	SAMEA104212565		Woodbury genome center	ERX2154025	Illumina HiSeq 2500	PAIRED	PolyA	Sample 11_p	2018-04-08	5528	2370	Zea mays	ILLUMINA	2018-04-08	ERS1871583	ERP024506	E-MTAB-5915:Sample 11	14		B73		wild type genotype					TRANSCRIPTOMIC
ERR2096654	RNA-Seq	250	PRJEB22166	SAMEA104212566		Woodbury genome center	ERX2154026	Illumina HiSeq 2500	PAIRED	PolyA	Sample 12_p	2018-04-08	3957	1699	Zea mays	ILLUMINA	2018-04-08	ERS1871584	ERP024506	E-MTAB-5915:Sample 12	14		B73		wild type genotype					TRANSCRIPTOMIC
ERR2096655	RNA-Seq	250	PRJEB22166	SAMEA104212566		Woodbury genome center	ERX2154026	Illumina HiSeq 2500	PAIRED	PolyA	Sample 12_p	2018-04-08	3806	1634	Zea mays	ILLUMINA	2018-04-08	ERS1871584	ERP024506	E-MTAB-5915:Sample 12	14		B73		wild type genotype					TRANSCRIPTOMIC
ERR2096656	RNA-Seq	250	PRJEB22166	SAMEA104212567		Woodbury genome center	ERX2154027	Illumina HiSeq 2500	PAIRED	PolyA	Sample 13_p	2018-04-08	2477	1081	Zea mays	ILLUMINA	2018-04-08	ERS1871585	ERP024506	E-MTAB-5915:Sample 13	14		B73		wild type genotype					TRANSCRIPTOMIC
ERR2096657	RNA-Seq	250	PRJEB22166	SAMEA104212567		Woodbury genome center	ERX2154027	Illumina HiSeq 2500	PAIRED	PolyA	Sample 13_p	2018-04-08	2453	1073	Zea mays	ILLUMINA	2018-04-08	ERS1871585	ERP024506	E-MTAB-5915:Sample 13	14		B73		wild type genotype					TRANSCRIPTOMIC
ERR2096658	RNA-Seq	250	PRJEB22166	SAMEA104212568		Woodbury genome center	ERX2154028	Illumina HiSeq 2500	PAIRED	PolyA	Sample 14_p	2018-04-08	2726	1170	Zea mays	ILLUMINA	2018-04-08	ERS1871586	ERP024506	E-MTAB-5915:Sample 14	14		B73		wild type genotype					TRANSCRIPTOMIC
ERR2096659	RNA-Seq	250	PRJEB22166	SAMEA104212568		Woodbury genome center	ERX2154028	Illumina HiSeq 2500	PAIRED	PolyA	Sample 14_p	2018-04-08	2679	1151	Zea mays	ILLUMINA	2018-04-08	ERS1871586	ERP024506	E-MTAB-5915:Sample 14	14		B73		wild type genotype					TRANSCRIPTOMIC
ERR2096660	RNA-Seq	250	PRJEB22166	SAMEA104212569		Woodbury genome center	ERX2154029	Illumina HiSeq 2500	PAIRED	PolyA	Sample 15_p	2018-04-08	2435	1048	Zea mays	ILLUMINA	2018-04-08	ERS1871587	ERP024506	E-MTAB-5915:Sample 15	14		B73		wild type genotype					TRANSCRIPTOMIC
ERR2096661	RNA-Seq	250	PRJEB22166	SAMEA104212569		Woodbury genome center	ERX2154029	Illumina HiSeq 2500	PAIRED	PolyA	Sample 15_p	2018-04-08	2417	1041	Zea mays	ILLUMINA	2018-04-08	ERS1871587	ERP024506	E-MTAB-5915:Sample 15	14		B73		wild type genotype					TRANSCRIPTOMIC
ERR2096662	RNA-Seq	250	PRJEB22166	SAMEA104212570		Woodbury genome center	ERX2154030	Illumina HiSeq 2500	PAIRED	PolyA	Sample 16_p	2018-04-08	3083	1353	Zea mays	ILLUMINA	2018-04-08	ERS1871588	ERP024506	E-MTAB-5915:Sample 16	14		B73		wild type genotype					TRANSCRIPTOMIC
ERR2096663	RNA-Seq	250	PRJEB22166	SAMEA104212570		Woodbury genome center	ERX2154030	Illumina HiSeq 2500	PAIRED	PolyA	Sample 16_p	2018-04-08	3108	1364	Zea mays	ILLUMINA	2018-04-08	ERS1871588	ERP024506	E-MTAB-5915:Sample 16	14		B73		wild type genotype					TRANSCRIPTOMIC
ERR2096664	RNA-Seq	250	PRJEB22166	SAMEA104212571		Woodbury genome center	ERX2154031	Illumina HiSeq 2500	PAIRED	PolyA	Sample 17_p	2018-04-08	1298	570	Zea mays	ILLUMINA	2018-04-08	ERS1871589	ERP024506	E-MTAB-5915:Sample 17	14		B73		wild type genotype					TRANSCRIPTOMIC
ERR2096665	RNA-Seq	250	PRJEB22166	SAMEA104212571		Woodbury genome center	ERX2154031	Illumina HiSeq 2500	PAIRED	PolyA	Sample 17_p	2018-04-08	1280	564	Zea mays	ILLUMINA	2018-04-08	ERS1871589	ERP024506	E-MTAB-5915:Sample 17	14		B73		wild type genotype					TRANSCRIPTOMIC
ERR2096666	RNA-Seq	250	PRJEB22166	SAMEA104212572		Woodbury genome center	ERX2154032	Illumina HiSeq 2500	PAIRED	PolyA	Sample 18_p	2018-04-08	4323	1876	Zea mays	ILLUMINA	2018-04-08	ERS1871590	ERP024506	E-MTAB-5915:Sample 18	14		B73		wild type genotype					TRANSCRIPTOMIC
ERR2096667	RNA-Seq	250	PRJEB22166	SAMEA104212572		Woodbury genome center	ERX2154032	Illumina HiSeq 2500	PAIRED	PolyA	Sample 18_p	2018-04-08	4301	1867	Zea mays	ILLUMINA	2018-04-08	ERS1871590	ERP024506	E-MTAB-5915:Sample 18	14		B73		wild type genotype					TRANSCRIPTOMIC
ERR712351	RNA-Seq	202	PRJEB8086	SAMEA3180033		GATC biotech	ERX656368	Illumina HiSeq 2000	PAIRED	RANDOM	B73_repl1	2015-06-30	2301	1627	Zea mays	ILLUMINA	2015-06-30	ERS632905	ERP009123	SAMEA3180033										TRANSCRIPTOMIC
ERR712354	RNA-Seq	202	PRJEB8086	SAMEA3180039		GATC biotech	ERX656374	Illumina HiSeq 2000	PAIRED	RANDOM	B73_repl2	2015-06-30	5050	3570	Zea mays	ILLUMINA	2015-06-30	ERS632911	ERP009123	SAMEA3180039			B73							TRANSCRIPTOMIC
ERR712365	RNA-Seq	202	PRJEB8086	SAMEA3180036		GATC biotech	ERX656371	Illumina HiSeq 2000	PAIRED	RANDOM	B73_repl3	2015-06-30	3380	2390	Zea mays	ILLUMINA	2015-06-30	ERS632908	ERP009123	SAMEA3180036			B73							TRANSCRIPTOMIC
ERR986083	RNA-Seq	202	PRJEB10406	SAMEA3507397		CSHL Genome Center	ERX1067349	Illumina HiSeq 2000	PAIRED	RANDOM	Sample 1	2016-06-29	3100	2195	Zea mays	ILLUMINA	2016-06-29	ERS814546	ERP011664	SAMEA3507397			B73							TRANSCRIPTOMIC
ERR986084	RNA-Seq	202	PRJEB10406	SAMEA3507397		CSHL Genome Center	ERX1067349	Illumina HiSeq 2000	PAIRED	RANDOM	Sample 1	2016-06-29	3109	2193	Zea mays	ILLUMINA	2016-06-29	ERS814546	ERP011664	SAMEA3507397			B73							TRANSCRIPTOMIC
ERR986085	RNA-Seq	202	PRJEB10406	SAMEA3507398		CSHL Genome Center	ERX1067350	Illumina HiSeq 2000	PAIRED	RANDOM	Sample 2	2016-06-29	1393	980	Zea mays	ILLUMINA	2016-06-29	ERS814547	ERP011664	SAMEA3507398			B73							TRANSCRIPTOMIC
ERR986086	RNA-Seq	202	PRJEB10406	SAMEA3507398		CSHL Genome Center	ERX1067350	Illumina HiSeq 2000	PAIRED	RANDOM	Sample 2	2016-06-29	1392	976	Zea mays	ILLUMINA	2016-06-29	ERS814547	ERP011664	SAMEA3507398			B73							TRANSCRIPTOMIC
ERR986087	RNA-Seq	202	PRJEB10406	SAMEA3507399		CSHL Genome Center	ERX1067351	Illumina HiSeq 2000	PAIRED	RANDOM	Sample 3	2016-06-29	1765	1238	Zea mays	ILLUMINA	2016-06-29	ERS814548	ERP011664	SAMEA3507399			B73							TRANSCRIPTOMIC
ERR986088	RNA-Seq	202	PRJEB10406	SAMEA3507399		CSHL Genome Center	ERX1067351	Illumina HiSeq 2000	PAIRED	RANDOM	Sample 3	2016-06-29	1768	1236	Zea mays	ILLUMINA	2016-06-29	ERS814548	ERP011664	SAMEA3507399			B73							TRANSCRIPTOMIC
ERR986089	RNA-Seq	202	PRJEB10406	SAMEA3507400		CSHL Genome Center	ERX1067352	Illumina HiSeq 2000	PAIRED	RANDOM	Sample 4	2016-06-29	1706	1201	Zea mays	ILLUMINA	2016-06-29	ERS814549	ERP011664	SAMEA3507400			B73							TRANSCRIPTOMIC
ERR986090	RNA-Seq	202	PRJEB10406	SAMEA3507400		CSHL Genome Center	ERX1067352	Illumina HiSeq 2000	PAIRED	RANDOM	Sample 4	2016-06-29	1704	1195	Zea mays	ILLUMINA	2016-06-29	ERS814549	ERP011664	SAMEA3507400			B73							TRANSCRIPTOMIC
ERR986091	RNA-Seq	202	PRJEB10406	SAMEA3507401		CSHL Genome Center	ERX1067353	Illumina HiSeq 2000	PAIRED	RANDOM	Sample 5	2016-06-29	1893	1335	Zea mays	ILLUMINA	2016-06-29	ERS814550	ERP011664	SAMEA3507401			B73							TRANSCRIPTOMIC
ERR986092	RNA-Seq	202	PRJEB10406	SAMEA3507401		CSHL Genome Center	ERX1067353	Illumina HiSeq 2000	PAIRED	RANDOM	Sample 5	2016-06-29	1904	1338	Zea mays	ILLUMINA	2016-06-29	ERS814550	ERP011664	SAMEA3507401			B73							TRANSCRIPTOMIC
ERR986093	RNA-Seq	202	PRJEB10406	SAMEA3507402		CSHL Genome Center	ERX1067354	Illumina HiSeq 2000	PAIRED	RANDOM	Sample 6	2016-06-29	1766	1241	Zea mays	ILLUMINA	2016-06-29	ERS814551	ERP011664	SAMEA3507402			B73							TRANSCRIPTOMIC
ERR986094	RNA-Seq	202	PRJEB10406	SAMEA3507402		CSHL Genome Center	ERX1067354	Illumina HiSeq 2000	PAIRED	RANDOM	Sample 6	2016-06-29	1763	1234	Zea mays	ILLUMINA	2016-06-29	ERS814551	ERP011664	SAMEA3507402			B73							TRANSCRIPTOMIC
ERR986095	RNA-Seq	202	PRJEB10406	SAMEA3507403		CSHL Genome Center	ERX1067355	Illumina HiSeq 2000	PAIRED	RANDOM	Sample 7	2016-06-29	2545	1791	Zea mays	ILLUMINA	2016-06-29	ERS814552	ERP011664	SAMEA3507403			B73							TRANSCRIPTOMIC
ERR986096	RNA-Seq	202	PRJEB10406	SAMEA3507403		CSHL Genome Center	ERX1067355	Illumina HiSeq 2000	PAIRED	RANDOM	Sample 7	2016-06-29	2542	1782	Zea mays	ILLUMINA	2016-06-29	ERS814552	ERP011664	SAMEA3507403			B73							TRANSCRIPTOMIC
ERR986097	RNA-Seq	202	PRJEB10406	SAMEA3507404		CSHL Genome Center	ERX1067356	Illumina HiSeq 2000	PAIRED	RANDOM	Sample 8	2016-06-29	3652	2564	Zea mays	ILLUMINA	2016-06-29	ERS814553	ERP011664	SAMEA3507404			B73							TRANSCRIPTOMIC
ERR986098	RNA-Seq	202	PRJEB10406	SAMEA3507404		CSHL Genome Center	ERX1067356	Illumina HiSeq 2000	PAIRED	RANDOM	Sample 8	2016-06-29	3651	2554	Zea mays	ILLUMINA	2016-06-29	ERS814553	ERP011664	SAMEA3507404			B73							TRANSCRIPTOMIC
ERR986099	RNA-Seq	202	PRJEB10406	SAMEA3507405		CSHL Genome Center	ERX1067357	Illumina HiSeq 2000	PAIRED	RANDOM	Sample 9	2016-06-29	2349	1648	Zea mays	ILLUMINA	2016-06-29	ERS814554	ERP011664	SAMEA3507405			B73							TRANSCRIPTOMIC
ERR986100	RNA-Seq	202	PRJEB10406	SAMEA3507405		CSHL Genome Center	ERX1067357	Illumina HiSeq 2000	PAIRED	RANDOM	Sample 9	2016-06-29	2351	1644	Zea mays	ILLUMINA	2016-06-29	ERS814554	ERP011664	SAMEA3507405			B73							TRANSCRIPTOMIC
ERR986101	RNA-Seq	202	PRJEB10406	SAMEA3507406		CSHL Genome Center	ERX1067358	Illumina HiSeq 2000	PAIRED	RANDOM	Sample 10	2016-06-29	2137	1505	Zea mays	ILLUMINA	2016-06-29	ERS814555	ERP011664	SAMEA3507406			B73							TRANSCRIPTOMIC
ERR986102	RNA-Seq	202	PRJEB10406	SAMEA3507406		CSHL Genome Center	ERX1067358	Illumina HiSeq 2000	PAIRED	RANDOM	Sample 10	2016-06-29	2140	1501	Zea mays	ILLUMINA	2016-06-29	ERS814555	ERP011664	SAMEA3507406			B73							TRANSCRIPTOMIC
ERR986103	RNA-Seq	202	PRJEB10406	SAMEA3507407		CSHL Genome Center	ERX1067359	Illumina HiSeq 2000	PAIRED	RANDOM	Sample 11	2016-06-29	1236	869	Zea mays	ILLUMINA	2016-06-29	ERS814556	ERP011664	SAMEA3507407			B73							TRANSCRIPTOMIC
ERR986104	RNA-Seq	202	PRJEB10406	SAMEA3507407		CSHL Genome Center	ERX1067359	Illumina HiSeq 2000	PAIRED	RANDOM	Sample 11	2016-06-29	1236	865	Zea mays	ILLUMINA	2016-06-29	ERS814556	ERP011664	SAMEA3507407			B73							TRANSCRIPTOMIC
ERR986105	RNA-Seq	202	PRJEB10406	SAMEA3507408		CSHL Genome Center	ERX1067360	Illumina HiSeq 2000	PAIRED	RANDOM	Sample 12	2016-06-29	1457	1024	Zea mays	ILLUMINA	2016-06-29	ERS814557	ERP011664	SAMEA3507408			B73							TRANSCRIPTOMIC
ERR986106	RNA-Seq	202	PRJEB10406	SAMEA3507408		CSHL Genome Center	ERX1067360	Illumina HiSeq 2000	PAIRED	RANDOM	Sample 12	2016-06-29	1454	1018	Zea mays	ILLUMINA	2016-06-29	ERS814557	ERP011664	SAMEA3507408			B73							TRANSCRIPTOMIC
ERR986107	RNA-Seq	202	PRJEB10406	SAMEA3507409		CSHL Genome Center	ERX1067361	Illumina HiSeq 2000	PAIRED	RANDOM	Sample 13	2016-06-29	1422	999	Zea mays	ILLUMINA	2016-06-29	ERS814558	ERP011664	SAMEA3507409			B73							TRANSCRIPTOMIC
ERR986108	RNA-Seq	202	PRJEB10406	SAMEA3507409		CSHL Genome Center	ERX1067361	Illumina HiSeq 2000	PAIRED	RANDOM	Sample 13	2016-06-29	1424	997	Zea mays	ILLUMINA	2016-06-29	ERS814558	ERP011664	SAMEA3507409			B73							TRANSCRIPTOMIC
ERR986109	RNA-Seq	202	PRJEB10406	SAMEA3507410		CSHL Genome Center	ERX1067362	Illumina HiSeq 2000	PAIRED	RANDOM	Sample 14	2016-06-29	2355	1654	Zea mays	ILLUMINA	2016-06-29	ERS814559	ERP011664	SAMEA3507410			B73							TRANSCRIPTOMIC
ERR986110	RNA-Seq	202	PRJEB10406	SAMEA3507410		CSHL Genome Center	ERX1067362	Illumina HiSeq 2000	PAIRED	RANDOM	Sample 14	2016-06-29	2362	1653	Zea mays	ILLUMINA	2016-06-29	ERS814559	ERP011664	SAMEA3507410			B73							TRANSCRIPTOMIC
ERR986111	RNA-Seq	202	PRJEB10406	SAMEA3507411		CSHL Genome Center	ERX1067363	Illumina HiSeq 2000	PAIRED	RANDOM	Sample 15	2016-06-29	2860	2007	Zea mays	ILLUMINA	2016-06-29	ERS814560	ERP011664	SAMEA3507411			B73							TRANSCRIPTOMIC
ERR986112	RNA-Seq	202	PRJEB10406	SAMEA3507411		CSHL Genome Center	ERX1067363	Illumina HiSeq 2000	PAIRED	RANDOM	Sample 15	2016-06-29	2870	2008	Zea mays	ILLUMINA	2016-06-29	ERS814560	ERP011664	SAMEA3507411			B73							TRANSCRIPTOMIC
ERR986113	RNA-Seq	202	PRJEB10406	SAMEA3507412		CSHL Genome Center	ERX1067364	Illumina HiSeq 2000	PAIRED	RANDOM	Sample 16	2016-06-29	2373	1670	Zea mays	ILLUMINA	2016-06-29	ERS814561	ERP011664	SAMEA3507412			B73							TRANSCRIPTOMIC
ERR986114	RNA-Seq	202	PRJEB10406	SAMEA3507412		CSHL Genome Center	ERX1067364	Illumina HiSeq 2000	PAIRED	RANDOM	Sample 16	2016-06-29	2378	1668	Zea mays	ILLUMINA	2016-06-29	ERS814561	ERP011664	SAMEA3507412			B73							TRANSCRIPTOMIC
ERR986115	RNA-Seq	202	PRJEB10406	SAMEA3507413		CSHL Genome Center	ERX1067365	Illumina HiSeq 2000	PAIRED	RANDOM	Sample 17	2016-06-29	3511	2463	Zea mays	ILLUMINA	2016-06-29	ERS814562	ERP011664	SAMEA3507413			B73							TRANSCRIPTOMIC
ERR986116	RNA-Seq	202	PRJEB10406	SAMEA3507413		CSHL Genome Center	ERX1067365	Illumina HiSeq 2000	PAIRED	RANDOM	Sample 17	2016-06-29	3521	2461	Zea mays	ILLUMINA	2016-06-29	ERS814562	ERP011664	SAMEA3507413			B73							TRANSCRIPTOMIC
ERR986117	RNA-Seq	202	PRJEB10406	SAMEA3507414		CSHL Genome Center	ERX1067366	Illumina HiSeq 2000	PAIRED	RANDOM	Sample 18	2016-06-29	4294	3020	Zea mays	ILLUMINA	2016-06-29	ERS814563	ERP011664	SAMEA3507414			B73							TRANSCRIPTOMIC
ERR986118	RNA-Seq	202	PRJEB10406	SAMEA3507414		CSHL Genome Center	ERX1067366	Illumina HiSeq 2000	PAIRED	RANDOM	Sample 18	2016-06-29	4303	3015	Zea mays	ILLUMINA	2016-06-29	ERS814563	ERP011664	SAMEA3507414			B73							TRANSCRIPTOMIC
ERR990434	RNA-Seq	202	PRJEB10574	SAMEA3515987		Service XS Leiden; The Netherlands	ERX1071673	Illumina HiSeq 2000	PAIRED	RANDOM PCR	B73_0hpi_Rep1	2015-12-02	2584	1802	Zea mays	ILLUMINA	2015-11-25	ERS823136	ERP011838	SAMEA3515987			B73							TRANSCRIPTOMIC
ERR990435	RNA-Seq	202	PRJEB10574	SAMEA3515987		Service XS Leiden; The Netherlands	ERX1071673	Illumina HiSeq 2000	PAIRED	RANDOM PCR	B73_0hpi_Rep1	2015-12-02	2510	1744	Zea mays	ILLUMINA	2015-11-25	ERS823136	ERP011838	SAMEA3515987			B73							TRANSCRIPTOMIC
ERR990436	RNA-Seq	202	PRJEB10574	SAMEA3515987		Service XS Leiden; The Netherlands	ERX1071673	Illumina HiSeq 2000	PAIRED	RANDOM PCR	B73_0hpi_Rep1	2015-12-02	2554	1773	Zea mays	ILLUMINA	2015-11-25	ERS823136	ERP011838	SAMEA3515987			B73							TRANSCRIPTOMIC
ERR990437	RNA-Seq	202	PRJEB10574	SAMEA3515988		Service XS Leiden; The Netherlands	ERX1071674	Illumina HiSeq 2000	PAIRED	RANDOM PCR	B73_0hpi_Rep2	2015-12-02	2599	1807	Zea mays	ILLUMINA	2015-11-25	ERS823137	ERP011838	SAMEA3515988			B73							TRANSCRIPTOMIC
ERR990438	RNA-Seq	202	PRJEB10574	SAMEA3515988		Service XS Leiden; The Netherlands	ERX1071674	Illumina HiSeq 2000	PAIRED	RANDOM PCR	B73_0hpi_Rep2	2015-12-02	2526	1750	Zea mays	ILLUMINA	2015-11-25	ERS823137	ERP011838	SAMEA3515988			B73							TRANSCRIPTOMIC
ERR990439	RNA-Seq	202	PRJEB10574	SAMEA3515988		Service XS Leiden; The Netherlands	ERX1071674	Illumina HiSeq 2000	PAIRED	RANDOM PCR	B73_0hpi_Rep2	2015-12-02	2572	1780	Zea mays	ILLUMINA	2015-11-25	ERS823137	ERP011838	SAMEA3515988			B73							TRANSCRIPTOMIC
ERR990440	RNA-Seq	202	PRJEB10574	SAMEA3515989		Service XS Leiden; The Netherlands	ERX1071675	Illumina HiSeq 2000	PAIRED	RANDOM PCR	B73_0hpi_Rep3	2015-12-02	2421	1681	Zea mays	ILLUMINA	2015-11-25	ERS823138	ERP011838	SAMEA3515989			B73							TRANSCRIPTOMIC
ERR990441	RNA-Seq	202	PRJEB10574	SAMEA3515989		Service XS Leiden; The Netherlands	ERX1071675	Illumina HiSeq 2000	PAIRED	RANDOM PCR	B73_0hpi_Rep3	2015-12-02	2372	1641	Zea mays	ILLUMINA	2015-11-25	ERS823138	ERP011838	SAMEA3515989			B73							TRANSCRIPTOMIC
ERR990442	RNA-Seq	202	PRJEB10574	SAMEA3515989		Service XS Leiden; The Netherlands	ERX1071675	Illumina HiSeq 2000	PAIRED	RANDOM PCR	B73_0hpi_Rep3	2015-12-02	2423	1675	Zea mays	ILLUMINA	2015-11-25	ERS823138	ERP011838	SAMEA3515989			B73							TRANSCRIPTOMIC
ERR990443	RNA-Seq	202	PRJEB10574	SAMEA3515990		Service XS Leiden; The Netherlands	ERX1071676	Illumina HiSeq 2000	PAIRED	RANDOM PCR	B73_120hpi_Rep1	2015-12-02	3825	2656	Zea mays	ILLUMINA	2015-11-25	ERS823139	ERP011838	SAMEA3515990			B73							TRANSCRIPTOMIC
ERR990444	RNA-Seq	202	PRJEB10574	SAMEA3515990		Service XS Leiden; The Netherlands	ERX1071676	Illumina HiSeq 2000	PAIRED	RANDOM PCR	B73_120hpi_Rep1	2015-12-02	3732	2582	Zea mays	ILLUMINA	2015-11-25	ERS823139	ERP011838	SAMEA3515990			B73							TRANSCRIPTOMIC
ERR990445	RNA-Seq	202	PRJEB10574	SAMEA3515990		Service XS Leiden; The Netherlands	ERX1071676	Illumina HiSeq 2000	PAIRED	RANDOM PCR	B73_120hpi_Rep1	2015-12-02	3808	2632	Zea mays	ILLUMINA	2015-11-25	ERS823139	ERP011838	SAMEA3515990			B73							TRANSCRIPTOMIC
ERR990446	RNA-Seq	202	PRJEB10574	SAMEA3515991		Service XS Leiden; The Netherlands	ERX1071677	Illumina HiSeq 2000	PAIRED	RANDOM PCR	B73_120hpi_Rep2	2015-12-02	3334	2320	Zea mays	ILLUMINA	2015-11-25	ERS823140	ERP011838	SAMEA3515991			B73							TRANSCRIPTOMIC
ERR990447	RNA-Seq	202	PRJEB10574	SAMEA3515991		Service XS Leiden; The Netherlands	ERX1071677	Illumina HiSeq 2000	PAIRED	RANDOM PCR	B73_120hpi_Rep2	2015-12-02	3254	2255	Zea mays	ILLUMINA	2015-11-25	ERS823140	ERP011838	SAMEA3515991			B73							TRANSCRIPTOMIC
ERR990448	RNA-Seq	202	PRJEB10574	SAMEA3515991		Service XS Leiden; The Netherlands	ERX1071677	Illumina HiSeq 2000	PAIRED	RANDOM PCR	B73_120hpi_Rep2	2015-12-02	3317	2298	Zea mays	ILLUMINA	2015-11-25	ERS823140	ERP011838	SAMEA3515991			B73							TRANSCRIPTOMIC
ERR990449	RNA-Seq	202	PRJEB10574	SAMEA3515992		Service XS Leiden; The Netherlands	ERX1071678	Illumina HiSeq 2000	PAIRED	RANDOM PCR	B73_120hpi_Rep3	2015-12-02	4057	2820	Zea mays	ILLUMINA	2015-11-25	ERS823141	ERP011838	SAMEA3515992			B73							TRANSCRIPTOMIC
ERR990450	RNA-Seq	202	PRJEB10574	SAMEA3515992		Service XS Leiden; The Netherlands	ERX1071678	Illumina HiSeq 2000	PAIRED	RANDOM PCR	B73_120hpi_Rep3	2015-12-02	3936	2726	Zea mays	ILLUMINA	2015-11-25	ERS823141	ERP011838	SAMEA3515992			B73							TRANSCRIPTOMIC
ERR990451	RNA-Seq	202	PRJEB10574	SAMEA3515992		Service XS Leiden; The Netherlands	ERX1071678	Illumina HiSeq 2000	PAIRED	RANDOM PCR	B73_120hpi_Rep3	2015-12-02	4009	2774	Zea mays	ILLUMINA	2015-11-25	ERS823141	ERP011838	SAMEA3515992			B73							TRANSCRIPTOMIC
ERR990452	RNA-Seq	202	PRJEB10574	SAMEA3515993		Service XS Leiden; The Netherlands	ERX1071679	Illumina HiSeq 2000	PAIRED	RANDOM PCR	B73_24hpi_Rep1	2015-12-02	2508	1747	Zea mays	ILLUMINA	2015-11-25	ERS823142	ERP011838	SAMEA3515993			B73							TRANSCRIPTOMIC
ERR990453	RNA-Seq	202	PRJEB10574	SAMEA3515993		Service XS Leiden; The Netherlands	ERX1071679	Illumina HiSeq 2000	PAIRED	RANDOM PCR	B73_24hpi_Rep1	2015-12-02	2448	1698	Zea mays	ILLUMINA	2015-11-25	ERS823142	ERP011838	SAMEA3515993			B73							TRANSCRIPTOMIC
ERR990454	RNA-Seq	202	PRJEB10574	SAMEA3515993		Service XS Leiden; The Netherlands	ERX1071679	Illumina HiSeq 2000	PAIRED	RANDOM PCR	B73_24hpi_Rep1	2015-12-02	2495	1730	Zea mays	ILLUMINA	2015-11-25	ERS823142	ERP011838	SAMEA3515993			B73							TRANSCRIPTOMIC
ERR990455	RNA-Seq	202	PRJEB10574	SAMEA3515994		Service XS Leiden; The Netherlands	ERX1071680	Illumina HiSeq 2000	PAIRED	RANDOM PCR	B73_24hpi_Rep2	2015-12-02	2952	2050	Zea mays	ILLUMINA	2015-11-25	ERS823143	ERP011838	SAMEA3515994			B73							TRANSCRIPTOMIC
ERR990456	RNA-Seq	202	PRJEB10574	SAMEA3515994		Service XS Leiden; The Netherlands	ERX1071680	Illumina HiSeq 2000	PAIRED	RANDOM PCR	B73_24hpi_Rep2	2015-12-02	2880	1993	Zea mays	ILLUMINA	2015-11-25	ERS823143	ERP011838	SAMEA3515994			B73							TRANSCRIPTOMIC
ERR990457	RNA-Seq	202	PRJEB10574	SAMEA3515994		Service XS Leiden; The Netherlands	ERX1071680	Illumina HiSeq 2000	PAIRED	RANDOM PCR	B73_24hpi_Rep2	2015-12-02	2932	2027	Zea mays	ILLUMINA	2015-11-25	ERS823143	ERP011838	SAMEA3515994			B73							TRANSCRIPTOMIC
ERR990458	RNA-Seq	202	PRJEB10574	SAMEA3515995		Service XS Leiden; The Netherlands	ERX1071681	Illumina HiSeq 2000	PAIRED	RANDOM PCR	B73_24hpi_Rep3	2015-12-02	2614	1817	Zea mays	ILLUMINA	2015-11-25	ERS823144	ERP011838	SAMEA3515995			B73							TRANSCRIPTOMIC
ERR990459	RNA-Seq	202	PRJEB10574	SAMEA3515995		Service XS Leiden; The Netherlands	ERX1071681	Illumina HiSeq 2000	PAIRED	RANDOM PCR	B73_24hpi_Rep3	2015-12-02	2554	1768	Zea mays	ILLUMINA	2015-11-25	ERS823144	ERP011838	SAMEA3515995			B73							TRANSCRIPTOMIC
ERR990460	RNA-Seq	202	PRJEB10574	SAMEA3515995		Service XS Leiden; The Netherlands	ERX1071681	Illumina HiSeq 2000	PAIRED	RANDOM PCR	B73_24hpi_Rep3	2015-12-02	2611	1806	Zea mays	ILLUMINA	2015-11-25	ERS823144	ERP011838	SAMEA3515995			B73							TRANSCRIPTOMIC
ERR990461	RNA-Seq	202	PRJEB10574	SAMEA3515996		Service XS Leiden; The Netherlands	ERX1071682	Illumina HiSeq 2000	PAIRED	RANDOM PCR	B73_48hpi_Rep1	2015-12-02	2344	1635	Zea mays	ILLUMINA	2015-11-25	ERS823145	ERP011838	SAMEA3515996			B73							TRANSCRIPTOMIC
ERR990462	RNA-Seq	202	PRJEB10574	SAMEA3515996		Service XS Leiden; The Netherlands	ERX1071682	Illumina HiSeq 2000	PAIRED	RANDOM PCR	B73_48hpi_Rep1	2015-12-02	2294	1594	Zea mays	ILLUMINA	2015-11-25	ERS823145	ERP011838	SAMEA3515996			B73							TRANSCRIPTOMIC
ERR990463	RNA-Seq	202	PRJEB10574	SAMEA3515996		Service XS Leiden; The Netherlands	ERX1071682	Illumina HiSeq 2000	PAIRED	RANDOM PCR	B73_48hpi_Rep1	2015-12-02	2342	1626	Zea mays	ILLUMINA	2015-11-25	ERS823145	ERP011838	SAMEA3515996			B73							TRANSCRIPTOMIC
ERR990464	RNA-Seq	202	PRJEB10574	SAMEA3515997		Service XS Leiden; The Netherlands	ERX1071683	Illumina HiSeq 2000	PAIRED	RANDOM PCR	B73_48hpi_Rep2	2015-12-02	3341	2323	Zea mays	ILLUMINA	2015-11-25	ERS823146	ERP011838	SAMEA3515997			B73							TRANSCRIPTOMIC
ERR990465	RNA-Seq	202	PRJEB10574	SAMEA3515997		Service XS Leiden; The Netherlands	ERX1071683	Illumina HiSeq 2000	PAIRED	RANDOM PCR	B73_48hpi_Rep2	2015-12-02	3263	2260	Zea mays	ILLUMINA	2015-11-25	ERS823146	ERP011838	SAMEA3515997			B73							TRANSCRIPTOMIC
ERR990466	RNA-Seq	202	PRJEB10574	SAMEA3515997		Service XS Leiden; The Netherlands	ERX1071683	Illumina HiSeq 2000	PAIRED	RANDOM PCR	B73_48hpi_Rep2	2015-12-02	3330	2305	Zea mays	ILLUMINA	2015-11-25	ERS823146	ERP011838	SAMEA3515997			B73							TRANSCRIPTOMIC
ERR990467	RNA-Seq	202	PRJEB10574	SAMEA3515998		Service XS Leiden; The Netherlands	ERX1071684	Illumina HiSeq 2000	PAIRED	RANDOM PCR	B73_48hpi_Rep3	2015-12-02	3676	2559	Zea mays	ILLUMINA	2015-11-25	ERS823147	ERP011838	SAMEA3515998			B73							TRANSCRIPTOMIC
ERR990468	RNA-Seq	202	PRJEB10574	SAMEA3515998		Service XS Leiden; The Netherlands	ERX1071684	Illumina HiSeq 2000	PAIRED	RANDOM PCR	B73_48hpi_Rep3	2015-12-02	3579	2482	Zea mays	ILLUMINA	2015-11-25	ERS823147	ERP011838	SAMEA3515998			B73							TRANSCRIPTOMIC
ERR990469	RNA-Seq	202	PRJEB10574	SAMEA3515998		Service XS Leiden; The Netherlands	ERX1071684	Illumina HiSeq 2000	PAIRED	RANDOM PCR	B73_48hpi_Rep3	2015-12-02	3646	2527	Zea mays	ILLUMINA	2015-11-25	ERS823147	ERP011838	SAMEA3515998			B73							TRANSCRIPTOMIC
SRR1167033	RNA-Seq	202	PRJNA237740	SAMN02639483	Plant	CHINA AGRICULTURAL UNIVERSITY	SRX469223	Illumina HiSeq 2000	PAIRED	size fractionation		2014-08-19	3023	1859	Zea mays	ILLUMINA	2015-02-10	SRS556539	SRP037558	embryo 10 days after pollination	missing	Jian Chen	B73			missing		embryo		TRANSCRIPTOMIC
SRR1168421	RNA-Seq	200	PRJNA237837	SAMN02641111	Plant	CHINA AGRICULTURAL UNIVERSITY	SRX470177	Illumina HiSeq 2000	PAIRED	size fractionation		2014-07-26	1439	956	Zea mays	ILLUMINA	2014-08-02	SRS557333	SRP037559	embryo_12DAP	missing	Jian Chen	B73			missing		embryo		TRANSCRIPTOMIC
SRR1168422	RNA-Seq	202	PRJNA237837	SAMN02641112	Plant	CHINA AGRICULTURAL UNIVERSITY	SRX470178	Illumina HiSeq 2000	PAIRED	size fractionation		2014-07-26	2522	1608	Zea mays	ILLUMINA	2014-08-02	SRS557334	SRP037559	embryo_14-DAP	missing	Jian Chen	B73			missing		embryo		TRANSCRIPTOMIC
SRR1168423	RNA-Seq	202	PRJNA237837	SAMN02641113	Plant	CHINA AGRICULTURAL UNIVERSITY	SRX470179	Illumina HiSeq 2000	PAIRED	size fractionation		2014-07-26	3023	1859	Zea mays	ILLUMINA	2014-08-02	SRS557335	SRP037559	embryo_16-DAP	missing	Jian Chen	B73			missing		embryo		TRANSCRIPTOMIC
SRR1168424	RNA-Seq	200	PRJNA237837	SAMN02641114	Plant	CHINA AGRICULTURAL UNIVERSITY	SRX470181	Illumina HiSeq 2000	PAIRED	size fractionation		2014-07-26	1002	582	Zea mays	ILLUMINA	2014-08-02	SRS666239	SRP037559	18-DAP_embryo	missing	Jian Chen	B73			missing		embryo		TRANSCRIPTOMIC
SRR1168429	RNA-Seq	200	PRJNA237837	SAMN02641138	Plant	CHINA AGRICULTURAL UNIVERSITY	SRX470184	Illumina HiSeq 2000	PAIRED	size fractionation		2014-07-26	1761	1167	Zea mays	ILLUMINA	2014-08-02	SRS557339	SRP037559	24DAP_embryo_B73	missing	Jian Chen	B73			missing		embryo_24DAP		TRANSCRIPTOMIC
SRR1168430	RNA-Seq	202	PRJNA237837	SAMN02641115	Plant	CHINA AGRICULTURAL UNIVERSITY	SRX470182	Illumina HiSeq 2000	PAIRED	size fractionation		2014-07-26	1819	1146	Zea mays	ILLUMINA	2014-08-02	SRS557337	SRP037559	20DAP_embryo	missing	Jian Chen	B73			missing		embryo		TRANSCRIPTOMIC
SRR1168431	RNA-Seq	200	PRJNA237837	SAMN02641139	Plant	CHINA AGRICULTURAL UNIVERSITY	SRX470185	Illumina HiSeq 2000	PAIRED	size fractionation		2014-07-26	2003	1352	Zea mays	ILLUMINA	2014-08-02	SRS557340	SRP037559	26DAP_embryo_B73	missing	Jian Chen	B73			missing		embryo_26DAP		TRANSCRIPTOMIC
SRR1168432	RNA-Seq	202	PRJNA237837	SAMN02641140	Plant	CHINA AGRICULTURAL UNIVERSITY	SRX470186	Illumina HiSeq 2000	PAIRED	size fractionation		2014-07-26	3265	2090	Zea mays	ILLUMINA	2014-08-02	SRS557341	SRP037559	28DAP_embryo_B73	missing	Jian Chen	B73			missing		embryo_28DAP		TRANSCRIPTOMIC
SRR1168434	RNA-Seq	202	PRJNA237837	SAMN02641141	Plant	CHINA AGRICULTURAL UNIVERSITY	SRX470187	Illumina HiSeq 2000	PAIRED	size fractionation		2014-07-26	3513	2339	Zea mays	ILLUMINA	2014-08-02	SRS557342	SRP037559	30DAP_embryo_B73	missing	Jian Chen	B73			missing		embryo		TRANSCRIPTOMIC
SRR1168435	RNA-Seq	202	PRJNA237837	SAMN02641142	Plant	CHINA AGRICULTURAL UNIVERSITY	SRX470188	Illumina HiSeq 2000	PAIRED	size fractionation		2014-07-26	2769	1781	Zea mays	ILLUMINA	2014-08-02	SRS557344	SRP037559	32DAP_embryo_B73	missing	Jian Chen	B73			missing		embryo_32DAP		TRANSCRIPTOMIC
SRR1168436	RNA-Seq	202	PRJNA237837	SAMN02641143	Plant	CHINA AGRICULTURAL UNIVERSITY	SRX470189	Illumina HiSeq 2000	PAIRED	size fractionation		2014-07-27	4556	2911	Zea mays	ILLUMINA	2014-08-02	SRS557345	SRP037559	34DAP_embryo_B73	missing	Jian Chen	B73			missing		embryo_34DAP		TRANSCRIPTOMIC
SRR1168437	RNA-Seq	202	PRJNA237837	SAMN02641144	Plant	CHINA AGRICULTURAL UNIVERSITY	SRX470191	Illumina HiSeq 2000	PAIRED	size fractionation		2014-07-27	3047	1889	Zea mays	ILLUMINA	2014-08-02	SRS557347	SRP037559	36DAP_embryo_B73	missing	Jian Chen	B73			missing		embryo_36DAP		TRANSCRIPTOMIC
SRR1169626	RNA-Seq	200	PRJNA237837	SAMN02641146	Plant	CHINA AGRICULTURAL UNIVERSITY	SRX471122	Illumina HiSeq 2500	PAIRED	size fractionation		2014-07-28	2517	1811	Zea mays	ILLUMINA	2014-08-02	SRS557883	SRP037559	6DAP_endosperm_B73	missing	Jian Chen	B73			missing		endosperm_6DAP		TRANSCRIPTOMIC
SRR1169627	RNA-Seq	200	PRJNA237837	SAMN02641147	Plant	CHINA AGRICULTURAL UNIVERSITY	SRX471123	Illumina HiSeq 2500	PAIRED	size fractionation		2014-07-28	1695	1050	Zea mays	ILLUMINA	2014-08-02	SRS557884	SRP037559	8DAP_endosperm_B73	missing	Jian Chen	B73			missing		endosperm_8DAP		TRANSCRIPTOMIC
SRR1169628	RNA-Seq	202	PRJNA237837	SAMN02641148	Plant	CHINA AGRICULTURAL UNIVERSITY	SRX471124	Illumina HiSeq 2000	PAIRED	size fractionation		2014-07-27	4689	3099	Zea mays	ILLUMINA	2014-08-02	SRS557885	SRP037559	10DAP_endosperm_B73	missing	Jian Chen	B73			missing		endosperm_10DAP		TRANSCRIPTOMIC
SRR1169629	RNA-Seq	202	PRJNA237837	SAMN02641149	Plant	CHINA AGRICULTURAL UNIVERSITY	SRX471125	Illumina HiSeq 2000	PAIRED	size fractionation		2014-07-27	3370	2149	Zea mays	ILLUMINA	2014-08-02	SRS557886	SRP037559	12DAP_endosperm_B73	missing	Jian Chen	B73			missing		endosperm_12DAP		TRANSCRIPTOMIC
SRR1169630	RNA-Seq	200	PRJNA237837	SAMN02641149	Plant	CHINA AGRICULTURAL UNIVERSITY	SRX471126	Illumina HiSeq 2500	PAIRED	size fractionation		2014-07-27	1826	1209	Zea mays	ILLUMINA	2014-08-02	SRS557886	SRP037559	12DAP_endosperm_B73	missing	Jian Chen	B73			missing		endosperm_12DAP		TRANSCRIPTOMIC
SRR1169631	RNA-Seq	202	PRJNA237837	SAMN02641150	Plant	CHINA AGRICULTURAL UNIVERSITY	SRX471127	Illumina HiSeq 2000	PAIRED	size fractionation		2014-07-27	5272	3515	Zea mays	ILLUMINA	2014-08-02	SRS557887	SRP037559	14DAP_endosperm_B73	missing	Jian Chen	B73			missing		endosperm_14DAP		TRANSCRIPTOMIC
SRR1169632	RNA-Seq	200	PRJNA237837	SAMN02641150	Plant	CHINA AGRICULTURAL UNIVERSITY	SRX471128	Illumina HiSeq 2500	PAIRED	size fractionation		2014-07-27	1999	1331	Zea mays	ILLUMINA	2014-08-02	SRS557887	SRP037559	14DAP_endosperm_B73	missing	Jian Chen	B73			missing		endosperm_14DAP		TRANSCRIPTOMIC
SRR1169633	RNA-Seq	202	PRJNA237837	SAMN02641151	Plant	CHINA AGRICULTURAL UNIVERSITY	SRX471129	Illumina HiSeq 2000	PAIRED	size fractionation		2014-07-27	4849	3218	Zea mays	ILLUMINA	2014-08-02	SRS557888	SRP037559	16DAP_endosperm_B73	missing	Jian Chen	B73			missing		endosperm_16DAP		TRANSCRIPTOMIC
SRR1169634	RNA-Seq	202	PRJNA237837	SAMN02641152	Plant	CHINA AGRICULTURAL UNIVERSITY	SRX471130	Illumina HiSeq 2000	PAIRED	size fractionation		2014-07-31	4393	2914	Zea mays	ILLUMINA	2014-08-02	SRS557889	SRP037559	18DAP_endosperm_B73	missing	Jian Chen	B73			missing		endosperm_18DAP		TRANSCRIPTOMIC
SRR1169635	RNA-Seq	200	PRJNA237837	SAMN02641152	Plant	CHINA AGRICULTURAL UNIVERSITY	SRX471131	Illumina HiSeq 2500	PAIRED	size fractionation		2014-07-27	1428	874	Zea mays	ILLUMINA	2014-08-02	SRS557889	SRP037559	18DAP_endosperm_B73	missing	Jian Chen	B73			missing		endosperm_18DAP		TRANSCRIPTOMIC
SRR1169636	RNA-Seq	202	PRJNA237837	SAMN02641153	Plant	CHINA AGRICULTURAL UNIVERSITY	SRX471132	Illumina HiSeq 2000	PAIRED	size fractionation		2014-07-27	3432	2294	Zea mays	ILLUMINA	2014-08-02	SRS557890	SRP037559	20DAP_endosperm_B73	missing	Jian Chen	B73			missing		endosperm_20DAP		TRANSCRIPTOMIC
SRR1169637	RNA-Seq	202	PRJNA237837	SAMN02641160	Plant	CHINA AGRICULTURAL UNIVERSITY	SRX471133	Illumina HiSeq 2000	PAIRED	size fractionation		2014-07-27	3159	1995	Zea mays	ILLUMINA	2014-08-02	SRS557891	SRP037559	22DAP_endosperm_B73	missing	Jian Chen	B73			missing		endosperm_22DAP		TRANSCRIPTOMIC
SRR1169639	RNA-Seq	202	PRJNA237837	SAMN02641167	Plant	CHINA AGRICULTURAL UNIVERSITY	SRX471134	Illumina HiSeq 2000	PAIRED	size fractionation		2014-07-27	4102	2604	Zea mays	ILLUMINA	2014-08-02	SRS557892	SRP037559	24DAP_endosperm_B73	missing	Jian Chen	B73			missing		endosperm_24DAP		TRANSCRIPTOMIC
SRR1169640	RNA-Seq	200	PRJNA237837	SAMN02641167	Plant	CHINA AGRICULTURAL UNIVERSITY	SRX471136	Illumina HiSeq 2500	PAIRED	size fractionation		2014-07-27	1931	1287	Zea mays	ILLUMINA	2014-08-02	SRS557892	SRP037559	24DAP_endosperm_B73	missing	Jian Chen	B73			missing		endosperm_24DAP		TRANSCRIPTOMIC
SRR1169641	RNA-Seq	200	PRJNA237837	SAMN02641168	Plant	CHINA AGRICULTURAL UNIVERSITY	SRX471137	Illumina HiSeq 2500	PAIRED	size fractionation		2014-07-27	1212	747	Zea mays	ILLUMINA	2014-08-02	SRS557894	SRP037559	26DAP_endosperm_B73	missing	Jian Chen	B73			missing		endosperm_26DAP		TRANSCRIPTOMIC
SRR1169642	RNA-Seq	202	PRJNA237837	SAMN02641170	Plant	CHINA AGRICULTURAL UNIVERSITY	SRX471138	Illumina HiSeq 2000	PAIRED	size fractionation		2014-07-27	2476	1581	Zea mays	ILLUMINA	2014-08-02	SRS557895	SRP037559	28DAP_endosperm_B73	missing	Jian Chen	B73			missing		endosperm_28DAP		TRANSCRIPTOMIC
SRR1169643	RNA-Seq	202	PRJNA237837	SAMN02641171	Plant	CHINA AGRICULTURAL UNIVERSITY	SRX471139	Illumina HiSeq 2000	PAIRED	size fractionation		2014-07-27	3904	2490	Zea mays	ILLUMINA	2014-08-02	SRS557896	SRP037559	30DAP_endopserm_B73	missing	Jian Chen	B73			missing		endosperm_30DAP		TRANSCRIPTOMIC
SRR1169644	RNA-Seq	202	PRJNA237837	SAMN02641172	Plant	CHINA AGRICULTURAL UNIVERSITY	SRX471140	Illumina HiSeq 2000	PAIRED	size fractionation		2014-07-27	3655	2456	Zea mays	ILLUMINA	2014-08-02	SRS557897	SRP037559	32DAP_endosperm_B73	missing	Jian Chen	B73			missing		endosperm_32DAP		TRANSCRIPTOMIC
SRR1169645	RNA-Seq	202	PRJNA237837	SAMN02641173	Plant	CHINA AGRICULTURAL UNIVERSITY	SRX471141	Illumina HiSeq 2000	PAIRED	size fractionation		2014-07-28	2391	1507	Zea mays	ILLUMINA	2014-08-02	SRS557898	SRP037559	34DAP_endosperm_B73	missing	Jian Chen	B73			missing		endosperm_34DAP		TRANSCRIPTOMIC
SRR1169646	RNA-Seq	202	PRJNA237837	SAMN02641174	Plant	CHINA AGRICULTURAL UNIVERSITY	SRX471142	Illumina HiSeq 2000	PAIRED	size fractionation		2014-07-28	2544	1656	Zea mays	ILLUMINA	2014-08-02	SRS557899	SRP037559	36DAP_endosperm_B73	missing	Jian Chen	B73			missing		endosperm_36DAP		TRANSCRIPTOMIC
SRR1169647	RNA-Seq	202	PRJNA237837	SAMN02641175	Plant	CHINA AGRICULTURAL UNIVERSITY	SRX471143	Illumina HiSeq 2000	PAIRED	size fractionation		2014-07-28	3061	1992	Zea mays	ILLUMINA	2014-08-02	SRS557900	SRP037559	38_endosperm_B73	missing	Jian Chen	B73			missing		endosperm_38DAP		TRANSCRIPTOMIC
SRR1169648	RNA-Seq	202	PRJNA237837	SAMN02641176	Plant	CHINA AGRICULTURAL UNIVERSITY	SRX471144	Illumina HiSeq 2000	PAIRED	size fractionation		2014-07-30	3069	1935	Zea mays	ILLUMINA	2014-08-02	SRS557901	SRP037559	0DAP_whole-seed_B73	missing	Jian Chen	B73			missing		whole-seed_0DAP		TRANSCRIPTOMIC
SRR1169649	RNA-Seq	202	PRJNA237837	SAMN02641177	Plant	CHINA AGRICULTURAL UNIVERSITY	SRX471145	Illumina HiSeq 2000	PAIRED	size fractionation		2014-07-28	3083	1945	Zea mays	ILLUMINA	2014-08-02	SRS557902	SRP037559	2DAP_whole-seed_B73	missing	Jian Chen	B73			missing		whole-seed_2DAP		TRANSCRIPTOMIC
SRR1169650	RNA-Seq	200	PRJNA237837	SAMN02641178	Plant	CHINA AGRICULTURAL UNIVERSITY	SRX471146	Illumina HiSeq 2500	PAIRED	size fractionation		2014-07-29	1944	1291	Zea mays	ILLUMINA	2014-08-02	SRS557903	SRP037559	3DAP_whole-seed_B73	missing	Jian Chen	B73			missing		whole-seed_3DAP		TRANSCRIPTOMIC
SRR1169651	RNA-Seq	202	PRJNA237837	SAMN02641179	Plant	CHINA AGRICULTURAL UNIVERSITY	SRX471147	Illumina HiSeq 2000	PAIRED	size fractionation		2014-07-29	3082	1919	Zea mays	ILLUMINA	2014-08-02	SRS557904	SRP037559	4DAP_whole-seed_B73	missing	Jian Chen	B73			missing		whole-seed_4DAP		TRANSCRIPTOMIC
SRR1169652	RNA-Seq	200	PRJNA237837	SAMN02641179	Plant	CHINA AGRICULTURAL UNIVERSITY	SRX471148	Illumina HiSeq 2500	PAIRED	size fractionation		2014-07-30	1695	1125	Zea mays	ILLUMINA	2014-08-02	SRS557904	SRP037559	4DAP_whole-seed_B73	missing	Jian Chen	B73			missing		whole-seed_4DAP		TRANSCRIPTOMIC
SRR1169653	RNA-Seq	202	PRJNA237837	SAMN02641182	Plant	CHINA AGRICULTURAL UNIVERSITY	SRX471149	Illumina HiSeq 2000	PAIRED	size fractionation		2014-07-30	3468	2164	Zea mays	ILLUMINA	2014-08-02	SRS557905	SRP037559	8DAP_whole-seed_B73	missing	Jian Chen	B73			missing		whole-seed_8DAP		TRANSCRIPTOMIC
SRR1169654	RNA-Seq	202	PRJNA237837	SAMN02641183	Plant	CHINA AGRICULTURAL UNIVERSITY	SRX471150	Illumina HiSeq 2000	PAIRED	size fractionation		2014-07-28	2652	1678	Zea mays	ILLUMINA	2014-08-02	SRS557906	SRP037559	10DAP_whole-seed_B73	missing	Jian Chen	B73			missing		whole-seed_10DAP		TRANSCRIPTOMIC
SRR1169655	RNA-Seq	202	PRJNA237837	SAMN02641185	Plant	CHINA AGRICULTURAL UNIVERSITY	SRX471151	Illumina HiSeq 2000	PAIRED	size fractionation		2014-07-31	3395	2136	Zea mays	ILLUMINA	2014-08-02	SRS557907	SRP037559	12DAP_whole-seed_B73	missing	Jian Chen	B73			missing		whole-seed_12DAP		TRANSCRIPTOMIC
SRR1170937	RNA-Seq	202	PRJNA237837	SAMN02641188	Plant	CHINA AGRICULTURAL UNIVERSITY	SRX472041	Illumina HiSeq 2000	PAIRED	size fractionation		2014-07-28	2909	1796	Zea mays	ILLUMINA	2014-08-02	SRS558608	SRP037559	16DAP_whole-seed_B73	missing	Jian Chen	B73			missing		whole-seed_16DAP		TRANSCRIPTOMIC
SRR1170938	RNA-Seq	200	PRJNA237837	SAMN02641188	Plant	CHINA AGRICULTURAL UNIVERSITY	SRX472042	Illumina HiSeq 2500	PAIRED	size fractionation		2014-07-28	1162	686	Zea mays	ILLUMINA	2014-08-02	SRS558608	SRP037559	16DAP_whole-seed_B73	missing	Jian Chen	B73			missing		whole-seed_16DAP		TRANSCRIPTOMIC
SRR1170939	RNA-Seq	202	PRJNA237837	SAMN02641190	Plant	CHINA AGRICULTURAL UNIVERSITY	SRX472043	Illumina HiSeq 2000	PAIRED	size fractionation		2014-07-28	3493	2219	Zea mays	ILLUMINA	2014-08-02	SRS558609	SRP037559	18DAP_whole-seed_B73	missing	Jian Chen	B73			missing		whole-seed_18DAP		TRANSCRIPTOMIC
SRR1170940	RNA-Seq	200	PRJNA237837	SAMN02641190	Plant	CHINA AGRICULTURAL UNIVERSITY	SRX472044	Illumina HiSeq 2500	PAIRED	size fractionation		2014-07-28	2096	1406	Zea mays	ILLUMINA	2014-08-02	SRS558609	SRP037559	18DAP_whole-seed_B73	missing	Jian Chen	B73			missing		whole-seed_18DAP		TRANSCRIPTOMIC
SRR1170941	RNA-Seq	202	PRJNA237837	SAMN02641191	Plant	CHINA AGRICULTURAL UNIVERSITY	SRX472045	Illumina HiSeq 2000	PAIRED	size fractionation		2014-07-28	2458	1540	Zea mays	ILLUMINA	2014-08-02	SRS558610	SRP037559	20DAP_whole-seed_B73	missing	Jian Chen	B73			missing		whole-seed_20DAP		TRANSCRIPTOMIC
SRR1170942	RNA-Seq	200	PRJNA237837	SAMN02641191	Plant	CHINA AGRICULTURAL UNIVERSITY	SRX472046	Illumina HiSeq 2500	PAIRED	size fractionation		2014-07-28	1886	1251	Zea mays	ILLUMINA	2014-08-02	SRS558610	SRP037559	20DAP_whole-seed_B73	missing	Jian Chen	B73			missing		whole-seed_20DAP		TRANSCRIPTOMIC
SRR1170943	RNA-Seq	202	PRJNA237837	SAMN02641193	Plant	CHINA AGRICULTURAL UNIVERSITY	SRX472047	Illumina HiSeq 2000	PAIRED	size fractionation		2014-07-28	2364	1478	Zea mays	ILLUMINA	2014-08-02	SRS558611	SRP037559	22DAP_whole-seed_B73	missing	Jian Chen	B73			missing		whole-seed_22DAP		TRANSCRIPTOMIC
SRR1170944	RNA-Seq	202	PRJNA237837	SAMN02641196	Plant	CHINA AGRICULTURAL UNIVERSITY	SRX472048	Illumina HiSeq 2000	PAIRED	size fractionation		2014-07-28	3861	2452	Zea mays	ILLUMINA	2014-08-02	SRS558612	SRP037559	24DAP_whole-seed_B73	missing	Jian Chen	B73			missing		whole-seed_24DAP		TRANSCRIPTOMIC
SRR1170945	RNA-Seq	200	PRJNA237837	SAMN02641196	Plant	CHINA AGRICULTURAL UNIVERSITY	SRX472049	Illumina HiSeq 2500	PAIRED	size fractionation		2014-07-28	1820	1211	Zea mays	ILLUMINA	2014-08-02	SRS558612	SRP037559	24DAP_whole-seed_B73	missing	Jian Chen	B73			missing		whole-seed_24DAP		TRANSCRIPTOMIC
SRR1170946	RNA-Seq	202	PRJNA237837	SAMN02641199	Plant	CHINA AGRICULTURAL UNIVERSITY	SRX472050	Illumina HiSeq 2000	PAIRED	size fractionation		2014-07-29	3010	1876	Zea mays	ILLUMINA	2014-08-02	SRS558613	SRP037559	28DAP_whole-seed_B73	missing	Jian Chen	B73			missing		whole-seed_28DAP		TRANSCRIPTOMIC
SRR1170947	RNA-Seq	202	PRJNA237837	SAMN02641201	Plant	CHINA AGRICULTURAL UNIVERSITY	SRX472051	Illumina HiSeq 2000	PAIRED	size fractionation		2014-07-29	2584	1667	Zea mays	ILLUMINA	2014-08-02	SRS558614	SRP037559	30DAP_whole-seed_B73	missing	Jian Chen	B73			missing		whole-seed_30DAP		TRANSCRIPTOMIC
SRR1170948	RNA-Seq	202	PRJNA237837	SAMN02641202	Plant	CHINA AGRICULTURAL UNIVERSITY	SRX472052	Illumina HiSeq 2000	PAIRED	size fractionation		2014-07-29	3423	2103	Zea mays	ILLUMINA	2014-08-02	SRS558615	SRP037559	32DAP_whole-seed_B73	missing	Jian Chen	B73			missing		whole-seed_32DAP		TRANSCRIPTOMIC
SRR1170949	RNA-Seq	202	PRJNA237837	SAMN02641204	Plant	CHINA AGRICULTURAL UNIVERSITY	SRX472053	Illumina HiSeq 2000	PAIRED	size fractionation		2014-07-29	2566	1621	Zea mays	ILLUMINA	2014-08-02	SRS558616	SRP037559	34DAP_whole-seed_B73	missing	Jian Chen	B73			missing		whole-seed_34DAP		TRANSCRIPTOMIC
SRR1170950	RNA-Seq	202	PRJNA237837	SAMN02641207	Plant	CHINA AGRICULTURAL UNIVERSITY	SRX472054	Illumina HiSeq 2000	PAIRED	size fractionation		2014-07-29	2250	1406	Zea mays	ILLUMINA	2014-08-02	SRS558617	SRP037559	36DAP_whole-seed_B73	missing	Jian Chen	B73			missing		whole-seed_36DAP		TRANSCRIPTOMIC
SRR1170951	RNA-Seq	202	PRJNA237837	SAMN02641208	Plant	CHINA AGRICULTURAL UNIVERSITY	SRX472055	Illumina HiSeq 2000	PAIRED	size fractionation		2014-07-29	2532	1604	Zea mays	ILLUMINA	2014-08-02	SRS557336	SRP037559	38DAP_whole-seed_B73	missing	Jian Chen	B73			missing		whole-seed_38DAP		TRANSCRIPTOMIC
SRR1170952	RNA-Seq	202	PRJNA237837	SAMN02641180	Plant	CHINA AGRICULTURAL UNIVERSITY	SRX472056	Illumina HiSeq 2000	PAIRED	size fractionation		2014-07-30	3095	1936	Zea mays	ILLUMINA	2014-08-02	SRS558618	SRP037559	6DAP_whole-seed_B73	missing	Jian Chen	B73			missing		whole-seed_6DAP		TRANSCRIPTOMIC
SRR1170953	RNA-Seq	202	PRJNA237837	SAMN02641198	Plant	CHINA AGRICULTURAL UNIVERSITY	SRX472057	Illumina HiSeq 2000	PAIRED	size fractionation		2014-07-28	2814	1740	Zea mays	ILLUMINA	2014-08-02	SRS558619	SRP037559	26DAP_whole-seed_B73	missing	Jian Chen	B73			missing		whole-seed_26DAP		TRANSCRIPTOMIC
SRR1170954	RNA-Seq	200	PRJNA237837	SAMN02641198	Plant	CHINA AGRICULTURAL UNIVERSITY	SRX472058	Illumina HiSeq 2500	PAIRED	size fractionation		2014-07-29	1112	655	Zea mays	ILLUMINA	2014-08-02	SRS558619	SRP037559	26DAP_whole-seed_B73	missing	Jian Chen	B73			missing		whole-seed_26DAP		TRANSCRIPTOMIC
SRR1170972	RNA-Seq	202	PRJNA237837	SAMN02641116	Plant	CHINA AGRICULTURAL UNIVERSITY	SRX472062	Illumina HiSeq 2000	PAIRED	size fractionation		2014-07-26	3393	2095	Zea mays	ILLUMINA	2014-08-02	SRS557338	SRP037559	22DAP_embryo_B73	missing	Jian Chen	B73			missing		embryo		TRANSCRIPTOMIC
SRR1170973	RNA-Seq	200	PRJNA237837	SAMN02641116	Plant	CHINA AGRICULTURAL UNIVERSITY	SRX472063	Illumina HiSeq 2500	PAIRED	size fractionation		2014-07-26	1916	1278	Zea mays	ILLUMINA	2014-08-02	SRS557338	SRP037559	22DAP_embryo_B73	missing	Jian Chen	B73			missing		embryo		TRANSCRIPTOMIC
SRR1170974	RNA-Seq	202	PRJNA237837	SAMN02643446	Plant	CHINA AGRICULTURAL UNIVERSITY	SRX472064	Illumina HiSeq 2000	PAIRED	size fractionation		2014-07-26	2765	1712	Zea mays	ILLUMINA	2014-08-02	SRS558623	SRP037559	10DAP_embryo_B73	missing	Jian Chen	B73			missing		embryo_10DAP		TRANSCRIPTOMIC
SRR1170979	RNA-Seq	202	PRJNA237837	SAMN02641145	Plant	CHINA AGRICULTURAL UNIVERSITY	SRX472069	Illumina HiSeq 2000	PAIRED	size fractionation		2014-07-27	3001	1919	Zea mays	ILLUMINA	2014-08-02	SRS558628	SRP037559	38DAP_embryo_B73	missing	Jian Chen	B73			missing		embryo_38DAP		TRANSCRIPTOMIC
SRR1522119	RNA-Seq	202	PRJNA237837	SAMN02641187	Plant	CHINA AGRICULTURAL UNIVERSITY	SRX658599	Illumina HiSeq 2000	PAIRED	size fractionation		2014-07-28	3847	2454	Zea mays	ILLUMINA	2014-08-02	SRS557909	SRP037559	14DAP_whole-seed_B73	missing	Jian Chen	B73			missing		whole-seed_14DAP		TRANSCRIPTOMIC
SRR1522125	RNA-Seq	200	PRJNA237837	SAMN02641187	Plant	CHINA AGRICULTURAL UNIVERSITY	SRX658636	Illumina HiSeq 2500	PAIRED	size fractionation		2014-07-28	1619	1078	Zea mays	ILLUMINA	2014-08-02	SRS557909	SRP037559	14DAP_whole-seed_B73	missing	Jian Chen	B73			missing		whole-seed_14DAP		TRANSCRIPTOMIC
SRR1573504	RNA-Seq	200	PRJNA260793	SAMN03031748		GEO	SRX699505	Illumina HiSeq 2000	PAIRED	cDNA		2014-09-11	12202	7524	Zea mays	ILLUMINA	2014-09-15	SRS700175	SRP047035	GSM1502506			B73		wild type		P7 leaf primordia (all cell layers). Tissue: blade; Repeat:3	P7 leaf primordia blade		TRANSCRIPTOMIC
SRR1573505	RNA-Seq	200	PRJNA260793	SAMN03031749		GEO	SRX699506	Illumina HiSeq 2000	PAIRED	cDNA		2014-09-11	5571	3443	Zea mays	ILLUMINA	2014-09-15	SRS700176	SRP047035	GSM1502507			B73		wild type		P7 leaf primordia (all cell layers). Tissue: blade; Repeat:4	P7 leaf primordia blade		TRANSCRIPTOMIC
SRR1573506	RNA-Seq	200	PRJNA260793	SAMN03031750		GEO	SRX699507	Illumina HiSeq 2000	PAIRED	cDNA		2014-09-11	5604	3560	Zea mays	ILLUMINA	2014-09-15	SRS700177	SRP047035	GSM1502508			B73		wild type		P7 leaf primordia (all cell layers). Tissue: blade; Repeat:5	P7 leaf primordia blade		TRANSCRIPTOMIC
SRR1573507	RNA-Seq	200	PRJNA260793	SAMN03031751		GEO	SRX699508	Illumina HiSeq 2000	PAIRED	cDNA		2014-09-11	9348	5855	Zea mays	ILLUMINA	2014-09-15	SRS700178	SRP047035	GSM1502509			B73		wild type		P7 leaf primordia (all cell layers). Tissue: ligule; Repeat:3	P7 leaf primordia ligule		TRANSCRIPTOMIC
SRR1573508	RNA-Seq	200	PRJNA260793	SAMN03031752		GEO	SRX699509	Illumina HiSeq 2000	PAIRED	cDNA		2014-09-11	4776	3020	Zea mays	ILLUMINA	2014-09-15	SRS700179	SRP047035	GSM1502510			B73		wild type		P7 leaf primordia (all cell layers). Tissue: ligule; Repeat:4	P7 leaf primordia ligule		TRANSCRIPTOMIC
SRR1573509	RNA-Seq	200	PRJNA260793	SAMN03031753		GEO	SRX699510	Illumina HiSeq 2000	PAIRED	cDNA		2014-09-11	12219	7745	Zea mays	ILLUMINA	2014-09-15	SRS700180	SRP047035	GSM1502511			B73		wild type		P7 leaf primordia (all cell layers). Tissue: ligule; Repeat:5	P7 leaf primordia ligule		TRANSCRIPTOMIC
SRR1573510	RNA-Seq	200	PRJNA260793	SAMN03031754		GEO	SRX699511	Illumina HiSeq 2000	PAIRED	cDNA		2014-09-11	3946	2441	Zea mays	ILLUMINA	2014-09-15	SRS700181	SRP047035	GSM1502512			B73		wild type		P7 leaf primordia (all cell layers). Tissue: sheath; Repeat:3	P7 leaf primordia sheath		TRANSCRIPTOMIC
SRR1573511	RNA-Seq	200	PRJNA260793	SAMN03031755		GEO	SRX699512	Illumina HiSeq 2000	PAIRED	cDNA		2014-09-11	4093	2513	Zea mays	ILLUMINA	2014-09-15	SRS700182	SRP047035	GSM1502513			B73		wild type		P7 leaf primordia (all cell layers). Tissue: sheath; Repeat:4	P7 leaf primordia sheath		TRANSCRIPTOMIC
SRR1573512	RNA-Seq	200	PRJNA260793	SAMN03031756		GEO	SRX699513	Illumina HiSeq 2000	PAIRED	cDNA		2014-09-11	2704	1711	Zea mays	ILLUMINA	2014-09-15	SRS700183	SRP047035	GSM1502514			B73		wild type		P7 leaf primordia (all cell layers). Tissue: sheath; Repeat:5	P7 leaf primordia sheath		TRANSCRIPTOMIC
SRR1573513	RNA-Seq	202	PRJNA260793	SAMN03031757		GEO	SRX699514	Illumina HiSeq 2000	PAIRED	cDNA		2014-09-11	8096	5067	Zea mays	ILLUMINA	2014-09-15	SRS700184	SRP047035	GSM1502515			B73		wild type		Wild-type tissue from P6 leaf primordia (all cell layers).Â Repeat 1	P6 leaf primordia		TRANSCRIPTOMIC
SRR1573514	RNA-Seq	202	PRJNA260793	SAMN03031758		GEO	SRX699515	Illumina HiSeq 2000	PAIRED	cDNA		2014-09-11	3870	2410	Zea mays	ILLUMINA	2014-09-15	SRS700185	SRP047035	GSM1502516			B73		wild type		Wild-type tissue from P6 leaf primordia (all cell layers).Â Repeat 2	P6 leaf primordia		TRANSCRIPTOMIC
SRR1573515	RNA-Seq	202	PRJNA260793	SAMN03031759		GEO	SRX699516	Illumina HiSeq 2000	PAIRED	cDNA		2014-09-11	6200	3865	Zea mays	ILLUMINA	2014-09-15	SRS700186	SRP047035	GSM1502517			B73		wild type		Wild-type tissue from P6 leaf primordia (all cell layers).Â Repeat 3	P6 leaf primordia		TRANSCRIPTOMIC
SRR1573516	RNA-Seq	202	PRJNA260793	SAMN03031760		GEO	SRX699517	Illumina HiSeq 2000	PAIRED	cDNA		2014-09-11	4729	2910	Zea mays	ILLUMINA	2014-09-15	SRS700187	SRP047035	GSM1502518			B73		lg1-R		lg1 mutant tissue from P6 leaf primordia (all cell layers).Â Repeat 1	P6 leaf primordia		TRANSCRIPTOMIC
SRR1573517	RNA-Seq	202	PRJNA260793	SAMN03031761		GEO	SRX699518	Illumina HiSeq 2000	PAIRED	cDNA		2014-09-11	3822	2366	Zea mays	ILLUMINA	2014-09-15	SRS700188	SRP047035	GSM1502519			B73		lg1-R		lg1 mutant tissue from P6 leaf primordia (all cell layers).Â Repeat 2	P6 leaf primordia		TRANSCRIPTOMIC
SRR1573518	RNA-Seq	202	PRJNA260793	SAMN03031762		GEO	SRX699519	Illumina HiSeq 2000	PAIRED	cDNA		2014-09-11	9751	6113	Zea mays	ILLUMINA	2014-09-15	SRS700189	SRP047035	GSM1502520			B73		lg1-R		lg1 mutant tissue from P6 leaf primordia (all cell layers).Â Repeat 3	P6 leaf primordia		TRANSCRIPTOMIC
SRR1573519	RNA-Seq	202	PRJNA260793	SAMN03031763		GEO	SRX699520	Illumina HiSeq 2000	PAIRED	cDNA		2014-09-11	7740	4922	Zea mays	ILLUMINA	2014-09-15	SRS700190	SRP047035	GSM1502521			B73		wild type		P7 leaf primordia (only adaxial L1 tissue was captured). Tissue: blade; Repeat:1	P7 leaf primordia adaxial L1 blade		TRANSCRIPTOMIC
SRR1573520	RNA-Seq	202	PRJNA260793	SAMN03031764		GEO	SRX699521	Illumina HiSeq 2000	PAIRED	cDNA		2014-09-11	2791	1772	Zea mays	ILLUMINA	2014-09-15	SRS700191	SRP047035	GSM1502522			B73		wild type		P7 leaf primordia (only adaxial L1 tissue was captured). Tissue: blade; Repeat:2	P7 leaf primordia adaxial L1 blade		TRANSCRIPTOMIC
SRR1573521	RNA-Seq	202	PRJNA260793	SAMN03031771		GEO	SRX699522	Illumina HiSeq 2000	PAIRED	cDNA		2014-09-11	3635	2309	Zea mays	ILLUMINA	2014-09-15	SRS700192	SRP047035	GSM1502523			B73		wild type		P7 leaf primordia (only adaxial L1 tissue was captured). Tissue: blade; Repeat:3	P7 leaf primordia adaxial L1 blade		TRANSCRIPTOMIC
SRR1573522	RNA-Seq	202	PRJNA260793	SAMN03031765		GEO	SRX699523	Illumina HiSeq 2000	PAIRED	cDNA		2014-09-11	2852	1808	Zea mays	ILLUMINA	2014-09-15	SRS700193	SRP047035	GSM1502524			B73		wild type		P7 leaf primordia (only adaxial L1 tissue was captured). Tissue: ligule; Repeat:1	P7 leaf primordia adaxial L1 ligule		TRANSCRIPTOMIC
SRR1573523	RNA-Seq	202	PRJNA260793	SAMN03031766		GEO	SRX699524	Illumina HiSeq 2000	PAIRED	cDNA		2014-09-11	910	579	Zea mays	ILLUMINA	2014-09-15	SRS700194	SRP047035	GSM1502525			B73		wild type		P7 leaf primordia (only adaxial L1 tissue was captured). Tissue: ligule; Repeat:2	P7 leaf primordia adaxial L1 ligule		TRANSCRIPTOMIC
SRR1573524	RNA-Seq	202	PRJNA260793	SAMN03031767		GEO	SRX699525	Illumina HiSeq 2000	PAIRED	cDNA		2014-09-11	5437	3454	Zea mays	ILLUMINA	2014-09-15	SRS700195	SRP047035	GSM1502526			B73		wild type		P7 leaf primordia (only adaxial L1 tissue was captured). Tissue: ligule; Repeat:3	P7 leaf primordia adaxial L1 ligule		TRANSCRIPTOMIC
SRR1573525	RNA-Seq	202	PRJNA260793	SAMN03031768		GEO	SRX699526	Illumina HiSeq 2000	PAIRED	cDNA		2014-09-11	1531	979	Zea mays	ILLUMINA	2014-09-15	SRS700196	SRP047035	GSM1502527			B73		wild type		P7 leaf primordia (only adaxial L1 tissue was captured). Tissue: sheath; Repeat:1	P7 leaf primordia adaxial L1 sheath		TRANSCRIPTOMIC
SRR1573526	RNA-Seq	202	PRJNA260793	SAMN03031769		GEO	SRX699527	Illumina HiSeq 2000	PAIRED	cDNA		2014-09-11	4426	2819	Zea mays	ILLUMINA	2014-09-15	SRS700197	SRP047035	GSM1502528			B73		wild type		P7 leaf primordia (only adaxial L1 tissue was captured). Tissue: sheath; Repeat:2	P7 leaf primordia adaxial L1 sheath		TRANSCRIPTOMIC
SRR1573527	RNA-Seq	202	PRJNA260793	SAMN03031770		GEO	SRX699528	Illumina HiSeq 2000	PAIRED	cDNA		2014-09-11	2729	1737	Zea mays	ILLUMINA	2014-09-15	SRS700198	SRP047035	GSM1502529			B73		wild type		P7 leaf primordia (only adaxial L1 tissue was captured). Tissue: sheath; Repeat:3	P7 leaf primordia adaxial L1 sheath		TRANSCRIPTOMIC
SRR1620828	RNA-Seq	202	PRJNA171684	SAMN03135395	Plant	MSU-BUELL	SRX738841	Illumina HiSeq 2000	PAIRED	cDNA	PP_10	2014-10-28	1124	843	Zea mays	ILLUMINA	2015-08-24	SRS726657	SRP014652	PP_10_S	missing	University of Wisconsin Madison	B73			missing		6_POL_INT_R2		TRANSCRIPTOMIC
SRR1620830	RNA-Seq	202	PRJNA171684	SAMN03135395	Plant	MSU-BUELL	SRX738904	Illumina HiSeq 2500	PAIRED	cDNA	PP_10	2014-10-23	712	459	Zea mays	ILLUMINA	2015-08-24	SRS726657	SRP014652	PP_10_S	missing	University of Wisconsin Madison	B73			missing		6_POL_INT_R2		TRANSCRIPTOMIC
SRR1620835	RNA-Seq	202	PRJNA171684	SAMN03135396	Plant	MSU-BUELL	SRX738843	Illumina HiSeq 2000	PAIRED	cDNA	PP_11	2014-10-28	1566	1103	Zea mays	ILLUMINA	2015-08-24	SRS726659	SRP014652	PP_11_S	missing	University of Wisconsin Madison	B73			missing		6_NOPOL_INT_R1		TRANSCRIPTOMIC
SRR1620836	RNA-Seq	202	PRJNA171684	SAMN03135397	Plant	MSU-BUELL	SRX738844	Illumina HiSeq 2000	PAIRED	cDNA	PP_12	2014-10-28	1218	915	Zea mays	ILLUMINA	2015-08-24	SRS726711	SRP014652	PP_12_S	missing	University of Wisconsin Madison	B73			missing		6_NOPOL_INT_R2		TRANSCRIPTOMIC
SRR1620837	RNA-Seq	202	PRJNA171684	SAMN03135397	Plant	MSU-BUELL	SRX738905	Illumina HiSeq 2500	PAIRED	cDNA	PP_12	2014-10-23	760	484	Zea mays	ILLUMINA	2015-08-25	SRS726711	SRP014652	PP_12_S	missing	University of Wisconsin Madison	B73			missing		6_NOPOL_INT_R2		TRANSCRIPTOMIC
SRR1620838	RNA-Seq	202	PRJNA171684	SAMN03135398	Plant	MSU-BUELL	SRX738845	Illumina HiSeq 2000	PAIRED	cDNA	PP_17	2014-10-28	1654	1150	Zea mays	ILLUMINA	2015-08-25	SRS726712	SRP014652	PP_17_S	missing	University of Wisconsin Madison	B73			missing		12_POL_INT_R1		TRANSCRIPTOMIC
SRR1620839	RNA-Seq	202	PRJNA171684	SAMN03135399	Plant	MSU-BUELL	SRX738846	Illumina HiSeq 2000	PAIRED	cDNA	PP_18	2014-10-23	2099	1427	Zea mays	ILLUMINA	2015-08-24	SRS726660	SRP014652	PP_18_S	missing	University of Wisconsin Madison	B73			missing		12_POL_INT_R2		TRANSCRIPTOMIC
SRR1620841	RNA-Seq	202	PRJNA171684	SAMN03135400	Plant	MSU-BUELL	SRX738849	Illumina HiSeq 2000	PAIRED	cDNA	PP_19	2014-10-23	2218	1504	Zea mays	ILLUMINA	2015-08-25	SRS726661	SRP014652	PP_19_S	missing	University of Wisconsin Madison	B73			missing		12_NOPOL_INT_R1		TRANSCRIPTOMIC
SRR1620843	RNA-Seq	202	PRJNA171684	SAMN03135401	Plant	MSU-BUELL	SRX738850	Illumina HiSeq 2500	PAIRED	cDNA	PP_2	2014-10-28	7105	5121	Zea mays	ILLUMINA	2015-08-25	SRS726663	SRP014652	PP_2_S	missing	University of Wisconsin Madison	B73			missing		0_POL_INT_R2		TRANSCRIPTOMIC
SRR1620844	RNA-Seq	202	PRJNA171684	SAMN03135402	Plant	MSU-BUELL	SRX738851	Illumina HiSeq 2000	PAIRED	cDNA	PP_20	2014-10-23	3685	2513	Zea mays	ILLUMINA	2015-08-25	SRS726664	SRP014652	PP_20_S	missing	University of Wisconsin Madison	B73			missing		12_NOPOL_INT_R2		TRANSCRIPTOMIC
SRR1620846	RNA-Seq	202	PRJNA171684	SAMN03135403	Plant	MSU-BUELL	SRX738854	Illumina HiSeq 2000	PAIRED	cDNA	PP_25	2014-10-23	4532	3072	Zea mays	ILLUMINA	2015-08-25	SRS726666	SRP014652	PP_25_S	missing	University of Wisconsin Madison	B73			missing		18_POL_INT_R1		TRANSCRIPTOMIC
SRR1620847	RNA-Seq	202	PRJNA171684	SAMN03135404	Plant	MSU-BUELL	SRX738856	Illumina HiSeq 2000	PAIRED	cDNA	PP_26	2014-10-23	3105	2099	Zea mays	ILLUMINA	2015-08-25	SRS726667	SRP014652	PP_26_S	missing	University of Wisconsin Madison	B73			missing		18_POL_INT_R2		TRANSCRIPTOMIC
SRR1620849	RNA-Seq	202	PRJNA171684	SAMN03135405	Plant	MSU-BUELL	SRX738857	Illumina HiSeq 2000	PAIRED	cDNA	PP_27	2014-10-23	3500	2381	Zea mays	ILLUMINA	2015-08-24	SRS726668	SRP014652	PP_27_S	missing	University of Wisconsin Madison	B73			missing		18_NOPOL_INT_R1		TRANSCRIPTOMIC
SRR1620898	RNA-Seq	202	PRJNA171684	SAMN03135406	Plant	MSU-BUELL	SRX738858	Illumina HiSeq 2000	PAIRED	cDNA	PP_28	2014-10-23	2152	1462	Zea mays	ILLUMINA	2015-08-24	SRS726669	SRP014652	PP_28_S	missing	University of Wisconsin Madison	B73			missing		18_NOPOL_INT_R2		TRANSCRIPTOMIC
SRR1620900	RNA-Seq	202	PRJNA171684	SAMN03135407	Plant	MSU-BUELL	SRX738859	Illumina HiSeq 2000	PAIRED	cDNA	PP_3	2014-10-28	10522	7812	Zea mays	ILLUMINA	2015-08-24	SRS726670	SRP014652	PP_3_S	missing	University of Wisconsin Madison	B73			missing		0_NOPOL_INT_R1		TRANSCRIPTOMIC
SRR1620901	RNA-Seq	202	PRJNA171684	SAMN03135407	Plant	MSU-BUELL	SRX738906	Illumina HiSeq 2500	PAIRED	cDNA	PP_3	2014-10-23	5883	3730	Zea mays	ILLUMINA	2015-08-24	SRS726670	SRP014652	PP_3_S	missing	University of Wisconsin Madison	B73			missing		0_NOPOL_INT_R1		TRANSCRIPTOMIC
SRR1620903	RNA-Seq	202	PRJNA171684	SAMN03135408	Plant	MSU-BUELL	SRX738860	Illumina HiSeq 2000	PAIRED	cDNA	PP_33	2014-10-23	2302	1565	Zea mays	ILLUMINA	2015-08-24	SRS726671	SRP014652	PP_33_S	missing	University of Wisconsin Madison	B73			missing		24_POL_INT_R1		TRANSCRIPTOMIC
SRR1620904	RNA-Seq	202	PRJNA171684	SAMN03135409	Plant	MSU-BUELL	SRX738861	Illumina HiSeq 2000	PAIRED	cDNA	PP_34	2014-10-23	2689	1826	Zea mays	ILLUMINA	2015-08-24	SRS726672	SRP014652	PP_34_S	missing	University of Wisconsin Madison	B73			missing		24_POL_INT_R2		TRANSCRIPTOMIC
SRR1620906	RNA-Seq	202	PRJNA171684	SAMN03135410	Plant	MSU-BUELL	SRX738862	Illumina HiSeq 2000	PAIRED	cDNA	PP_35	2014-10-23	4312	2923	Zea mays	ILLUMINA	2015-08-24	SRS726673	SRP014652	PP_35_S	missing	University of Wisconsin Madison	B73			missing		24_NOPOL_INT_R1		TRANSCRIPTOMIC
SRR1620907	RNA-Seq	202	PRJNA171684	SAMN03135411	Plant	MSU-BUELL	SRX738864	Illumina HiSeq 2000	PAIRED	cDNA	PP_36	2014-10-23	2275	1548	Zea mays	ILLUMINA	2015-08-24	SRS726675	SRP014652	PP_36_S	missing	University of Wisconsin Madison	B73			missing		24_NOPOL_INT_R2		TRANSCRIPTOMIC
SRR1620908	RNA-Seq	202	PRJNA171684	SAMN03135412	Plant	MSU-BUELL	SRX738866	Illumina HiSeq 2000	PAIRED	cDNA	PP_4	2014-10-28	1716	1212	Zea mays	ILLUMINA	2015-08-24	SRS726677	SRP014652	PP_4_S	missing	University of Wisconsin Madison	B73			missing		0_NOPOL_INT_R2		TRANSCRIPTOMIC
SRR1620909	RNA-Seq	202	PRJNA171684	SAMN03135413	Plant	MSU-BUELL	SRX738867	Illumina HiSeq 2000	PAIRED	cDNA	PP_41	2014-10-23	2532	1718	Zea mays	ILLUMINA	2015-08-24	SRS726679	SRP014652	PP_41_S	missing	University of Wisconsin Madison	B73			missing		30_POL_INT_R1		TRANSCRIPTOMIC
SRR1620910	RNA-Seq	202	PRJNA171684	SAMN03135414	Plant	MSU-BUELL	SRX738870	Illumina HiSeq 2000	PAIRED	cDNA	PP_42	2014-10-23	2144	1456	Zea mays	ILLUMINA	2015-08-24	SRS726681	SRP014652	PP_42_S	missing	University of Wisconsin Madison	B73			missing		30_POL_INT_R2		TRANSCRIPTOMIC
SRR1620911	RNA-Seq	202	PRJNA171684	SAMN03135415	Plant	MSU-BUELL	SRX738871	Illumina HiSeq 2000	PAIRED	cDNA	PP_43	2014-10-23	5303	3598	Zea mays	ILLUMINA	2015-08-24	SRS726682	SRP014652	PP_43_S	missing	University of Wisconsin Madison	B73			missing		30_NOPOL_INT_R1		TRANSCRIPTOMIC
SRR1620912	RNA-Seq	202	PRJNA171684	SAMN03135416	Plant	MSU-BUELL	SRX738872	Illumina HiSeq 2000	PAIRED	cDNA	PP_44	2014-10-23	1731	1168	Zea mays	ILLUMINA	2015-08-24	SRS726683	SRP014652	PP_44_S	missing	University of Wisconsin Madison	B73			missing		30_NOPOL_INT_R2		TRANSCRIPTOMIC
SRR1620913	RNA-Seq	202	PRJNA171684	SAMN03135417	Plant	MSU-BUELL	SRX739761	Illumina HiSeq 2000	PAIRED	cDNA	PP_9	2014-10-28	1371	959	Zea mays	ILLUMINA	2015-08-25	SRS726713	SRP014652	PP_9_S	missing	University of Wisconsin Madison	B73			missing		6_POL_INT_R1		TRANSCRIPTOMIC
SRR1620914	RNA-Seq	202	PRJNA171684	SAMN03135417	Plant	MSU-BUELL	SRX738907	Illumina HiSeq 2500	PAIRED	cDNA	PP_9	2014-10-23	4212	2581	Zea mays	ILLUMINA	2015-08-25	SRS726713	SRP014652	PP_9_S	missing	University of Wisconsin Madison	B73			missing		6_POL_INT_R1		TRANSCRIPTOMIC
SRR1620915	RNA-Seq	202	PRJNA171684	SAMN03135438	Plant	MSU-BUELL	SRX738908	Illumina HiSeq 2000	PAIRED	cDNA	PP1	2014-10-23	1463	987	Zea mays	ILLUMINA	2015-08-25	SRS726714	SRP014652	PP1_S	missing	University of Wisconsin Madison	B73			missing		0_POL_INT_R1		TRANSCRIPTOMIC
SRR1620916	RNA-Seq	202	PRJNA171684	SAMN03135439	Plant	MSU-BUELL	SRX738909	Illumina HiSeq 2000	PAIRED	cDNA	RA-10	2014-10-28	3520	2414	Zea mays	ILLUMINA	2015-08-25	SRS726715	SRP014652	RA-10_S	missing	University of Wisconsin Madison	B73			missing		TapRoot_Z4_7d_R2		TRANSCRIPTOMIC
SRR1620917	RNA-Seq	202	PRJNA171684	SAMN03135440	Plant	MSU-BUELL	SRX738910	Illumina HiSeq 2000	PAIRED	cDNA	RA-13	2014-10-28	3286	2258	Zea mays	ILLUMINA	2015-08-25	SRS726716	SRP014652	RA-13_S	missing	University of Wisconsin Madison	B73			missing		CortPar_3d_R2		TRANSCRIPTOMIC
SRR1620918	RNA-Seq	202	PRJNA171684	SAMN03135441	Plant	MSU-BUELL	SRX738911	Illumina HiSeq 2000	PAIRED	cDNA	RA-14	2014-10-28	2885	1978	Zea mays	ILLUMINA	2015-08-25	SRS726717	SRP014652	RA-14_S	missing	University of Wisconsin Madison	B73			missing		TapRoot_Z3_7d_R1		TRANSCRIPTOMIC
SRR1620919	RNA-Seq	202	PRJNA171684	SAMN03135442	Plant	MSU-BUELL	SRX738912	Illumina HiSeq 2000	PAIRED	cDNA	RA-15	2014-10-28	2094	1495	Zea mays	ILLUMINA	2015-08-24	SRS726718	SRP014652	RA-15_S	missing	University of Wisconsin Madison	B73			missing		TapRoot_Z2_7d_R3		TRANSCRIPTOMIC
SRR1620920	RNA-Seq	202	PRJNA171684	SAMN03135443	Plant	MSU-BUELL	SRX738913	Illumina HiSeq 2000	PAIRED	cDNA	RA-17	2014-10-28	2348	1675	Zea mays	ILLUMINA	2015-08-24	SRS726719	SRP014652	RA-17_S	missing	University of Wisconsin Madison	B73			missing		Stele_3d_R1		TRANSCRIPTOMIC
SRR1620921	RNA-Seq	202	PRJNA171684	SAMN03135444	Plant	MSU-BUELL	SRX738997	Illumina HiSeq 2000	PAIRED	cDNA	RA-18	2014-10-28	1825	1306	Zea mays	ILLUMINA	2015-08-24	SRS726781	SRP014652	RA-18_S	missing	University of Wisconsin Madison	B73			missing		TapRoot_Z2_7d_R1		TRANSCRIPTOMIC
SRR1620922	RNA-Seq	202	PRJNA171684	SAMN03135445	Plant	MSU-BUELL	SRX738998	Illumina HiSeq 2000	PAIRED	cDNA	RA-2	2014-10-28	3161	2164	Zea mays	ILLUMINA	2015-08-24	SRS726782	SRP014652	RA-2_S	missing	University of Wisconsin Madison	B73			missing		TapRoot_Z1_7d_R2		TRANSCRIPTOMIC
SRR1620923	RNA-Seq	202	PRJNA171684	SAMN03135446	Plant	MSU-BUELL	SRX738999	Illumina HiSeq 2000	PAIRED	cDNA	RA-20	2014-10-28	2230	1589	Zea mays	ILLUMINA	2015-08-24	SRS726783	SRP014652	RA-20_S	missing	University of Wisconsin Madison	B73			missing		TapRoot_Z3_7d_R3		TRANSCRIPTOMIC
SRR1620924	RNA-Seq	202	PRJNA171684	SAMN03135447	Plant	MSU-BUELL	SRX739000	Illumina HiSeq 2000	PAIRED	cDNA	RA-21	2014-10-28	3235	2310	Zea mays	ILLUMINA	2015-08-24	SRS726785	SRP014652	RA-21_S	missing	University of Wisconsin Madison	B73			missing		TapRoot_Z3_7d_R2		TRANSCRIPTOMIC
SRR1620925	RNA-Seq	202	PRJNA171684	SAMN03135448	Plant	MSU-BUELL	SRX739001	Illumina HiSeq 2000	PAIRED	cDNA	RA-22	2014-10-28	3437	2449	Zea mays	ILLUMINA	2015-08-24	SRS726784	SRP014652	RA-22_S	missing	University of Wisconsin Madison	B73			missing		TapRoot_Z4_7d_R3		TRANSCRIPTOMIC
SRR1620926	RNA-Seq	202	PRJNA171684	SAMN03135449	Plant	MSU-BUELL	SRX739002	Illumina HiSeq 2000	PAIRED	cDNA	RA-23	2014-10-28	3296	2347	Zea mays	ILLUMINA	2015-08-24	SRS726786	SRP014652	RA-23_S	missing	University of Wisconsin Madison	B73			missing		TapRoot_Z4_7d_R1		TRANSCRIPTOMIC
SRR1620927	RNA-Seq	202	PRJNA171684	SAMN03135450	Plant	MSU-BUELL	SRX739003	Illumina HiSeq 2000	PAIRED	cDNA	RA-29	2014-10-28	2487	1774	Zea mays	ILLUMINA	2015-08-25	SRS726787	SRP014652	RA-29_S	missing	University of Wisconsin Madison	B73			missing		3-7.13		TRANSCRIPTOMIC
SRR1620928	RNA-Seq	202	PRJNA171684	SAMN03135451	Plant	MSU-BUELL	SRX739004	Illumina HiSeq 2000	PAIRED	cDNA	RA-3	2014-10-28	1953	1338	Zea mays	ILLUMINA	2015-08-25	SRS726788	SRP014652	RA-3_S	missing	University of Wisconsin Madison	B73			missing		TapRoot_Z2_7d_R2		TRANSCRIPTOMIC
SRR1620929	RNA-Seq	202	PRJNA171684	SAMN03135452	Plant	MSU-BUELL	SRX739005	Illumina HiSeq 2000	PAIRED	cDNA	RA-32	2014-10-28	2325	1664	Zea mays	ILLUMINA	2015-08-25	SRS726789	SRP014652	RA-32_S	missing	University of Wisconsin Madison	B73			missing		3-7.1		TRANSCRIPTOMIC
SRR1620930	RNA-Seq	202	PRJNA171684	SAMN03135453	Plant	MSU-BUELL	SRX739006	Illumina HiSeq 2000	PAIRED	cDNA	RA-33	2014-10-28	1888	1332	Zea mays	ILLUMINA	2015-08-25	SRS726790	SRP014652	RA-33_S	missing	University of Wisconsin Madison	B73			missing		TC_Control_#9		TRANSCRIPTOMIC
SRR1620931	RNA-Seq	202	PRJNA171684	SAMN03135454	Plant	MSU-BUELL	SRX739007	Illumina HiSeq 2000	PAIRED	cDNA	RA-35	2014-10-28	7514	5540	Zea mays	ILLUMINA	2015-08-25	SRS726791	SRP014652	RA-35_S	missing	University of Wisconsin Madison	B73			missing		CrownRoot_Node5_V7_R1		TRANSCRIPTOMIC
SRR1620932	RNA-Seq	202	PRJNA171684	SAMN03135454	Plant	MSU-BUELL	SRX739008	Illumina HiSeq 2500	PAIRED	cDNA	RA-35	2014-10-23	10630	6721	Zea mays	ILLUMINA	2015-08-25	SRS726791	SRP014652	RA-35_S	missing	University of Wisconsin Madison	B73			missing		CrownRoot_Node5_V7_R1		TRANSCRIPTOMIC
SRR1620933	RNA-Seq	202	PRJNA171684	SAMN03135455	Plant	MSU-BUELL	SRX739009	Illumina HiSeq 2000	PAIRED	cDNA	RA-4	2014-10-28	927	636	Zea mays	ILLUMINA	2015-08-25	SRS726792	SRP014652	RA-4_S	missing	University of Wisconsin Madison	B73			missing		TapRoot_Z1_7d_R1		TRANSCRIPTOMIC
SRR1620934	RNA-Seq	202	PRJNA171684	SAMN03135455	Plant	MSU-BUELL	SRX739010	Illumina HiSeq 2500	PAIRED	cDNA	RA-4	2014-10-23	2936	1804	Zea mays	ILLUMINA	2015-08-25	SRS726792	SRP014652	RA-4_S	missing	University of Wisconsin Madison	B73			missing		TapRoot_Z1_7d_R1		TRANSCRIPTOMIC
SRR1620935	RNA-Seq	202	PRJNA171684	SAMN03135456	Plant	MSU-BUELL	SRX739011	Illumina HiSeq 2000	PAIRED	cDNA	RA-5	2014-10-28	1153	789	Zea mays	ILLUMINA	2015-08-25	SRS726793	SRP014652	RA-5_S	missing	University of Wisconsin Madison	B73			missing		TapRoot_Z1_7d_R3		TRANSCRIPTOMIC
SRR1620936	RNA-Seq	202	PRJNA171684	SAMN03135456	Plant	MSU-BUELL	SRX739012	Illumina HiSeq 2500	PAIRED	cDNA	RA-5	2014-10-23	13089	8018	Zea mays	ILLUMINA	2015-08-25	SRS726793	SRP014652	RA-5_S	missing	University of Wisconsin Madison	B73			missing		TapRoot_Z1_7d_R3		TRANSCRIPTOMIC
SRR1620937	RNA-Seq	202	PRJNA171684	SAMN03135457	Plant	MSU-BUELL	SRX739013	Illumina HiSeq 2000	PAIRED	cDNA	RA-6	2014-10-28	1400	960	Zea mays	ILLUMINA	2015-08-25	SRS726794	SRP014652	RA-6_S	missing	University of Wisconsin Madison	B73			missing		Stele_3d_R3		TRANSCRIPTOMIC
SRR1620938	RNA-Seq	202	PRJNA171684	SAMN03135458	Plant	MSU-BUELL	SRX739014	Illumina HiSeq 2000	PAIRED	cDNA	RA-7	2014-10-28	3257	2232	Zea mays	ILLUMINA	2015-08-24	SRS726795	SRP014652	RA-7_S	missing	University of Wisconsin Madison	B73			missing		Stele_3d_R2		TRANSCRIPTOMIC
SRR1620939	RNA-Seq	202	PRJNA171684	SAMN03135459	Plant	MSU-BUELL	SRX739015	Illumina HiSeq 2000	PAIRED	cDNA	RA-8	2014-10-28	2736	1879	Zea mays	ILLUMINA	2015-08-24	SRS726796	SRP014652	RA-8_S	missing	University of Wisconsin Madison	B73			missing		CortPar_3d_R3		TRANSCRIPTOMIC
SRR1620940	RNA-Seq	202	PRJNA171684	SAMN03135460	Plant	MSU-BUELL	SRX739016	Illumina HiSeq 2000	PAIRED	cDNA	RA-9	2014-10-28	3899	2687	Zea mays	ILLUMINA	2015-08-24	SRS726797	SRP014652	RA-9_S	missing	University of Wisconsin Madison	B73			missing		CortPar_3d_R1		TRANSCRIPTOMIC
SRR1620941	RNA-Seq	202	PRJNA171684	SAMN03142895	Plant	MSU-BUELL	SRX739055	Illumina HiSeq 2000	PAIRED	cDNA	SK007	2014-10-23	2379	1607	Zea mays	ILLUMINA	2015-08-25	SRS729953	SRP014652	SK007_S2	missing	University of Wisconsin Madison	B73			missing		6DAS_GH_Primary_Root_R1_genes.expr		TRANSCRIPTOMIC
SRR1620942	RNA-Seq	202	PRJNA171684	SAMN03142896	Plant	MSU-BUELL	SRX739056	Illumina HiSeq 2000	PAIRED	cDNA	SK008	2014-10-23	1718	1166	Zea mays	ILLUMINA	2015-08-25	SRS729954	SRP014652	SK008_S2	missing	University of Wisconsin Madison	B73			missing		6DAS_GH_Primary_Root_R2		TRANSCRIPTOMIC
SRR1620943	RNA-Seq	202	PRJNA171684	SAMN03142897	Plant	MSU-BUELL	SRX739057	Illumina HiSeq 2000	PAIRED	cDNA	SK009	2014-10-23	1755	1185	Zea mays	ILLUMINA	2015-08-25	SRS729956	SRP014652	SK009_S2	missing	University of Wisconsin Madison	B73			missing		6DAS_GH_Primary_Root_R3		TRANSCRIPTOMIC
SRR1620944	RNA-Seq	202	PRJNA171684	SAMN03142898	Plant	MSU-BUELL	SRX739058	Illumina HiSeq 2000	PAIRED	cDNA	SK028	2014-10-23	1889	1273	Zea mays	ILLUMINA	2015-08-25	SRS729955	SRP014652	SK028_S2	missing	University of Wisconsin Madison	B73			missing		V3_Stem_and_SAM_R1		TRANSCRIPTOMIC
SRR1620945	RNA-Seq	202	PRJNA171684	SAMN03142899	Plant	MSU-BUELL	SRX739059	Illumina HiSeq 2000	PAIRED	cDNA	SK029	2014-10-23	1650	1118	Zea mays	ILLUMINA	2015-08-25	SRS729960	SRP014652	SK029_S2	missing	University of Wisconsin Madison	B73			missing		V3_Stem_and_SAM_R2		TRANSCRIPTOMIC
SRR1620946	RNA-Seq	202	PRJNA171684	SAMN03142900	Plant	MSU-BUELL	SRX739060	Illumina HiSeq 2000	PAIRED	cDNA	SK030	2014-10-23	1154	780	Zea mays	ILLUMINA	2015-08-25	SRS729961	SRP014652	SK030_S2	missing	University of Wisconsin Madison	B73			missing		V3_Stem_and_SAM_R3		TRANSCRIPTOMIC
SRR1620947	RNA-Seq	202	PRJNA171684	SAMN03142901	Plant	MSU-BUELL	SRX739061	Illumina HiSeq 2000	PAIRED	cDNA	SK043	2014-10-23	1453	984	Zea mays	ILLUMINA	2015-08-25	SRS729962	SRP014652	SK043_S2	missing	University of Wisconsin Madison	B73			missing		V5_Tip_of_stage-2_Leaf_R1		TRANSCRIPTOMIC
SRR1620948	RNA-Seq	202	PRJNA171684	SAMN03142902	Plant	MSU-BUELL	SRX739062	Illumina HiSeq 2000	PAIRED	cDNA	SK044	2014-10-23	1535	1039	Zea mays	ILLUMINA	2015-08-25	SRS729963	SRP014652	SK044_S2	missing	University of Wisconsin Madison	B73			missing		V5_Tip_of_Stage_2_Leaf_R2		TRANSCRIPTOMIC
SRR1620949	RNA-Seq	202	PRJNA171684	SAMN03142903	Plant	MSU-BUELL	SRX739063	Illumina HiSeq 2000	PAIRED	cDNA	SK045	2014-10-23	1412	955	Zea mays	ILLUMINA	2015-08-25	SRS729984	SRP014652	SK045_S2	missing	University of Wisconsin Madison	B73			missing		V5_Tip_of_Stage_2_Leaf_R3		TRANSCRIPTOMIC
SRR1620950	RNA-Seq	202	PRJNA171684	SAMN03135469	Plant	MSU-BUELL	SRX739065	Illumina HiSeq 2000	PAIRED	cDNA	SK151	2014-10-23	1845	1247	Zea mays	ILLUMINA	2015-08-25	SRS726829	SRP014652	SK151_S	missing	University of Wisconsin Madison	B73			missing		18DAP_Pericarp_R1		TRANSCRIPTOMIC
SRR1620952	RNA-Seq	202	PRJNA171684	SAMN03135470	Plant	MSU-BUELL	SRX739017	Illumina HiSeq 2000	PAIRED	cDNA	SS-21	2014-10-28	2960	2080	Zea mays	ILLUMINA	2015-08-24	SRS726798	SRP014652	SS-21_S	missing	University of Wisconsin Madison	B73			missing		DifferentiationZone_3d_R1		TRANSCRIPTOMIC
SRR1620953	RNA-Seq	202	PRJNA171684	SAMN03135471	Plant	MSU-BUELL	SRX739018	Illumina HiSeq 2000	PAIRED	cDNA	SS-22	2014-10-28	3137	2203	Zea mays	ILLUMINA	2015-08-24	SRS726799	SRP014652	SS-22_S	missing	University of Wisconsin Madison	B73			missing		WholeRootSystem_7d_R2		TRANSCRIPTOMIC
SRR1620954	RNA-Seq	202	PRJNA171684	SAMN03135472	Plant	MSU-BUELL	SRX739019	Illumina HiSeq 2000	PAIRED	cDNA	SS-25	2014-10-28	2738	1926	Zea mays	ILLUMINA	2015-08-25	SRS726801	SRP014652	SS-25_S	missing	University of Wisconsin Madison	B73			missing		Seminal_7d_R3		TRANSCRIPTOMIC
SRR1620955	RNA-Seq	202	PRJNA171684	SAMN03135473	Plant	MSU-BUELL	SRX739020	Illumina HiSeq 2000	PAIRED	cDNA	SS-27	2014-10-28	2812	1971	Zea mays	ILLUMINA	2015-08-24	SRS726800	SRP014652	SS-27_S	missing	University of Wisconsin Madison	B73			missing		Mz+Ez_3d_R2		TRANSCRIPTOMIC
SRR1620956	RNA-Seq	202	PRJNA171684	SAMN03135474	Plant	MSU-BUELL	SRX739021	Illumina HiSeq 2000	PAIRED	cDNA	SS-28	2014-10-28	2806	1967	Zea mays	ILLUMINA	2015-08-25	SRS726803	SRP014652	SS-28_S	missing	University of Wisconsin Madison	B73			missing		DifferentiationZone_3d_R3		TRANSCRIPTOMIC
SRR1620957	RNA-Seq	202	PRJNA171684	SAMN03135475	Plant	MSU-BUELL	SRX739022	Illumina HiSeq 2000	PAIRED	cDNA	SS-30	2014-10-28	2473	1737	Zea mays	ILLUMINA	2015-08-25	SRS726802	SRP014652	SS-30_S	missing	University of Wisconsin Madison	B73			missing		WholeRootSystem_7d_R1		TRANSCRIPTOMIC
SRR1620959	RNA-Seq	202	PRJNA171684	SAMN03135476	Plant	MSU-BUELL	SRX739023	Illumina HiSeq 2000	PAIRED	cDNA	SS-36	2014-10-28	2390	1677	Zea mays	ILLUMINA	2015-08-25	SRS726804	SRP014652	SS-36_S	missing	University of Wisconsin Madison	B73			missing		WholePrimaryRoot_7d_R3		TRANSCRIPTOMIC
SRR1620960	RNA-Seq	202	PRJNA171684	SAMN03135477	Plant	MSU-BUELL	SRX739024	Illumina HiSeq 2000	PAIRED	cDNA	SS-38	2014-10-28	3127	2191	Zea mays	ILLUMINA	2015-08-25	SRS726805	SRP014652	SS-38_S	missing	University of Wisconsin Madison	B73			missing		WholeRootSystem_3d_R3		TRANSCRIPTOMIC
SRR1620961	RNA-Seq	202	PRJNA171684	SAMN03135478	Plant	MSU-BUELL	SRX739025	Illumina HiSeq 2000	PAIRED	cDNA	SS-39	2014-10-28	1314	924	Zea mays	ILLUMINA	2015-08-25	SRS726806	SRP014652	SS-39_S	missing	University of Wisconsin Madison	B73			missing		WholeRootSystem_3d_R1		TRANSCRIPTOMIC
SRR1620962	RNA-Seq	202	PRJNA171684	SAMN03135478	Plant	MSU-BUELL	SRX739026	Illumina HiSeq 2500	PAIRED	cDNA	SS-39	2014-10-23	77	49	Zea mays	ILLUMINA	2015-08-25	SRS726806	SRP014652	SS-39_S	missing	University of Wisconsin Madison	B73			missing		WholeRootSystem_3d_R1		TRANSCRIPTOMIC
SRR1620963	RNA-Seq	202	PRJNA171684	SAMN03135479	Plant	MSU-BUELL	SRX739027	Illumina HiSeq 2000	PAIRED	cDNA	SS-40	2014-10-28	1350	949	Zea mays	ILLUMINA	2015-08-24	SRS726807	SRP014652	SS-40_S	missing	University of Wisconsin Madison	B73			missing		WholeRootSystem_3d_R2		TRANSCRIPTOMIC
SRR1620965	RNA-Seq	202	PRJNA171684	SAMN03135480	Plant	MSU-BUELL	SRX739029	Illumina HiSeq 2000	PAIRED	cDNA	SS-42	2014-10-28	1297	914	Zea mays	ILLUMINA	2015-08-24	SRS726808	SRP014652	SS-42_S	missing	University of Wisconsin Madison	B73			missing		WholePrimaryRoot_7d_R2		TRANSCRIPTOMIC
SRR1620966	RNA-Seq	202	PRJNA171684	SAMN03135480	Plant	MSU-BUELL	SRX739030	Illumina HiSeq 2500	PAIRED	cDNA	SS-42	2014-10-23	10042	6201	Zea mays	ILLUMINA	2015-08-24	SRS726808	SRP014652	SS-42_S	missing	University of Wisconsin Madison	B73			missing		WholePrimaryRoot_7d_R2		TRANSCRIPTOMIC
SRR1620967	RNA-Seq	202	PRJNA171684	SAMN03135481	Plant	MSU-BUELL	SRX739031	Illumina HiSeq 2000	PAIRED	cDNA	SS-44	2014-10-28	1561	1094	Zea mays	ILLUMINA	2015-08-24	SRS726809	SRP014652	SS-44_S	missing	University of Wisconsin Madison	B73			missing		Seminal_7d_R1		TRANSCRIPTOMIC
SRR1620968	RNA-Seq	202	PRJNA171684	SAMN03135482	Plant	MSU-BUELL	SRX739032	Illumina HiSeq 2000	PAIRED	cDNA	SS-45	2014-10-28	2886	2019	Zea mays	ILLUMINA	2015-08-25	SRS726810	SRP014652	SS-45_S	missing	University of Wisconsin Madison	B73			missing		Mz+Ez_3d_R1		TRANSCRIPTOMIC
SRR1620969	RNA-Seq	202	PRJNA171684	SAMN03135483	Plant	MSU-BUELL	SRX739033	Illumina HiSeq 2000	PAIRED	cDNA	SS-50	2014-10-28	5764	4031	Zea mays	ILLUMINA	2015-08-25	SRS726812	SRP014652	SS-50_S	missing	University of Wisconsin Madison	B73			missing		Seminal_7d_R2		TRANSCRIPTOMIC
SRR1620971	RNA-Seq	202	PRJNA171684	SAMN03135484	Plant	MSU-BUELL	SRX739034	Illumina HiSeq 2500	PAIRED	cDNA	SS-54	2014-10-28	2749	1747	Zea mays	ILLUMINA	2015-08-25	SRS726811	SRP014652	SS-54_S	missing	University of Wisconsin Madison	B73			missing		WholeRootSystem_7d_R3		TRANSCRIPTOMIC
SRR1620972	RNA-Seq	202	PRJNA171684	SAMN03135485	Plant	MSU-BUELL	SRX739035	Illumina HiSeq 2000	PAIRED	cDNA	SS-56	2014-10-28	1129	699	Zea mays	ILLUMINA	2015-08-25	SRS726813	SRP014652	SS-56_S	missing	University of Wisconsin Madison	B73			missing		Mz+Ez_3d_R3		TRANSCRIPTOMIC
SRR1620973	RNA-Seq	202	PRJNA171684	SAMN03135486	Plant	MSU-BUELL	SRX739036	Illumina HiSeq 2500	PAIRED	cDNA	SS-58	2014-10-28	7960	5102	Zea mays	ILLUMINA	2015-08-25	SRS726814	SRP014652	SS-58_S	missing	University of Wisconsin Madison	B73			missing		WholePrimaryRoot_7d_R1		TRANSCRIPTOMIC
SRR1620974	RNA-Seq	202	PRJNA171684	SAMN03135487	Plant	MSU-BUELL	SRX739037	Illumina HiSeq 2500	PAIRED	cDNA	SS-61	2014-10-28	579	361	Zea mays	ILLUMINA	2015-08-24	SRS726816	SRP014652	SS-61_S	missing	University of Wisconsin Madison	B73			missing		DifferentiationZone_3d_R2		TRANSCRIPTOMIC
SRR1620975	RNA-Seq	202	PRJNA171684	SAMN03135488	Plant	MSU-BUELL	SRX739038	Illumina HiSeq 2500	PAIRED	cDNA	SS-65	2014-10-28	3189	2028	Zea mays	ILLUMINA	2015-08-24	SRS726815	SRP014652	SS-65_S	missing	University of Wisconsin Madison	B73			missing		CrownRoot_Node4_V7_R1		TRANSCRIPTOMIC
SRR1620976	RNA-Seq	202	PRJNA171684	SAMN03135489	Plant	MSU-BUELL	SRX739039	Illumina HiSeq 2000	PAIRED	cDNA	SS-66	2014-10-28	804	499	Zea mays	ILLUMINA	2015-08-24	SRS726817	SRP014652	SS-66_S	missing	University of Wisconsin Madison	B73			missing		CrownRoot_Node4_V7_R2		TRANSCRIPTOMIC
SRR1620977	RNA-Seq	202	PRJNA171684	SAMN03135489	Plant	MSU-BUELL	SRX739040	Illumina HiSeq 2500	PAIRED	cDNA	SS-66	2014-10-23	3783	2412	Zea mays	ILLUMINA	2015-08-25	SRS726817	SRP014652	SS-66_S	missing	University of Wisconsin Madison	B73			missing		CrownRoot_Node4_V7_R2		TRANSCRIPTOMIC
SRR1620987	RNA-Seq	202	PRJNA171684	SAMN03135490	Plant	MSU-BUELL	SRX739041	Illumina HiSeq 2500	PAIRED	cDNA	SS-68	2014-10-28	1646	1046	Zea mays	ILLUMINA	2015-08-25	SRS726818	SRP014652	SS-68_S	missing	University of Wisconsin Madison	B73			missing		CrownRoot_Node5_V13_R1		TRANSCRIPTOMIC
SRR1620988	RNA-Seq	202	PRJNA171684	SAMN03135491	Plant	MSU-BUELL	SRX739042	Illumina HiSeq 2500	PAIRED	cDNA	SS-69	2014-10-28	4504	2869	Zea mays	ILLUMINA	2015-08-25	SRS726819	SRP014652	SS-69_S	missing	University of Wisconsin Madison	B73			missing		BraceRoot_Node6_abvgrnd_V13_R1		TRANSCRIPTOMIC
SRR1620989	RNA-Seq	202	PRJNA171684	SAMN03135492	Plant	MSU-BUELL	SRX739043	Illumina HiSeq 2500	PAIRED	cDNA	SS-70	2014-10-28	3745	2374	Zea mays	ILLUMINA	2015-08-25	SRS726820	SRP014652	SS-70_S	missing	University of Wisconsin Madison	B73			missing		CrownRoot_Nodes_1-3__V7_R1		TRANSCRIPTOMIC
SRR1620990	RNA-Seq	202	PRJNA171684	SAMN03135493	Plant	MSU-BUELL	SRX739044	Illumina HiSeq 2000	PAIRED	cDNA	SS-71	2014-10-28	716	445	Zea mays	ILLUMINA	2015-08-25	SRS726821	SRP014652	SS-71_S	missing	University of Wisconsin Madison	B73			missing		CrownRoot_Nodes_1-3__V7_R3		TRANSCRIPTOMIC
SRR1620991	RNA-Seq	202	PRJNA171684	SAMN03135493	Plant	MSU-BUELL	SRX739045	Illumina HiSeq 2500	PAIRED	cDNA	SS-71	2014-10-23	1073	680	Zea mays	ILLUMINA	2015-08-25	SRS726821	SRP014652	SS-71_S	missing	University of Wisconsin Madison	B73			missing		CrownRoot_Nodes_1-3__V7_R3		TRANSCRIPTOMIC
SRR1620992	RNA-Seq	202	PRJNA171684	SAMN03135494	Plant	MSU-BUELL	SRX739046	Illumina HiSeq 2000	PAIRED	cDNA	SS-73	2014-10-28	854	534	Zea mays	ILLUMINA	2015-08-25	SRS726822	SRP014652	SS-73_S	missing	University of Wisconsin Madison	B73			missing		CrownRoot_Node4_V7_R3		TRANSCRIPTOMIC
SRR1621013	RNA-Seq	202	PRJNA171684	SAMN03135494	Plant	MSU-BUELL	SRX739047	Illumina HiSeq 2500	PAIRED	cDNA	SS-73	2014-10-23	547	347	Zea mays	ILLUMINA	2015-08-25	SRS726822	SRP014652	SS-73_S	missing	University of Wisconsin Madison	B73			missing		CrownRoot_Node4_V7_R3		TRANSCRIPTOMIC
SRR1621014	RNA-Seq	202	PRJNA171684	SAMN03135495	Plant	MSU-BUELL	SRX739048	Illumina HiSeq 2000	PAIRED	cDNA	SS-74	2014-10-28	453	281	Zea mays	ILLUMINA	2015-08-25	SRS726823	SRP014652	SS-74_S	missing	University of Wisconsin Madison	B73			missing		BraceRoot_Node6_abvgrnd_V13_R2		TRANSCRIPTOMIC
SRR1621015	RNA-Seq	202	PRJNA171684	SAMN03135495	Plant	MSU-BUELL	SRX739049	Illumina HiSeq 2500	PAIRED	cDNA	SS-74	2014-10-23	990	629	Zea mays	ILLUMINA	2015-08-25	SRS726823	SRP014652	SS-74_S	missing	University of Wisconsin Madison	B73			missing		BraceRoot_Node6_abvgrnd_V13_R2		TRANSCRIPTOMIC
SRR1621016	RNA-Seq	202	PRJNA171684	SAMN03135496	Plant	MSU-BUELL	SRX739050	Illumina HiSeq 2000	PAIRED	cDNA	SS-75	2014-10-28	6303	3909	Zea mays	ILLUMINA	2015-08-25	SRS726824	SRP014652	SS-75_S	missing	University of Wisconsin Madison	B73			missing		CrownRoot_Node5_V13_R3		TRANSCRIPTOMIC
SRR1621017	RNA-Seq	202	PRJNA171684	SAMN03135497	Plant	MSU-BUELL	SRX739051	Illumina HiSeq 2000	PAIRED	cDNA	SS-76	2014-10-28	2503	1717	Zea mays	ILLUMINA	2015-08-25	SRS726825	SRP014652	SS-76_S	missing	University of Wisconsin Madison	B73			missing		BraceRoot_Node6_abvgrnd_V13_R3		TRANSCRIPTOMIC
SRR1621018	RNA-Seq	202	PRJNA171684	SAMN03135498	Plant	MSU-BUELL	SRX739052	Illumina HiSeq 2000	PAIRED	cDNA	SS-77	2014-10-28	1720	1179	Zea mays	ILLUMINA	2015-08-25	SRS726826	SRP014652	SS-77_S	missing	University of Wisconsin Madison	B73			missing		CrownRoot_Node5_V13_R2		TRANSCRIPTOMIC
SRR1621019	RNA-Seq	202	PRJNA171684	SAMN03135499	Plant	MSU-BUELL	SRX739053	Illumina HiSeq 2000	PAIRED	cDNA	SS-78	2014-10-28	2181	1502	Zea mays	ILLUMINA	2015-08-25	SRS726827	SRP014652	SS-78_S	missing	University of Wisconsin Madison	B73			missing		CrownRoot_Node5_V7_R2		TRANSCRIPTOMIC
SRR1633397	RNA-Seq	202	PRJNA171684	SAMN03135479	Plant	MSU-BUELL	SRX739028	Illumina HiSeq 2500	PAIRED	cDNA	SS-40	2014-10-28	1536	981	Zea mays	ILLUMINA	2015-08-24	SRS726807	SRP014652	SS-40_S	missing	University of Wisconsin Madison	B73			missing		WholeRootSystem_3d_R2		TRANSCRIPTOMIC
SRR1735515	RNA-Seq	200	PRJNA271223	SAMN03273324	Plant	HUAZHONG AGRICULTURAL UNIVERSITY	SRX824561	Illumina HiSeq 2000	PAIRED	PolyA		2014-12-28	2120	1455	Zea mays	ILLUMINA	2015-08-08	SRS804176	SRP051572	B73			B73	seedling	maize	USA:Iowa		whole plant		TRANSCRIPTOMIC
SRR1765337	RNA-Seq	200	PRJNA272662	SAMN03284755	Plant	CHINA AGRICULTURAL UNIVERSITY	SRX847137	Illumina HiSeq 2500	PAIRED	PolyA		2015-01-17	1528	861	Zea mays	ILLUMINA	2015-03-01	SRS821168	SRP052520	14-day normal B73 seedling	14-day	Lai, jinsheng	B73			China:Beijing		Seedling		TRANSCRIPTOMIC
SRR1765338	RNA-Seq	200	PRJNA272662	SAMN03284755	Plant	CHINA AGRICULTURAL UNIVERSITY	SRX847138	Illumina HiSeq 2500	PAIRED	PolyA		2015-01-17	1507	936	Zea mays	ILLUMINA	2015-03-01	SRS821168	SRP052520	14-day normal B73 seedling	14-day	Lai, jinsheng	B73			China:Beijing		Seedling		TRANSCRIPTOMIC
SRR1765379	RNA-Seq	200	PRJNA272662	SAMN03284757	Plant	CHINA AGRICULTURAL UNIVERSITY	SRX847149	Illumina HiSeq 2500	PAIRED	PolyA		2015-01-17	2824	1616	Zea mays	ILLUMINA	2015-03-01	SRS822648	SRP052520	14-day drought-treated B73 seedling	14-day	Lai, jinsheng	B73			China:Beijing		Seedling		TRANSCRIPTOMIC
SRR1765380	RNA-Seq	200	PRJNA272662	SAMN03284757	Plant	CHINA AGRICULTURAL UNIVERSITY	SRX847151	Illumina HiSeq 2500	PAIRED	PolyA		2015-01-17	1742	1001	Zea mays	ILLUMINA	2015-03-01	SRS822648	SRP052520	14-day drought-treated B73 seedling	14-day	Lai, jinsheng	B73			China:Beijing		Seedling		TRANSCRIPTOMIC
SRR1837670	RNA-Seq	202	PRJNA277023	SAMN03383534	Plant	IOWA STATE UNIVERSITY	SRX901221	Illumina HiSeq 2000	PAIRED	cDNA	SAM50_5	2015-03-06	5089	3499	Zea mays	ILLUMINA	2015-11-17	SRS864409	SRP055871	B73@	14-day-old		B73@			not applicable		shoot apex		TRANSCRIPTOMIC
SRR1944905	RNA-Seq	200	PRJNA279782	SAMN03450564	Plant	BIOTECHNOLOGY RESEARCH INSTITUTE, CHINESE ACADEMY	SRX971672	Illumina HiSeq 2000	PAIRED	PolyA		2015-03-28	2192	1322	Zea mays	ILLUMINA	2016-03-28	SRS886703	SRP056646	Embryo	7 DAP		B73			China: Langfang		embryo		TRANSCRIPTOMIC
SRR1944906	RNA-Seq	200	PRJNA279782	SAMN03450565	Plant	BIOTECHNOLOGY RESEARCH INSTITUTE, CHINESE ACADEMY	SRX971673	Illumina HiSeq 2000	PAIRED	PolyA		2015-03-30	2112	1277	Zea mays	ILLUMINA	2016-03-28	SRS886704	SRP056646	endosperm	9 DAP		B73			China: Langfang		endosperm		TRANSCRIPTOMIC
SRR2095065	RNA-Seq	180	PRJNA289458	SAMN03854006	Plant	UNIVERSITY OF BONN	SRX1090623	Illumina HiSeq 2000	PAIRED	unspecified		2015-07-11	1943	1454	Zea mays	ILLUMINA	2016-04-07	SRS986024	SRP060587	CR1_reads	14 days	Frank Hochholdinger	B73	seedling, 20-30 mm crowm root	wild-type(B73)	Germany: Bonn		whole crown root (20-30 mm)	NO	TRANSCRIPTOMIC
SRR2095195	RNA-Seq	180	PRJNA289458	SAMN03854007	Plant	UNIVERSITY OF BONN	SRX1090625	Illumina HiSeq 2000	PAIRED	unspecified		2015-07-11	2008	1435	Zea mays	ILLUMINA	2016-04-07	SRS986430	SRP060587	CR2_reads	14 days	Frank Hochholdinger	B73	seedling, 20-30 mm crowm root	wild-type(B73)	Germany: Bonn		whole crown root (20-30 mm)	NO	TRANSCRIPTOMIC
SRR2095196	RNA-Seq	180	PRJNA289458	SAMN03854008	Plant	UNIVERSITY OF BONN	SRX1090755	Illumina HiSeq 2000	PAIRED	unspecified		2015-07-11	2016	1445	Zea mays	ILLUMINA	2016-04-07	SRS986431	SRP060587	CR3_reads	14 days	Frank Hochholdinger	B73	seedling, 20-30 mm crowm root	wild-type(B73)	Germany: Bonn		whole crown root (20-30 mm)	NO	TRANSCRIPTOMIC
SRR2095295	RNA-Seq	180	PRJNA289458	SAMN03854009	Plant	UNIVERSITY OF BONN	SRX1090756	Illumina HiSeq 2000	PAIRED	unspecified		2015-07-11	1934	1464	Zea mays	ILLUMINA	2016-04-07	SRS986530	SRP060587	CR4_reads	14 days	Frank Hochholdinger	B73	seedling, 20-30 mm crowm root	wild-type(B73)	Germany: Bonn		whole crown root (20-30 mm)	NO	TRANSCRIPTOMIC
SRR2095499	RNA-Seq	180	PRJNA289458	SAMN03854010	Plant	UNIVERSITY OF BONN	SRX1091018	Illumina HiSeq 2000	PAIRED	unspecified		2015-07-11	1991	1435	Zea mays	ILLUMINA	2016-04-07	SRS986692	SRP060587	PR1_reads	4 days	Frank Hochholdinger	B73	seedling, 20-30 mm primary root	wild-type(B73)	Germany: Bonn		whole primary root (20-30 mm)	NO	TRANSCRIPTOMIC
SRR2095541	RNA-Seq	180	PRJNA289458	SAMN03854011	Plant	UNIVERSITY OF BONN	SRX1091019	Illumina HiSeq 2000	PAIRED	unspecified		2015-07-11	2005	1439	Zea mays	ILLUMINA	2016-04-07	SRS986718	SRP060587	PR2_reads	4 days	Frank Hochholdinger	B73	seedling, 20-30 mm primary root	wild-type(B73)	Germany: Bonn		whole primary root (20-30 mm)	NO	TRANSCRIPTOMIC
SRR2095924	RNA-Seq	180	PRJNA289458	SAMN03854012	Plant	UNIVERSITY OF BONN	SRX1091047	Illumina HiSeq 2000	PAIRED	unspecified		2015-07-11	2002	1442	Zea mays	ILLUMINA	2016-04-07	SRS986722	SRP060587	PR3_reads	4 days	Frank Hochholdinger	B73	seedling, 20-30 mm primary root	wild-type(B73)	Germany: Bonn		whole primary root (20-30 mm)	NO	TRANSCRIPTOMIC
SRR2095934	RNA-Seq	180	PRJNA289458	SAMN03854013	Plant	UNIVERSITY OF BONN	SRX1091049	Illumina HiSeq 2000	PAIRED	unspecified		2015-07-11	2006	1436	Zea mays	ILLUMINA	2016-04-07	SRS986725	SRP060587	PR4_reads	4 days	Frank Hochholdinger	B73	seedling, 20-30 mm primary root	wild-type(B73)	Germany: Bonn		whole primary root (20-30 mm)	NO	TRANSCRIPTOMIC
SRR2095961	RNA-Seq	180	PRJNA289458	SAMN03854014	Plant	UNIVERSITY OF BONN	SRX1091060	Illumina HiSeq 2000	PAIRED	unspecified		2015-07-11	1998	1435	Zea mays	ILLUMINA	2016-04-07	SRS986735	SRP060587	SR1_reads	7 days	Frank Hochholdinger	B73	seedling, 20-30 mm seminal root	wild-type(B73)	Germany: Bonn		whole seminal root (20-30 mm)	NO	TRANSCRIPTOMIC
SRR2095969	RNA-Seq	180	PRJNA289458	SAMN03854015	Plant	UNIVERSITY OF BONN	SRX1091085	Illumina HiSeq 2000	PAIRED	unspecified		2015-07-11	2026	1445	Zea mays	ILLUMINA	2016-04-07	SRS986767	SRP060587	SR2_reads	7 days	Frank Hochholdinger	B73	seedling, 20-30 mm seminal root	wild-type(B73)	Germany: Bonn		whole seminal root (20-30 mm)	NO	TRANSCRIPTOMIC
SRR2095985	RNA-Seq	180	PRJNA289458	SAMN03854016	Plant	UNIVERSITY OF BONN	SRX1091107	Illumina HiSeq 2000	PAIRED	unspecified		2015-07-11	2008	1434	Zea mays	ILLUMINA	2016-04-07	SRS986780	SRP060587	SR3_reads	7 days	Frank Hochholdinger	B73	seedling, 20-30 mm seminal root	wild-type(B73)	Germany: Bonn		whole seminal root (20-30 mm)	NO	TRANSCRIPTOMIC
SRR2095986	RNA-Seq	180	PRJNA289458	SAMN03854017	Plant	UNIVERSITY OF BONN	SRX1091108	Illumina HiSeq 2000	PAIRED	unspecified		2015-07-11	2004	1439	Zea mays	ILLUMINA	2016-04-07	SRS986781	SRP060587	SR4_reads	7 days	Frank Hochholdinger	B73	seedling, 20-30 mm seminal root	wild-type(B73)	Germany: Bonn		whole seminal root (20-30 mm)	NO	TRANSCRIPTOMIC
SRR2186709	RNA-Seq	200	PRJNA294044	SAMN04013674	Plant	UNIVERSITY OF BONN	SRX1165860	Illumina HiSeq 2000	PAIRED	PCR		2015-09-02	2135	1576	Zea mays	ILLUMINA	2016-04-07	SRS1046244	SRP062897	P-L-1_reads	10 days	Frank Hochholdinger	B73	seedling, 7-8cm primary root	wild-type	Germany: Bonn		phloem pole pericycle cells of primary root (3-5mm from tip)	Homogeneous LN, 24 h	TRANSCRIPTOMIC
SRR2186725	RNA-Seq	200	PRJNA294044	SAMN04013675	Plant	UNIVERSITY OF BONN	SRX1165861	Illumina HiSeq 2000	PAIRED	PCR		2015-09-02	2113	1564	Zea mays	ILLUMINA	2016-04-07	SRS1046245	SRP062897	P-L-2_reads	10 days	Frank Hochholdinger	B73	seedling, 7-8cm primary root	wild-type	Germany: Bonn		phloem pole pericycle cells of primary root (3-5mm from tip)	Homogeneous LN, 24 h	TRANSCRIPTOMIC
SRR2186744	RNA-Seq	200	PRJNA294044	SAMN04013676	Plant	UNIVERSITY OF BONN	SRX1165865	Illumina HiSeq 2000	PAIRED	PCR		2015-09-02	1963	1450	Zea mays	ILLUMINA	2016-04-07	SRS1046247	SRP062897	P-L-3_reads	10 days	Frank Hochholdinger	B73	seedling, 7-8cm primary root	wild-type	Germany: Bonn		phloem pole pericycle cells of primary root (3-5mm from tip)	Homogeneous LN, 24 h	TRANSCRIPTOMIC
SRR2186894	RNA-Seq	200	PRJNA294044	SAMN04013677	Plant	UNIVERSITY OF BONN	SRX1165891	Illumina HiSeq 2000	PAIRED	PCR		2015-09-02	1869	1382	Zea mays	ILLUMINA	2016-04-07	SRS1046255	SRP062897	P-H-1_reads	10 days	Frank Hochholdinger	B73	seedling, 7-8cm primary root	wild-type	Germany: Bonn		phloem pole pericycle cells of primary root (3-5mm from tip)	Local HN, 24 h	TRANSCRIPTOMIC
SRR2186928	RNA-Seq	200	PRJNA294044	SAMN04013678	Plant	UNIVERSITY OF BONN	SRX1165899	Illumina HiSeq 2000	PAIRED	PCR		2015-09-02	2086	1543	Zea mays	ILLUMINA	2016-04-07	SRS1046258	SRP062897	P-H-2_reads	10 days	Frank Hochholdinger	B73	seedling, 7-8cm primary root	wild-type	Germany: Bonn		phloem pole pericycle cells of primary root (3-5mm from tip)	Local HN, 24 h	TRANSCRIPTOMIC
SRR2186930	RNA-Seq	200	PRJNA294044	SAMN04013679	Plant	UNIVERSITY OF BONN	SRX1165900	Illumina HiSeq 2000	PAIRED	PCR		2015-09-05	2078	1534	Zea mays	ILLUMINA	2016-04-07	SRS1046259	SRP062897	P-H-3_reads	10 days	Frank Hochholdinger	B73	seedling, 7-8cm primary root	wild-type	Germany: Bonn		phloem pole pericycle cells of primary root (3-5mm from tip)	Local HN, 24 h	TRANSCRIPTOMIC
SRR2186932	RNA-Seq	200	PRJNA294044	SAMN04013680	Plant	UNIVERSITY OF BONN	SRX1165901	Illumina HiSeq 2000	PAIRED	PCR		2015-09-02	2122	1578	Zea mays	ILLUMINA	2016-04-07	SRS1046260	SRP062897	S-L-1_reads	15 days	Frank Hochholdinger	B73	seedling, 7-8cm seminal root	wild-type	Germany: Bonn		phloem pole pericycle cells of seminal root (3-5mm from tip)	Homogeneous LN, 24 h	TRANSCRIPTOMIC
SRR2186934	RNA-Seq	200	PRJNA294044	SAMN04013681	Plant	UNIVERSITY OF BONN	SRX1165902	Illumina HiSeq 2000	PAIRED	PCR		2015-09-02	1995	1474	Zea mays	ILLUMINA	2016-04-07	SRS1046261	SRP062897	S-L-2_reads	15 days	Frank Hochholdinger	B73	seedling, 7-8cm seminal root	wild-type	Germany: Bonn		phloem pole pericycle cells of seminal root (3-5mm from tip)	Homogeneous LN, 24 h	TRANSCRIPTOMIC
SRR2186936	RNA-Seq	200	PRJNA294044	SAMN04013682	Plant	UNIVERSITY OF BONN	SRX1165903	Illumina HiSeq 2000	PAIRED	PCR		2015-09-02	2234	1652	Zea mays	ILLUMINA	2016-04-07	SRS1046262	SRP062897	S-L-3_reads	15 days	Frank Hochholdinger	B73	seedling, 7-8cm seminal root	wild-type	Germany: Bonn		phloem pole pericycle cells of seminal root (3-5mm from tip)	Homogeneous LN, 24 h	TRANSCRIPTOMIC
SRR2186938	RNA-Seq	200	PRJNA294044	SAMN04013683	Plant	UNIVERSITY OF BONN	SRX1165904	Illumina HiSeq 2000	PAIRED	PCR		2015-09-02	2115	1562	Zea mays	ILLUMINA	2016-04-07	SRS1046263	SRP062897	S-H-1_reads	15 days	Frank Hochholdinger	B73	seedling, 7-8cm seminal root	wild-type	Germany: Bonn		phloem pole pericycle cells of seminal root (3-5mm from tip)	Local HN, 24 h	TRANSCRIPTOMIC
SRR2186940	RNA-Seq	200	PRJNA294044	SAMN04013684	Plant	UNIVERSITY OF BONN	SRX1165905	Illumina HiSeq 2000	PAIRED	PCR		2015-09-02	2004	1483	Zea mays	ILLUMINA	2016-04-07	SRS1046264	SRP062897	S-H-2_reads	15 days	Frank Hochholdinger	B73	seedling, 7-8cm seminal root	wild-type	Germany: Bonn		phloem pole pericycle cells of seminal root (3-5mm from tip)	Local HN, 24 h	TRANSCRIPTOMIC
SRR2186942	RNA-Seq	200	PRJNA294044	SAMN04013685	Plant	UNIVERSITY OF BONN	SRX1165906	Illumina HiSeq 2000	PAIRED	PCR		2015-09-02	2317	1710	Zea mays	ILLUMINA	2016-04-07	SRS1046265	SRP062897	S-H-3_reads	15 days	Frank Hochholdinger	B73	seedling, 7-8cm seminal root	wild-type	Germany: Bonn		phloem pole pericycle cells of seminal root (3-5mm from tip)	Local HN, 24 h	TRANSCRIPTOMIC
SRR2186944	RNA-Seq	200	PRJNA294044	SAMN04013686	Plant	UNIVERSITY OF BONN	SRX1165907	Illumina HiSeq 2000	PAIRED	PCR		2015-09-02	2001	1478	Zea mays	ILLUMINA	2016-04-07	SRS1046266	SRP062897	C-L-1_reads	20 days	Frank Hochholdinger	B73	seedling, 7-8cm crown root	wild-type	Germany: Bonn		phloem pole pericycle cells of crown root (3-5mm from tip)	Homogeneous LN, 24 h	TRANSCRIPTOMIC
SRR2186946	RNA-Seq	200	PRJNA294044	SAMN04013687	Plant	UNIVERSITY OF BONN	SRX1165908	Illumina HiSeq 2000	PAIRED	PCR		2015-09-02	2102	1553	Zea mays	ILLUMINA	2016-04-07	SRS1046267	SRP062897	C-L-2_reads	20 days	Frank Hochholdinger	B73	seedling, 7-8cm crown root	wild-type	Germany: Bonn		phloem pole pericycle cells of crown root (3-5mm from tip)	Homogeneous LN, 24 h	TRANSCRIPTOMIC
SRR2186948	RNA-Seq	200	PRJNA294044	SAMN04013688	Plant	UNIVERSITY OF BONN	SRX1165909	Illumina HiSeq 2000	PAIRED	PCR		2015-09-02	2119	1564	Zea mays	ILLUMINA	2016-04-07	SRS1046268	SRP062897	C-L-3_reads	20 days	Frank Hochholdinger	B73	seedling, 7-8cm crown root	wild-type	Germany: Bonn		phloem pole pericycle cells of crown root (3-5mm from tip)	Homogeneous LN, 24 h	TRANSCRIPTOMIC
SRR2186950	RNA-Seq	200	PRJNA294044	SAMN04013689	Plant	UNIVERSITY OF BONN	SRX1165910	Illumina HiSeq 2000	PAIRED	PCR		2015-09-02	1950	1443	Zea mays	ILLUMINA	2016-04-07	SRS1046269	SRP062897	C-H-1_reads	20 days	Frank Hochholdinger	B73	seedling, 7-8cm crown root	wild-type	Germany: Bonn		phloem pole pericycle cells of crown root (3-5mm from tip)	Local HN, 24 h	TRANSCRIPTOMIC
SRR2186952	RNA-Seq	200	PRJNA294044	SAMN04013690	Plant	UNIVERSITY OF BONN	SRX1165911	Illumina HiSeq 2000	PAIRED	PCR		2015-09-02	2549	1856	Zea mays	ILLUMINA	2016-04-07	SRS1046270	SRP062897	C-H-2_reads	20 days	Frank Hochholdinger	B73	seedling, 7-8cm crown root	wild-type	Germany: Bonn		phloem pole pericycle cells of crown root (3-5mm from tip)	Local HN, 24 h	TRANSCRIPTOMIC
SRR2186954	RNA-Seq	200	PRJNA294044	SAMN04013691	Plant	UNIVERSITY OF BONN	SRX1165912	Illumina HiSeq 2000	PAIRED	PCR		2015-09-02	2552	1855	Zea mays	ILLUMINA	2016-04-07	SRS1046271	SRP062897	C-H-3_reads	20 days	Frank Hochholdinger	B73	seedling, 7-8cm crown root	wild-type	Germany: Bonn		phloem pole pericycle cells of crown root (3-5mm from tip)	Local HN, 24 h	TRANSCRIPTOMIC
SRR2186956	RNA-Seq	200	PRJNA294044	SAMN04013692	Plant	UNIVERSITY OF BONN	SRX1165913	Illumina HiSeq 2000	PAIRED	PCR		2015-09-02	2514	1833	Zea mays	ILLUMINA	2016-04-07	SRS1046272	SRP062897	B-L-1_reads	60 days	Frank Hochholdinger	B73	adult, 7-8cm brace root	wild-type	Germany: Bonn		phloem pole pericycle cells of brace root (3-5mm from tip)	Homogeneous LN, 24 h	TRANSCRIPTOMIC
SRR2186958	RNA-Seq	200	PRJNA294044	SAMN04013693	Plant	UNIVERSITY OF BONN	SRX1165914	Illumina HiSeq 2000	PAIRED	PCR		2015-09-02	2168	1607	Zea mays	ILLUMINA	2016-04-07	SRS1046273	SRP062897	B-L-2_reads	60 days	Frank Hochholdinger	B73	adult, 7-8cm brace root	wild-type	Germany: Bonn		phloem pole pericycle cells of brace root (3-5mm from tip)	Homogeneous LN, 24 h	TRANSCRIPTOMIC
SRR2186960	RNA-Seq	200	PRJNA294044	SAMN04013694	Plant	UNIVERSITY OF BONN	SRX1165915	Illumina HiSeq 2000	PAIRED	PCR		2015-09-02	2553	1894	Zea mays	ILLUMINA	2016-04-07	SRS1046274	SRP062897	B-L-3_reads	60 days	Frank Hochholdinger	B73	adult, 7-8cm brace root	wild-type	Germany: Bonn		phloem pole pericycle cells of brace root (3-5mm from tip)	Homogeneous LN, 24 h	TRANSCRIPTOMIC
SRR2186962	RNA-Seq	200	PRJNA294044	SAMN04013695	Plant	UNIVERSITY OF BONN	SRX1165916	Illumina HiSeq 2000	PAIRED	PCR		2015-09-02	2230	1653	Zea mays	ILLUMINA	2016-04-07	SRS1046275	SRP062897	B-H-1_reads	60 days	Frank Hochholdinger	B73	adult, 7-8cm brace root	wild-type	Germany: Bonn		phloem pole pericycle cells of brace root (3-5mm from tip)	Local HN, 24 h	TRANSCRIPTOMIC
SRR2186964	RNA-Seq	200	PRJNA294044	SAMN04013696	Plant	UNIVERSITY OF BONN	SRX1165917	Illumina HiSeq 2000	PAIRED	PCR		2015-09-02	2403	1781	Zea mays	ILLUMINA	2016-04-07	SRS1046276	SRP062897	B-H-2_reads	60 days	Frank Hochholdinger	B73	adult, 7-8cm brace root	wild-type	Germany: Bonn		phloem pole pericycle cells of brace root (3-5mm from tip)	Local HN, 24 h	TRANSCRIPTOMIC
SRR2186966	RNA-Seq	200	PRJNA294044	SAMN04013697	Plant	UNIVERSITY OF BONN	SRX1165918	Illumina HiSeq 2000	PAIRED	PCR		2015-09-02	2569	1910	Zea mays	ILLUMINA	2016-04-07	SRS1046277	SRP062897	B-H-3_reads	60 days	Frank Hochholdinger	B73	adult, 7-8cm brace root	wild-type	Germany: Bonn		phloem pole pericycle cells of brace root (3-5mm from tip)	Local HN, 24 h	TRANSCRIPTOMIC
SRR2606428	RNA-Seq	200	PRJNA298839	SAMN04157959	Plant	FDU	SRX1323749	Illumina HiSeq 2000	PAIRED	RANDOM	B73 silking stage	2015-10-12	3274	2168	Zea mays	ILLUMINA	2016-06-27	SRS1117304	SRP064910	B73 silking stage and first end sequence data	missing	Benke Kuai	B73	silking stage		China: Shanghai		ear leaf		TRANSCRIPTOMIC
SRR2626636	RNA-Seq	200	PRJNA298839	SAMN04157961	Plant	FDU	SRX1341736	Illumina HiSeq 2000	PAIRED	RANDOM	B73 one week after silking stage	2015-10-12	4082	2689	Zea mays	ILLUMINA	2016-06-27	SRS1117312	SRP064910	B73 one week after silking stage,first end sequence data	missing	Benke Kuai	B73	1 week after silking		China: Shanghai		ear leaf		TRANSCRIPTOMIC
SRR2626639	RNA-Seq	200	PRJNA298839	SAMN04157963	Plant	FDU	SRX1341737	Illumina HiSeq 2000	PAIRED	RANDOM	B73 two weeks after silking stage	2015-10-12	3659	2407	Zea mays	ILLUMINA	2016-06-27	SRS1117311	SRP064910	B73 two weeks after silking stage and first end sequence data	missing	Benke Kuai	B73	2 week after silking		China: Shanghai		ear leaf		TRANSCRIPTOMIC
SRR2908040	RNA-Seq	202	PRJNA301096	SAMN04235785	Plant	CAAS	SRX1421285	Illumina HiSeq 2500	PAIRED	RANDOM		2015-11-08	3904	2329	Zea mays	ILLUMINA	2016-03-02	SRS1154155	SRP065818	T6			B73	DAP12		China:Beijing		embryo		TRANSCRIPTOMIC
SRR2908042	RNA-Seq	202	PRJNA301096	SAMN04235787	Plant	CAAS	SRX1421287	Illumina HiSeq 2500	PAIRED	RANDOM		2015-11-26	4368	2630	Zea mays	ILLUMINA	2016-03-02	SRS1154157	SRP065818	T8			B73	DAP21		China:Beijing		embryo		TRANSCRIPTOMIC
SRR2908044	RNA-Seq	202	PRJNA301096	SAMN04235789	Plant	CAAS	SRX1421289	Illumina HiSeq 2500	PAIRED	RANDOM		2015-11-26	4102	2461	Zea mays	ILLUMINA	2016-03-02	SRS1154159	SRP065818	T10			B73	DAP30		China:Beijing		embryo		TRANSCRIPTOMIC
SRR2994961	RNA-Seq	250	PRJNA305809	SAMN04334591	Plant	CHINA AGRICULTURAL UNIVERSITY	SRX1481179	Illumina HiSeq 2500	PAIRED	size fractionation		2015-12-15	5761	2182	Zea mays	ILLUMINA	2016-12-14	SRS1206414	SRP067369	B73_4DAP_whole_seed	missing	Vincenzo Rossi,Italy	B73			missing		whole-seed_4DAP		TRANSCRIPTOMIC
SRR2994962	RNA-Seq	250	PRJNA305809	SAMN04334591	Plant	CHINA AGRICULTURAL UNIVERSITY	SRX1481181	Illumina HiSeq 2500	PAIRED	size fractionation		2015-12-15	5632	2137	Zea mays	ILLUMINA	2016-12-14	SRS1206414	SRP067369	B73_4DAP_whole_seed	missing	Vincenzo Rossi,Italy	B73			missing		whole-seed_4DAP		TRANSCRIPTOMIC
SRR2995050	RNA-Seq	200	PRJNA305809	SAMN04334591	Plant	CHINA AGRICULTURAL UNIVERSITY	SRX1481185	Illumina HiSeq 2000	PAIRED	size fractionation		2015-12-15	5467	3703	Zea mays	ILLUMINA	2016-12-14	SRS1206414	SRP067369	B73_4DAP_whole_seed	missing	Vincenzo Rossi,Italy	B73			missing		whole-seed_4DAP		TRANSCRIPTOMIC
SRR3084815	RNA-Seq	200	PRJNA307613	SAMN04383937	Plant	BIOTECHNOLOGY RESEARCH INSTITUTE, CHINESE ACADEMY OF AGRICULTURAL SCIENCES	SRX1516398	Illumina HiSeq 2000	PAIRED	RANDOM	shade_0h_replicate1	2016-01-05	1690	1113	Zea mays	ILLUMINA	2016-03-07	SRS1235126	SRP068070	shade_0h	4 days after germination	Haiyang Wang's lab	B73	V1		not applicable		shoot (harvested above the upper node of the mesocotyl)	control for shade treatment	TRANSCRIPTOMIC
SRR3084818	RNA-Seq	200	PRJNA307613	SAMN04383937	Plant	BIOTECHNOLOGY RESEARCH INSTITUTE, CHINESE ACADEMY OF AGRICULTURAL SCIENCES	SRX1516398	Illumina HiSeq 2000	PAIRED	RANDOM	shade_0h_replicate1	2016-01-06	4475	2743	Zea mays	ILLUMINA	2016-03-07	SRS1235126	SRP068070	shade_0h	4 days after germination	Haiyang Wang's lab	B73	V1		not applicable		shoot (harvested above the upper node of the mesocotyl)	control for shade treatment	TRANSCRIPTOMIC
SRR3084821	RNA-Seq	200	PRJNA307613	SAMN04383937	Plant	BIOTECHNOLOGY RESEARCH INSTITUTE, CHINESE ACADEMY OF AGRICULTURAL SCIENCES	SRX1516399	Illumina HiSeq 2000	PAIRED	RANDOM	shade_0h_replicate2	2016-01-06	6137	3761	Zea mays	ILLUMINA	2016-03-08	SRS1235126	SRP068070	shade_0h	4 days after germination	Haiyang Wang's lab	B73	V1		not applicable		shoot (harvested above the upper node of the mesocotyl)	control for shade treatment	TRANSCRIPTOMIC
SRR3084824	RNA-Seq	200	PRJNA307613	SAMN04383937	Plant	BIOTECHNOLOGY RESEARCH INSTITUTE, CHINESE ACADEMY OF AGRICULTURAL SCIENCES	SRX1516400	Illumina HiSeq 2000	PAIRED	RANDOM	shade_0h_replicate3	2016-01-06	6718	4344	Zea mays	ILLUMINA	2016-03-07	SRS1235126	SRP068070	shade_0h	4 days after germination	Haiyang Wang's lab	B73	V1		not applicable		shoot (harvested above the upper node of the mesocotyl)	control for shade treatment	TRANSCRIPTOMIC
SRR3084830	RNA-Seq	200	PRJNA307613	SAMN04383938	Plant	BIOTECHNOLOGY RESEARCH INSTITUTE, CHINESE ACADEMY OF AGRICULTURAL SCIENCES	SRX1516401	Illumina HiSeq 2000	PAIRED	RANDOM	shade_1h_replicate1	2016-01-06	5132	3144	Zea mays	ILLUMINA	2016-03-08	SRS1235127	SRP068070	shade_1h	4 days after germination	Haiyang Wang's lab	B73	V1		not applicable		shoot (harvested above the upper node of the mesocotyl)	1h shade	TRANSCRIPTOMIC
SRR3084837	RNA-Seq	200	PRJNA307613	SAMN04383938	Plant	BIOTECHNOLOGY RESEARCH INSTITUTE, CHINESE ACADEMY OF AGRICULTURAL SCIENCES	SRX1516402	Illumina HiSeq 2000	PAIRED	RANDOM	shade_1h_replicate2	2016-01-06	3439	2264	Zea mays	ILLUMINA	2016-03-08	SRS1235127	SRP068070	shade_1h	4 days after germination	Haiyang Wang's lab	B73	V1		not applicable		shoot (harvested above the upper node of the mesocotyl)	1h shade	TRANSCRIPTOMIC
SRR3084838	RNA-Seq	200	PRJNA307613	SAMN04383938	Plant	BIOTECHNOLOGY RESEARCH INSTITUTE, CHINESE ACADEMY OF AGRICULTURAL SCIENCES	SRX1516402	Illumina HiSeq 2000	PAIRED	RANDOM	shade_1h_replicate2	2016-01-06	3113	2027	Zea mays	ILLUMINA	2016-03-08	SRS1235127	SRP068070	shade_1h	4 days after germination	Haiyang Wang's lab	B73	V1		not applicable		shoot (harvested above the upper node of the mesocotyl)	1h shade	TRANSCRIPTOMIC
SRR3084843	RNA-Seq	200	PRJNA307613	SAMN04383938	Plant	BIOTECHNOLOGY RESEARCH INSTITUTE, CHINESE ACADEMY OF AGRICULTURAL SCIENCES	SRX1516403	Illumina HiSeq 2000	PAIRED	RANDOM	shade_1h_replicate3	2016-01-07	6066	3707	Zea mays	ILLUMINA	2016-03-08	SRS1235127	SRP068070	shade_1h	4 days after germination	Haiyang Wang's lab	B73	V1		not applicable		shoot (harvested above the upper node of the mesocotyl)	1h shade	TRANSCRIPTOMIC
SRR3084851	RNA-Seq	200	PRJNA307613	SAMN04383939	Plant	BIOTECHNOLOGY RESEARCH INSTITUTE, CHINESE ACADEMY OF AGRICULTURAL SCIENCES	SRX1516404	Illumina HiSeq 2000	PAIRED	RANDOM	shade_3h_replicate1	2016-01-07	6610	4042	Zea mays	ILLUMINA	2016-03-08	SRS1235128	SRP068070	shade_3h	4 days after germination	Haiyang Wang's lab	B73	V1		not applicable		shoot (harvested above the upper node of the mesocotyl)	3h shade	TRANSCRIPTOMIC
SRR3084857	RNA-Seq	200	PRJNA307613	SAMN04383939	Plant	BIOTECHNOLOGY RESEARCH INSTITUTE, CHINESE ACADEMY OF AGRICULTURAL SCIENCES	SRX1516441	Illumina HiSeq 2000	PAIRED	RANDOM	shade_3h_replicate2	2016-01-07	4967	3239	Zea mays	ILLUMINA	2016-03-08	SRS1235128	SRP068070	shade_3h	4 days after germination	Haiyang Wang's lab	B73	V1		not applicable		shoot (harvested above the upper node of the mesocotyl)	3h shade	TRANSCRIPTOMIC
SRR3084866	RNA-Seq	200	PRJNA307613	SAMN04383939	Plant	BIOTECHNOLOGY RESEARCH INSTITUTE, CHINESE ACADEMY OF AGRICULTURAL SCIENCES	SRX1516442	Illumina HiSeq 2000	PAIRED	RANDOM	shade_3h_replicate3	2016-01-07	7626	4911	Zea mays	ILLUMINA	2016-03-08	SRS1235128	SRP068070	shade_3h	4 days after germination	Haiyang Wang's lab	B73	V1		not applicable		shoot (harvested above the upper node of the mesocotyl)	3h shade	TRANSCRIPTOMIC
SRR3084882	RNA-Seq	200	PRJNA307613	SAMN04383940	Plant	BIOTECHNOLOGY RESEARCH INSTITUTE, CHINESE ACADEMY OF AGRICULTURAL SCIENCES	SRX1516405	Illumina HiSeq 2000	PAIRED	RANDOM	shade_6h_replicate1	2016-01-07	1218	757	Zea mays	ILLUMINA	2016-03-08	SRS1235130	SRP068070	shade_6h	4 days after germination	Haiyang Wang's lab	B73	V1		not applicable		shoot (harvested above the upper node of the mesocotyl)	6h shade	TRANSCRIPTOMIC
SRR3085202	RNA-Seq	200	PRJNA307613	SAMN04383944	Plant	BIOTECHNOLOGY RESEARCH INSTITUTE, CHINESE ACADEMY OF AGRICULTURAL SCIENCES	SRX1516413	Illumina HiSeq 2000	PAIRED	RANDOM	FR_6h_replicate3	2016-01-10	7233	4752	Zea mays	ILLUMINA	2016-03-08	SRS1235135	SRP068070	FR_6h	4 days after germination	Haiyang Wang's lab	B73	V1		not applicable		shoot (harvested above the upper node of the mesocotyl)	6h FR	TRANSCRIPTOMIC
SRR3085203	RNA-Seq	200	PRJNA307613	SAMN04383944	Plant	BIOTECHNOLOGY RESEARCH INSTITUTE, CHINESE ACADEMY OF AGRICULTURAL SCIENCES	SRX1516412	Illumina HiSeq 2000	PAIRED	RANDOM	FR_6h_replicate2	2016-01-10	7163	4715	Zea mays	ILLUMINA	2016-03-08	SRS1235135	SRP068070	FR_6h	4 days after germination	Haiyang Wang's lab	B73	V1		not applicable		shoot (harvested above the upper node of the mesocotyl)	6h FR	TRANSCRIPTOMIC
SRR3085204	RNA-Seq	200	PRJNA307613	SAMN04383944	Plant	BIOTECHNOLOGY RESEARCH INSTITUTE, CHINESE ACADEMY OF AGRICULTURAL SCIENCES	SRX1516411	Illumina HiSeq 2000	PAIRED	RANDOM	FR_6h_replicate1	2016-01-09	8405	5516	Zea mays	ILLUMINA	2016-03-08	SRS1235135	SRP068070	FR_6h	4 days after germination	Haiyang Wang's lab	B73	V1		not applicable		shoot (harvested above the upper node of the mesocotyl)	6h FR	TRANSCRIPTOMIC
SRR3085205	RNA-Seq	200	PRJNA307613	SAMN04383940	Plant	BIOTECHNOLOGY RESEARCH INSTITUTE, CHINESE ACADEMY OF AGRICULTURAL SCIENCES	SRX1516439	Illumina HiSeq 2000	PAIRED	RANDOM	shade_6h_replicate2	2016-01-10	9183	5936	Zea mays	ILLUMINA	2016-03-08	SRS1235130	SRP068070	shade_6h	4 days after germination	Haiyang Wang's lab	B73	V1		not applicable		shoot (harvested above the upper node of the mesocotyl)	6h shade	TRANSCRIPTOMIC
SRR3085206	RNA-Seq	200	PRJNA307613	SAMN04383940	Plant	BIOTECHNOLOGY RESEARCH INSTITUTE, CHINESE ACADEMY OF AGRICULTURAL SCIENCES	SRX1516440	Illumina HiSeq 2000	PAIRED	RANDOM	shade_6h_replicate3	2016-01-10	3332	2182	Zea mays	ILLUMINA	2016-03-08	SRS1235130	SRP068070	shade_6h	4 days after germination	Haiyang Wang's lab	B73	V1		not applicable		shoot (harvested above the upper node of the mesocotyl)	6h shade	TRANSCRIPTOMIC
SRR3085207	RNA-Seq	200	PRJNA307613	SAMN04383940	Plant	BIOTECHNOLOGY RESEARCH INSTITUTE, CHINESE ACADEMY OF AGRICULTURAL SCIENCES	SRX1516440	Illumina HiSeq 2000	PAIRED	RANDOM	shade_6h_replicate3	2016-01-10	2932	1907	Zea mays	ILLUMINA	2016-03-08	SRS1235130	SRP068070	shade_6h	4 days after germination	Haiyang Wang's lab	B73	V1		not applicable		shoot (harvested above the upper node of the mesocotyl)	6h shade	TRANSCRIPTOMIC
SRR3085210	RNA-Seq	200	PRJNA307613	SAMN04383941	Plant	BIOTECHNOLOGY RESEARCH INSTITUTE, CHINESE ACADEMY OF AGRICULTURAL SCIENCES	SRX1516407	Illumina HiSeq 2000	PAIRED	RANDOM	FR_0h_replicate1	2016-01-07	9984	6485	Zea mays	ILLUMINA	2016-03-08	SRS1235131	SRP068070	FR_0h	4 days after germination	Haiyang Wang's lab	B73	V1		not applicable		shoot (harvested above the upper node of the mesocotyl)	control for FR treatment	TRANSCRIPTOMIC
SRR3085211	RNA-Seq	200	PRJNA307613	SAMN04383941	Plant	BIOTECHNOLOGY RESEARCH INSTITUTE, CHINESE ACADEMY OF AGRICULTURAL SCIENCES	SRX1516435	Illumina HiSeq 2000	PAIRED	RANDOM	FR_0h_replicate2	2016-01-07	9263	6007	Zea mays	ILLUMINA	2016-03-08	SRS1235131	SRP068070	FR_0h	4 days after germination	Haiyang Wang's lab	B73	V1		not applicable		shoot (harvested above the upper node of the mesocotyl)	control for FR treatment	TRANSCRIPTOMIC
SRR3085212	RNA-Seq	200	PRJNA307613	SAMN04383941	Plant	BIOTECHNOLOGY RESEARCH INSTITUTE, CHINESE ACADEMY OF AGRICULTURAL SCIENCES	SRX1516438	Illumina HiSeq 2000	PAIRED	RANDOM	FR_0h_replicate3	2016-01-10	13202	8619	Zea mays	ILLUMINA	2016-03-08	SRS1235131	SRP068070	FR_0h	4 days after germination	Haiyang Wang's lab	B73	V1		not applicable		shoot (harvested above the upper node of the mesocotyl)	control for FR treatment	TRANSCRIPTOMIC
SRR3085215	RNA-Seq	200	PRJNA307613	SAMN04383942	Plant	BIOTECHNOLOGY RESEARCH INSTITUTE, CHINESE ACADEMY OF AGRICULTURAL SCIENCES	SRX1516409	Illumina HiSeq 2000	PAIRED	RANDOM	FR_1h_replicate1	2016-01-10	7563	4875	Zea mays	ILLUMINA	2016-03-08	SRS1235133	SRP068070	FR_1h	4 days after germination	Haiyang Wang's lab	B73	V1		not applicable		shoot (harvested above the upper node of the mesocotyl)	1h FR	TRANSCRIPTOMIC
SRR3085216	RNA-Seq	200	PRJNA307613	SAMN04383942	Plant	BIOTECHNOLOGY RESEARCH INSTITUTE, CHINESE ACADEMY OF AGRICULTURAL SCIENCES	SRX1516434	Illumina HiSeq 2000	PAIRED	RANDOM	FR_1h_replicate2	2016-01-10	8227	5418	Zea mays	ILLUMINA	2016-03-08	SRS1235133	SRP068070	FR_1h	4 days after germination	Haiyang Wang's lab	B73	V1		not applicable		shoot (harvested above the upper node of the mesocotyl)	1h FR	TRANSCRIPTOMIC
SRR3085217	RNA-Seq	200	PRJNA307613	SAMN04383942	Plant	BIOTECHNOLOGY RESEARCH INSTITUTE, CHINESE ACADEMY OF AGRICULTURAL SCIENCES	SRX1516437	Illumina HiSeq 2000	PAIRED	RANDOM	FR_1h_replicate3	2016-01-10	8668	5294	Zea mays	ILLUMINA	2016-03-08	SRS1235133	SRP068070	FR_1h	4 days after germination	Haiyang Wang's lab	B73	V1		not applicable		shoot (harvested above the upper node of the mesocotyl)	1h FR	TRANSCRIPTOMIC
SRR3085218	RNA-Seq	200	PRJNA307613	SAMN04383943	Plant	BIOTECHNOLOGY RESEARCH INSTITUTE, CHINESE ACADEMY OF AGRICULTURAL SCIENCES	SRX1516410	Illumina HiSeq 2000	PAIRED	RANDOM	FR_3h_replicate1	2016-01-08	6248	4120	Zea mays	ILLUMINA	2016-03-08	SRS1235134	SRP068070	FR_3h	4 days after germination	Haiyang Wang's lab	B73	V1		not applicable		shoot (harvested above the upper node of the mesocotyl)	3h FR	TRANSCRIPTOMIC
SRR3085219	RNA-Seq	200	PRJNA307613	SAMN04383943	Plant	BIOTECHNOLOGY RESEARCH INSTITUTE, CHINESE ACADEMY OF AGRICULTURAL SCIENCES	SRX1516415	Illumina HiSeq 2000	PAIRED	RANDOM	FR_3h_replicate2	2016-01-08	7492	4833	Zea mays	ILLUMINA	2016-03-08	SRS1235134	SRP068070	FR_3h	4 days after germination	Haiyang Wang's lab	B73	V1		not applicable		shoot (harvested above the upper node of the mesocotyl)	3h FR	TRANSCRIPTOMIC
SRR3085220	RNA-Seq	200	PRJNA307613	SAMN04383943	Plant	BIOTECHNOLOGY RESEARCH INSTITUTE, CHINESE ACADEMY OF AGRICULTURAL SCIENCES	SRX1516436	Illumina HiSeq 2000	PAIRED	RANDOM	FR_3h_replicate3	2016-01-10	6663	4379	Zea mays	ILLUMINA	2016-03-08	SRS1235134	SRP068070	FR_3h	4 days after germination	Haiyang Wang's lab	B73	V1		not applicable		shoot (harvested above the upper node of the mesocotyl)	3h FR	TRANSCRIPTOMIC
SRR3090746	RNA-Seq	202	PRJNA306885	SAMN04372565	Plant	UC BERKELEY	SRX1521295	Illumina HiSeq 2500	PAIRED	PolyA		2016-01-07	6724	2786	Zea mays	ILLUMINA	2016-01-07	SRS1239494	SRP067853	Zm B73 microspore	microspore stage	Michael Scanlon	B73	Microspore PO:0020048		not applicable		Microspore PO:0020048		TRANSCRIPTOMIC
SRR3091419	RNA-Seq	202	PRJNA306885	SAMN04372565	Plant	UC BERKELEY	SRX1521968	Illumina HiSeq 2500	PAIRED	PolyA		2016-01-07	5306	2202	Zea mays	ILLUMINA	2016-01-07	SRS1239494	SRP067853	Zm B73 microspore	microspore stage	Michael Scanlon	B73	Microspore PO:0020048		not applicable		Microspore PO:0020048		TRANSCRIPTOMIC
SRR3091511	RNA-Seq	202	PRJNA306885	SAMN04372565	Plant	UC BERKELEY	SRX1522039	Illumina HiSeq 2500	PAIRED	PolyA		2016-01-07	5799	2399	Zea mays	ILLUMINA	2016-01-07	SRS1239494	SRP067853	Zm B73 microspore	microspore stage	Michael Scanlon	B73	Microspore PO:0020048		not applicable		Microspore PO:0020048		TRANSCRIPTOMIC
SRR3091548	RNA-Seq	202	PRJNA306885	SAMN04372566	Plant	UC BERKELEY	SRX1522054	Illumina HiSeq 2500	PAIRED	PolyA		2016-01-07	6185	2484	Zea mays	ILLUMINA	2016-01-08	SRS1240049	SRP067853	Zm B73 pollen	mature plant shedding pollen; PO:0001035	Michael Scanlon	B73	Pollen PO:0025281		not applicable		Pollen PO:0025281		TRANSCRIPTOMIC
SRR3091717	RNA-Seq	202	PRJNA306885	SAMN04372566	Plant	UC BERKELEY	SRX1522100	Illumina HiSeq 2500	PAIRED	PolyA		2016-01-08	6658	2664	Zea mays	ILLUMINA	2016-01-08	SRS1240049	SRP067853	Zm B73 pollen	mature plant shedding pollen; PO:0001035	Michael Scanlon	B73	Pollen PO:0025281		not applicable		Pollen PO:0025281		TRANSCRIPTOMIC
SRR3094513	RNA-Seq	202	PRJNA306885	SAMN04372566	Plant	UC BERKELEY	SRX1524927	Illumina HiSeq 2500	PAIRED	PolyA		2016-01-08	1742	695	Zea mays	ILLUMINA	2016-01-08	SRS1240049	SRP067853	Zm B73 pollen	mature plant shedding pollen; PO:0001035	Michael Scanlon	B73	Pollen PO:0025281		not applicable		Pollen PO:0025281		TRANSCRIPTOMIC
SRR3095646	RNA-Seq	202	PRJNA306885	SAMN04372568	Plant	UC BERKELEY	SRX1526007	Illumina HiSeq 2500	PAIRED	PolyA		2016-01-09	4143	1616	Zea mays	ILLUMINA	2016-01-09	SRS1243923	SRP067853	Zm B73 root, with root hairs	3-4 days after planting	Michael Scanlon	B73	germination PO:0007015		not applicable		root		TRANSCRIPTOMIC
SRR3095760	RNA-Seq	202	PRJNA306885	SAMN04372568	Plant	UC BERKELEY	SRX1526115	Illumina HiSeq 2500	PAIRED	PolyA		2016-01-09	6583	2533	Zea mays	ILLUMINA	2016-01-09	SRS1243923	SRP067853	Zm B73 root, with root hairs	3-4 days after planting	Michael Scanlon	B73	germination PO:0007015		not applicable		root		TRANSCRIPTOMIC
SRR3095761	RNA-Seq	202	PRJNA306885	SAMN04372568	Plant	UC BERKELEY	SRX1526117	Illumina HiSeq 2500	PAIRED	PolyA		2016-01-09	4838	1878	Zea mays	ILLUMINA	2016-01-09	SRS1243923	SRP067853	Zm B73 root, with root hairs	3-4 days after planting	Michael Scanlon	B73	germination PO:0007015		not applicable		root		TRANSCRIPTOMIC
SRR3096888	RNA-Seq	202	PRJNA306885	SAMN04372567	Plant	UC BERKELEY	SRX1527129	Illumina HiSeq 2500	PAIRED	PolyA		2016-01-11	4212	1715	Zea mays	ILLUMINA	2016-01-11	SRS1244963	SRP067853	Zm B73 root, no root hairs	3-4 days after planting	Michael Scanlon	B73	germination PO:0007015		not applicable		root, root hairs removed		TRANSCRIPTOMIC
SRR3097683	RNA-Seq	202	PRJNA306885	SAMN04372567	Plant	UC BERKELEY	SRX1527813	Illumina HiSeq 2500	PAIRED	PolyA		2016-01-11	9630	3913	Zea mays	ILLUMINA	2016-01-11	SRS1244963	SRP067853	Zm B73 root, no root hairs	3-4 days after planting	Michael Scanlon	B73	germination PO:0007015		not applicable		root, root hairs removed		TRANSCRIPTOMIC
SRR3097992	RNA-Seq	202	PRJNA306885	SAMN04372567	Plant	UC BERKELEY	SRX1528064	Illumina HiSeq 2500	PAIRED	PolyA		2016-01-12	3408	1387	Zea mays	ILLUMINA	2016-01-12	SRS1244963	SRP067853	Zm B73 root, no root hairs	3-4 days after planting	Michael Scanlon	B73	germination PO:0007015		not applicable		root, root hairs removed		TRANSCRIPTOMIC
SRR3129118	RNA-Seq	180	PRJNA310029	SAMN04445733	Plant	SICHUAN AGRICULTURAL UNIVERSITY	SRX1549345	Illumina HiSeq 2000	PAIRED	cDNA	Control	2016-02-02	4532	3217	Zea mays subsp. mays	ILLUMINA	2016-03-12	SRS1266135	SRP068962	Control			B73	10 days after pollination		China:Chengdu		endosperm	mannitol	TRANSCRIPTOMIC
SRR3129960	RNA-Seq	180	PRJNA310029	SAMN04445734	Plant	SICHUAN AGRICULTURAL UNIVERSITY	SRX1550103	Illumina HiSeq 2000	PAIRED	cDNA	Suc	2016-02-02	4532	3218	Zea mays subsp. mays	ILLUMINA	2016-03-12	SRS1266884	SRP068962	Suc			B73	10 days after pollination		China:Chengdu		endosperm	sucrose	TRANSCRIPTOMIC
SRR3129964	RNA-Seq	180	PRJNA310029	SAMN04445735	Plant	SICHUAN AGRICULTURAL UNIVERSITY	SRX1550115	Illumina HiSeq 2000	PAIRED	cDNA	ABA	2016-01-28	4675	3277	Zea mays subsp. mays	ILLUMINA	2016-03-12	SRS1266890	SRP068962	ABA			B73	10 days after pollination		China:Chengdu		endosperm	abscisic acid	TRANSCRIPTOMIC
SRR3129968	RNA-Seq	180	PRJNA310029	SAMN04445736	Plant	SICHUAN AGRICULTURAL UNIVERSITY	SRX1550119	Illumina HiSeq 2000	PAIRED	cDNA	SucABA	2016-02-03	4675	3327	Zea mays subsp. mays	ILLUMINA	2016-03-12	SRS1266894	SRP068962	SucABA			B73	10 days after pollination		China:Chengdu		endosperm	sucrose and abscisic acid	TRANSCRIPTOMIC
SRR3134956	RNA-Seq	202	PRJNA304663	SAMN04420502	Plant	UNIVERSITY OF MINNESOTA	SRX1553855	Illumina HiSeq 2000	PAIRED	other	B73-NY2011-32	2016-02-03	4484	2951	Zea mays	ILLUMINA	2016-02-08	SRS1269720	SRP069080	B73-NY2011-32	2 weeks	Ivan Baxter	B73			USA: St. Louis		Main Root		TRANSCRIPTOMIC
SRR3138207	RNA-Seq	250	PRJNA304223	SAMN04296837	Plant	SICHUAN AGRICULTURAL UNIVERSITY	SRX1556780	Illumina HiSeq 2500	PAIRED	PCR	WNI_1	2016-02-18	5087	2548	Zea mays	ILLUMINA	2016-03-06	SRS1272237	SRP066710	WNI			B73	seedling stage		China:sichuan		root	Normal-N 12h	TRANSCRIPTOMIC
SRR3138208	RNA-Seq	250	PRJNA304223	SAMN04296837	Plant	SICHUAN AGRICULTURAL UNIVERSITY	SRX1556781	Illumina HiSeq 2500	PAIRED	PCR	WNI_2	2016-02-18	5075	2517	Zea mays	ILLUMINA	2016-03-06	SRS1272237	SRP066710	WNI			B73	seedling stage		China:sichuan		root	Normal-N 12h	TRANSCRIPTOMIC
SRR3138209	RNA-Seq	250	PRJNA304223	SAMN04296838	Plant	SICHUAN AGRICULTURAL UNIVERSITY	SRX1556782	Illumina HiSeq 2500	PAIRED	PCR	WLI_1	2016-02-16	4839	2403	Zea mays	ILLUMINA	2016-03-06	SRS1272236	SRP066710	WLI			B73	seedling stage		China:sichuan		root	Low-N 12h	TRANSCRIPTOMIC
SRR3138210	RNA-Seq	250	PRJNA304223	SAMN04296838	Plant	SICHUAN AGRICULTURAL UNIVERSITY	SRX1556783	Illumina HiSeq 2500	PAIRED	PCR	WLI_2	2016-02-16	3933	1989	Zea mays	ILLUMINA	2016-03-06	SRS1272236	SRP066710	WLI			B73	seedling stage		China:sichuan		root	Low-N 12h	TRANSCRIPTOMIC
SRR3138215	RNA-Seq	250	PRJNA304223	SAMN04296841	Plant	SICHUAN AGRICULTURAL UNIVERSITY	SRX1556788	Illumina HiSeq 2500	PAIRED	PCR	WNII_1	2016-02-19	4925	2352	Zea mays	ILLUMINA	2016-03-06	SRS1272233	SRP066710	WNII			B73	seedling stage		China:sichuan		root	Normal-N 24h	TRANSCRIPTOMIC
SRR3138216	RNA-Seq	250	PRJNA304223	SAMN04296841	Plant	SICHUAN AGRICULTURAL UNIVERSITY	SRX1556789	Illumina HiSeq 2500	PAIRED	PCR	WNII_2	2016-02-19	4348	2076	Zea mays	ILLUMINA	2016-03-06	SRS1272233	SRP066710	WNII			B73	seedling stage		China:sichuan		root	Normal-N 24h	TRANSCRIPTOMIC
SRR3138217	RNA-Seq	250	PRJNA304223	SAMN04296842	Plant	SICHUAN AGRICULTURAL UNIVERSITY	SRX1556790	Illumina HiSeq 2500	PAIRED	PCR	WLII_1	2016-02-17	4477	2155	Zea mays	ILLUMINA	2016-03-06	SRS1272232	SRP066710	WLII			B73	seedling stage		China:sichuan		root	Low-N 24h	TRANSCRIPTOMIC
SRR3138218	RNA-Seq	250	PRJNA304223	SAMN04296842	Plant	SICHUAN AGRICULTURAL UNIVERSITY	SRX1556791	Illumina HiSeq 2500	PAIRED	PCR	WLII_2	2016-02-17	4244	2056	Zea mays	ILLUMINA	2016-03-06	SRS1272232	SRP066710	WLII			B73	seedling stage		China:sichuan		root	Low-N 24h	TRANSCRIPTOMIC
SRR3138223	RNA-Seq	250	PRJNA304223	SAMN04296845	Plant	SICHUAN AGRICULTURAL UNIVERSITY	SRX1556796	Illumina HiSeq 2500	PAIRED	PCR	WNIII_1	2016-02-18	4356	2134	Zea mays	ILLUMINA	2016-03-06	SRS1272229	SRP066710	WNIII			B73	seedling stage		China:sichuan		root	Normal-N 48h	TRANSCRIPTOMIC
SRR3138224	RNA-Seq	250	PRJNA304223	SAMN04296845	Plant	SICHUAN AGRICULTURAL UNIVERSITY	SRX1556797	Illumina HiSeq 2500	PAIRED	PCR	WNIII_2	2016-02-18	4257	2087	Zea mays	ILLUMINA	2016-03-06	SRS1272229	SRP066710	WNIII			B73	seedling stage		China:sichuan		root	Normal-N 48h	TRANSCRIPTOMIC
SRR3138225	RNA-Seq	250	PRJNA304223	SAMN04296846	Plant	SICHUAN AGRICULTURAL UNIVERSITY	SRX1556798	Illumina HiSeq 2500	PAIRED	PCR	WLIII_1	2016-02-17	4789	2300	Zea mays	ILLUMINA	2016-03-06	SRS1272228	SRP066710	WLIII			B73	seedling stage		China:sichuan		root	Low-N 48h	TRANSCRIPTOMIC
SRR3138226	RNA-Seq	250	PRJNA304223	SAMN04296846	Plant	SICHUAN AGRICULTURAL UNIVERSITY	SRX1556799	Illumina HiSeq 2500	PAIRED	PCR	WLIII_2	2016-02-17	4964	2410	Zea mays	ILLUMINA	2016-03-06	SRS1272228	SRP066710	WLIII			B73	seedling stage		China:sichuan		root	Low-N 48h	TRANSCRIPTOMIC
SRR3138231	RNA-Seq	250	PRJNA304223	SAMN04296849	Plant	SICHUAN AGRICULTURAL UNIVERSITY	SRX1556804	Illumina HiSeq 2500	PAIRED	PCR	WNIV_1	2016-02-18	4732	2322	Zea mays	ILLUMINA	2016-03-06	SRS1272225	SRP066710	WNIV			B73	seedling stage		China:sichuan		root	Normal-N 96h	TRANSCRIPTOMIC
SRR3138232	RNA-Seq	250	PRJNA304223	SAMN04296849	Plant	SICHUAN AGRICULTURAL UNIVERSITY	SRX1556805	Illumina HiSeq 2500	PAIRED	PCR	WNIV_2	2016-02-18	4741	2316	Zea mays	ILLUMINA	2016-03-06	SRS1272225	SRP066710	WNIV			B73	seedling stage		China:sichuan		root	Normal-N 96h	TRANSCRIPTOMIC
SRR3138233	RNA-Seq	250	PRJNA304223	SAMN04296850	Plant	SICHUAN AGRICULTURAL UNIVERSITY	SRX1556806	Illumina HiSeq 2500	PAIRED	PCR	WLIV_1	2016-02-17	4410	2159	Zea mays	ILLUMINA	2016-03-06	SRS1272224	SRP066710	WLIV			B73	seedling stage		China:sichuan		root	Low-N 96h	TRANSCRIPTOMIC
SRR3138234	RNA-Seq	250	PRJNA304223	SAMN04296850	Plant	SICHUAN AGRICULTURAL UNIVERSITY	SRX1556807	Illumina HiSeq 2500	PAIRED	PCR	WLIV_2	2016-02-17	4505	2201	Zea mays	ILLUMINA	2016-03-06	SRS1272224	SRP066710	WLIV			B73	seedling stage		China:sichuan		root	Low-N 96h	TRANSCRIPTOMIC
SRR3190002	RNA-Seq	180	PRJNA312732	SAMN04517435	Plant	NORTHWEST A&F UNIVERSITY	SRX1601957	Illumina HiSeq 2000	PAIRED	RANDOM		2016-02-29	4520	2910	Zea mays	ILLUMINA	2016-02-29	SRS1311807	SRP070859	maize B73 drought tolerance control			B73	three leaf		China:yangling		leaf		TRANSCRIPTOMIC
SRR3192856	RNA-Seq	180	PRJNA312732	SAMN04517434	Plant	NORTHWEST A&F UNIVERSITY	SRX1603782	Illumina HiSeq 2000	PAIRED	RANDOM		2016-02-28	4538	2907	Zea mays	ILLUMINA	2016-02-29	SRS1313562	SRP070859	maize B73 drought tolerance			B73	three leaf		China:yangling		leaf		TRANSCRIPTOMIC
SRR3372478	RNA-Seq	202	PRJNA318061	SAMN04633242	Plant	UNIVERSITY OF NEBRASKA-LINCOLN	SRX1701548	Illumina HiSeq 2500	PAIRED	RT-PCR	Iowa_B73_control	2016-04-12	5322	3726	Zea mays subsp. mays	ILLUMINA	2016-04-17	SRS1394593	SRP073222	Iowa State source B73	10-days growing		B73			USA: Lincoln, NE		seedling		TRANSCRIPTOMIC
SRR3466605	RNA-Seq	200	PRJNA319929	SAMN04911487	Plant	UNIVERSITY OF BONN	SRX1736426	Illumina HiSeq 4000	PAIRED	PolyA		2016-04-29	2341	937	Zea mays	ILLUMINA	2016-12-31	SRS1417163	SRP074164	RH1	3d	Frank Hochholdinger	B73	seedling	B73	USA: Iowa		root hairs		TRANSCRIPTOMIC
SRR3466606	RNA-Seq	200	PRJNA319929	SAMN04911488	Plant	UNIVERSITY OF BONN	SRX1736427	Illumina HiSeq 4000	PAIRED	PolyA		2016-04-29	2347	945	Zea mays	ILLUMINA	2016-12-31	SRS1417164	SRP074164	RH2	3d	Frank Hochholdinger	B73	seedling	B73	USA: Iowa		root hairs		TRANSCRIPTOMIC
SRR3466607	RNA-Seq	200	PRJNA319929	SAMN04911489	Plant	UNIVERSITY OF BONN	SRX1736428	Illumina HiSeq 4000	PAIRED	PolyA		2016-04-29	2346	938	Zea mays	ILLUMINA	2016-12-31	SRS1417165	SRP074164	RH3	3d	Frank Hochholdinger	B73	seedling	B73	USA: Iowa		root hairs		TRANSCRIPTOMIC
SRR3466608	RNA-Seq	200	PRJNA319929	SAMN04911490	Plant	UNIVERSITY OF BONN	SRX1736429	Illumina HiSeq 4000	PAIRED	PolyA		2016-04-29	2308	955	Zea mays	ILLUMINA	2016-12-31	SRS1417166	SRP074164	RH4	3d	Frank Hochholdinger	B73	seedling	B73	USA: Iowa		root hairs		TRANSCRIPTOMIC
SRR3466609	RNA-Seq	200	PRJNA319929	SAMN04911491	Plant	UNIVERSITY OF BONN	SRX1736430	Illumina HiSeq 4000	PAIRED	PolyA		2016-04-29	2337	994	Zea mays	ILLUMINA	2016-12-31	SRS1417167	SRP074164	root1	3d	Frank Hochholdinger	B73	seedling	B73	USA: Iowa		root hair less roots		TRANSCRIPTOMIC
SRR3466610	RNA-Seq	200	PRJNA319929	SAMN04911492	Plant	UNIVERSITY OF BONN	SRX1736431	Illumina HiSeq 4000	PAIRED	PolyA		2016-04-29	2347	930	Zea mays	ILLUMINA	2016-12-31	SRS1417168	SRP074164	root2	3d	Frank Hochholdinger	B73	seedling	B73	USA: Iowa		root hair less roots		TRANSCRIPTOMIC
SRR3466611	RNA-Seq	200	PRJNA319929	SAMN04911493	Plant	UNIVERSITY OF BONN	SRX1736432	Illumina HiSeq 4000	PAIRED	PolyA		2016-04-29	2343	956	Zea mays	ILLUMINA	2016-12-31	SRS1417169	SRP074164	root3	3d	Frank Hochholdinger	B73	seedling	B73	USA: Iowa		root hair less roots		TRANSCRIPTOMIC
SRR3466612	RNA-Seq	200	PRJNA319929	SAMN04911494	Plant	UNIVERSITY OF BONN	SRX1736433	Illumina HiSeq 4000	PAIRED	PolyA		2016-04-29	2342	948	Zea mays	ILLUMINA	2016-12-31	SRS1417170	SRP074164	root4	3d	Frank Hochholdinger	B73	seedling	B73	USA: Iowa		root hair less roots		TRANSCRIPTOMIC
SRR3498310	RNA-Seq	180	PRJNA321325	SAMN04990189		GEO	SRX1756854	Illumina HiSeq 2000	PAIRED	cDNA		2016-05-11	2447	1695	Zea mays	ILLUMINA	2016-10-16	SRS1433381	SRP074850	GSM2150840			B73				leaf			TRANSCRIPTOMIC
SRR3498311	RNA-Seq	180	PRJNA321325	SAMN04990190		GEO	SRX1756855	Illumina HiSeq 2000	PAIRED	cDNA		2016-05-11	2447	1692	Zea mays	ILLUMINA	2016-10-16	SRS1433380	SRP074850	GSM2150841			B73				leaf			TRANSCRIPTOMIC
SRR3498312	RNA-Seq	180	PRJNA321325	SAMN04990191		GEO	SRX1756856	Illumina HiSeq 2000	PAIRED	cDNA		2016-05-11	2447	1683	Zea mays	ILLUMINA	2016-10-16	SRS1433379	SRP074850	GSM2150842			B73				leaf			TRANSCRIPTOMIC
SRR3498313	RNA-Seq	180	PRJNA321325	SAMN04990192		GEO	SRX1756857	Illumina HiSeq 2000	PAIRED	cDNA		2016-05-11	2447	1687	Zea mays	ILLUMINA	2016-10-16	SRS1433384	SRP074850	GSM2150843			B73				leaf			TRANSCRIPTOMIC
SRR3498314	RNA-Seq	180	PRJNA321325	SAMN04990193		GEO	SRX1756858	Illumina HiSeq 2000	PAIRED	cDNA		2016-05-11	2447	1728	Zea mays	ILLUMINA	2016-10-16	SRS1433383	SRP074850	GSM2150844			B73				leaf			TRANSCRIPTOMIC
SRR3498315	RNA-Seq	180	PRJNA321325	SAMN04990194		GEO	SRX1756860	Illumina HiSeq 2000	PAIRED	cDNA		2016-05-11	2225	1521	Zea mays	ILLUMINA	2016-10-16	SRS1433385	SRP074850	GSM2150845			B73				leaf			TRANSCRIPTOMIC
SRR3740177	RNA-Seq	202	PRJNA327595	SAMN05347266	Plant	BIOCI	SRX1895373	Illumina HiSeq 2000	PAIRED	RT-PCR	Z.mays_B73_root_0-1mm_RNA-seq_BR3	2016-07-02	13324	8644	Zea mays	ILLUMINA	2016-07-02	SRS1538052	SRP077762	7350716a-1dc9-11e6-bfeb-000e1e0af2dc	3 days after germination	William Thompson, wftb@ncsu.edu	B73	seedling root		USA: Raleigh, NC		Terminal 1 mm of primary and seminal roots		TRANSCRIPTOMIC
SRR3740178	RNA-Seq	202	PRJNA327595	SAMN05347266	Plant	BIOCI	SRX1895374	Illumina HiSeq 2000	PAIRED	RT-PCR	Z.mays_B73_root_0-1mm_RNA-seq_BR2	2016-07-02	16122	10523	Zea mays	ILLUMINA	2016-07-02	SRS1538052	SRP077762	7350716a-1dc9-11e6-bfeb-000e1e0af2dc	3 days after germination	William Thompson, wftb@ncsu.edu	B73	seedling root		USA: Raleigh, NC		Terminal 1 mm of primary and seminal roots		TRANSCRIPTOMIC
SRR3740179	RNA-Seq	202	PRJNA327595	SAMN05347266	Plant	BIOCI	SRX1895375	Illumina HiSeq 2000	PAIRED	RT-PCR	Z.mays_B73_root_0-1mm_RNA-seq_BR1	2016-07-02	18187	11883	Zea mays	ILLUMINA	2016-07-02	SRS1538052	SRP077762	7350716a-1dc9-11e6-bfeb-000e1e0af2dc	3 days after germination	William Thompson, wftb@ncsu.edu	B73	seedling root		USA: Raleigh, NC		Terminal 1 mm of primary and seminal roots		TRANSCRIPTOMIC
SRR3984708	RNA-Seq	300	PRJNA335771	SAMN05462014	Plant	CAU	SRX1987009	Illumina HiSeq 2500	PAIRED	unspecified		2016-07-29	7793	3231	Zea mays	ILLUMINA	2017-06-28	SRS1591085	SRP080208	maize response to abiotic stresses			B73	third leaves		China:Yangzhou		leaf		TRANSCRIPTOMIC
SRR3984749	RNA-Seq	300	PRJNA335771	SAMN05462014	Plant	CAU	SRX1987009	Illumina HiSeq 2500	PAIRED	unspecified		2016-07-29	9785	4066	Zea mays	ILLUMINA	2017-06-28	SRS1591085	SRP080208	maize response to abiotic stresses			B73	third leaves		China:Yangzhou		leaf		TRANSCRIPTOMIC
SRR3984762	RNA-Seq	300	PRJNA335771	SAMN05462014	Plant	CAU	SRX1987009	Illumina HiSeq 2500	PAIRED	unspecified		2016-07-30	8387	3428	Zea mays	ILLUMINA	2017-06-28	SRS1591085	SRP080208	maize response to abiotic stresses			B73	third leaves		China:Yangzhou		leaf		TRANSCRIPTOMIC
SRR3984771	RNA-Seq	300	PRJNA335771	SAMN05462014	Plant	CAU	SRX1987009	Illumina HiSeq 2500	PAIRED	unspecified		2016-07-30	8079	3354	Zea mays	ILLUMINA	2017-06-28	SRS1591085	SRP080208	maize response to abiotic stresses			B73	third leaves		China:Yangzhou		leaf		TRANSCRIPTOMIC
SRR3984782	RNA-Seq	300	PRJNA335771	SAMN05462014	Plant	CAU	SRX1987009	Illumina HiSeq 2500	PAIRED	unspecified		2016-07-31	7172	2962	Zea mays	ILLUMINA	2017-06-28	SRS1591085	SRP080208	maize response to abiotic stresses			B73	third leaves		China:Yangzhou		leaf		TRANSCRIPTOMIC
SRR3984791	RNA-Seq	300	PRJNA335771	SAMN05462014	Plant	CAU	SRX1987009	Illumina HiSeq 2500	PAIRED	unspecified		2016-07-29	6900	2868	Zea mays	ILLUMINA	2017-06-28	SRS1591085	SRP080208	maize response to abiotic stresses			B73	third leaves		China:Yangzhou		leaf		TRANSCRIPTOMIC
SRR3984794	RNA-Seq	300	PRJNA335771	SAMN05462014	Plant	CAU	SRX1987009	Illumina HiSeq 2500	PAIRED	unspecified		2016-07-29	7554	3097	Zea mays	ILLUMINA	2017-06-28	SRS1591085	SRP080208	maize response to abiotic stresses			B73	third leaves		China:Yangzhou		leaf		TRANSCRIPTOMIC
SRR3984795	RNA-Seq	300	PRJNA335771	SAMN05462014	Plant	CAU	SRX1987009	Illumina HiSeq 2500	PAIRED	unspecified		2016-07-29	7610	3135	Zea mays	ILLUMINA	2017-06-28	SRS1591085	SRP080208	maize response to abiotic stresses			B73	third leaves		China:Yangzhou		leaf		TRANSCRIPTOMIC
SRR3984802	RNA-Seq	300	PRJNA335771	SAMN05462014	Plant	CAU	SRX1987009	Illumina HiSeq 2500	PAIRED	unspecified		2016-07-29	7898	3265	Zea mays	ILLUMINA	2017-06-28	SRS1591085	SRP080208	maize response to abiotic stresses			B73	third leaves		China:Yangzhou		leaf		TRANSCRIPTOMIC
SRR3984815	RNA-Seq	300	PRJNA335771	SAMN05462014	Plant	CAU	SRX1987009	Illumina HiSeq 2500	PAIRED	unspecified		2016-07-29	6716	2795	Zea mays	ILLUMINA	2017-06-28	SRS1591085	SRP080208	maize response to abiotic stresses			B73	third leaves		China:Yangzhou		leaf		TRANSCRIPTOMIC
SRR3984835	RNA-Seq	300	PRJNA335771	SAMN05462014	Plant	CAU	SRX1987009	Illumina HiSeq 2500	PAIRED	unspecified		2016-07-29	8097	3339	Zea mays	ILLUMINA	2017-06-28	SRS1591085	SRP080208	maize response to abiotic stresses			B73	third leaves		China:Yangzhou		leaf		TRANSCRIPTOMIC
SRR3984871	RNA-Seq	300	PRJNA335771	SAMN05462014	Plant	CAU	SRX1987009	Illumina HiSeq 2500	PAIRED	unspecified		2016-07-29	7094	2934	Zea mays	ILLUMINA	2017-06-28	SRS1591085	SRP080208	maize response to abiotic stresses			B73	third leaves		China:Yangzhou		leaf		TRANSCRIPTOMIC
SRR3989642	RNA-Seq	200	PRJNA335627	SAMN05449707	Plant	CHINA AGRICULTURAL UNIVERSITY	SRX1991383	Illumina HiSeq 2000	PAIRED	PolyA	B73-1-1	2016-07-30	4449	3314	Zea mays	ILLUMINA	2017-08-01	SRS1594183	SRP080643	B73-1_RNA-1			B73	14 days after planting		China: Beijing		leaf replicate1		TRANSCRIPTOMIC
SRR3989643	RNA-Seq	200	PRJNA335627	SAMN05449708	Plant	CHINA AGRICULTURAL UNIVERSITY	SRX1991384	Illumina HiSeq 2000	PAIRED	PolyA	B73-1-2	2016-07-30	4036	3001	Zea mays	ILLUMINA	2017-08-01	SRS1594184	SRP080643	B73-1_RNA-2			B73	14 days after planting		China: Beijing		leaf replicate2		TRANSCRIPTOMIC
SRR3989654	RNA-Seq	200	PRJNA335627	SAMN05449709	Plant	CHINA AGRICULTURAL UNIVERSITY	SRX1991395	Illumina HiSeq 2000	PAIRED	PolyA	B73-1-3	2016-07-30	5062	3650	Zea mays	ILLUMINA	2017-08-01	SRS1594195	SRP080643	B73-1_RNA-3			B73	14 days after planting		China: Beijing		leaf replicate3		TRANSCRIPTOMIC
SRR445244	RNA-Seq	202		SAMN00828623		IOWA STATE UNIVERSITY	SRX129687	Illumina HiSeq 2000	PAIRED	PCR	B73-ear	2012-08-11	5322	3275	Zea mays	ILLUMINA	2012-03-23	SRS300531	SRP011480	B73 RNA-Seq (NSF-CNV)			B73							TRANSCRIPTOMIC
SRR445245	RNA-Seq	202		SAMN00828623		IOWA STATE UNIVERSITY	SRX129688	Illumina HiSeq 2000	PAIRED	PCR	B73-root	2012-08-11	4734	3258	Zea mays	ILLUMINA	2012-03-23	SRS300531	SRP011480	B73 RNA-Seq (NSF-CNV)			B73							TRANSCRIPTOMIC
SRR445382	RNA-Seq	202		SAMN00828623		IOWA STATE UNIVERSITY	SRX129689	Illumina HiSeq 2000	PAIRED	PCR	B73-shoot	2012-08-11	4408	3037	Zea mays	ILLUMINA	2012-03-23	SRS300531	SRP011480	B73 RNA-Seq (NSF-CNV)			B73							TRANSCRIPTOMIC
SRR445383	RNA-Seq	202		SAMN00828623		IOWA STATE UNIVERSITY	SRX129690	Illumina HiSeq 2000	PAIRED	PCR	B73-tassel	2012-08-11	4276	2637	Zea mays	ILLUMINA	2012-03-23	SRS300531	SRP011480	B73 RNA-Seq (NSF-CNV)			B73							TRANSCRIPTOMIC
SRR5091877	RNA-Seq	300	PRJNA356498	SAMN06127411	Plant	HUAZHONG AGRICULTURAL UNIVERSITY	SRX2408790	Illumina HiSeq 3000	PAIRED	cDNA	B73_rep2	2016-12-09	6036	2392	Zea mays	ILLUMINA	2017-12-04	SRS1847112	SRP094817	MaizeWWB			B73_rep2	V3 stage		China:WuHan		Leaves		TRANSCRIPTOMIC
SRR5091878	RNA-Seq	300	PRJNA356498	SAMN06127410	Plant	HUAZHONG AGRICULTURAL UNIVERSITY	SRX2408791	Illumina HiSeq 3000	PAIRED	cDNA	B73_rep1	2016-12-09	6184	2447	Zea mays	ILLUMINA	2017-12-04	SRS1847113	SRP094817	MaizeWWA			B73_rep1	V3 stage		China:WuHan		Leaves		TRANSCRIPTOMIC
SRR5113832	RNA-Seq	202	PRJNA357594	SAMN06144897		GEO	SRX2425987	Illumina HiSeq 2000	PAIRED	cDNA		2016-12-15	3379	2329	Zea mays	ILLUMINA	2018-02-01	SRS1862004	SRP095179	GSM2429841			B73		B73		Inbred line B73	Kernel	Mock	TRANSCRIPTOMIC
SRR5113833	RNA-Seq	202	PRJNA357594	SAMN06144896		GEO	SRX2425988	Illumina HiSeq 2000	PAIRED	cDNA		2016-12-15	3545	2448	Zea mays	ILLUMINA	2018-02-01	SRS1862006	SRP095179	GSM2429842			B73		B73		Inbred line B73	Kernel	Mock	TRANSCRIPTOMIC
SRR5113834	RNA-Seq	202	PRJNA357594	SAMN06144936		GEO	SRX2425989	Illumina HiSeq 2000	PAIRED	cDNA		2016-12-15	3193	2201	Zea mays	ILLUMINA	2018-02-01	SRS1862007	SRP095179	GSM2429843			B73		B73		Inbred line B73	Kernel	Mock	TRANSCRIPTOMIC
SRR5113835	RNA-Seq	202	PRJNA357594	SAMN06144935		GEO	SRX2425990	Illumina HiSeq 2000	PAIRED	cDNA		2016-12-15	3111	2146	Zea mays	ILLUMINA	2018-02-01	SRS1862005	SRP095179	GSM2429844			B73		B73		Inbred line B73	Kernel	Mock	TRANSCRIPTOMIC
SRR5113836	RNA-Seq	202	PRJNA357594	SAMN06144934		GEO	SRX2425991	Illumina HiSeq 2000	PAIRED	cDNA		2016-12-15	3260	2248	Zea mays	ILLUMINA	2018-02-01	SRS1862008	SRP095179	GSM2429845			B73		B73		Inbred line B73	Kernel	Fusarium graminearum DAOM180378	TRANSCRIPTOMIC
SRR5113837	RNA-Seq	202	PRJNA357594	SAMN06144933		GEO	SRX2425992	Illumina HiSeq 2000	PAIRED	cDNA		2016-12-15	3265	2255	Zea mays	ILLUMINA	2018-02-01	SRS1862009	SRP095179	GSM2429846			B73		B73		Inbred line B73	Kernel	Fusarium graminearum DAOM180378	TRANSCRIPTOMIC
SRR5113838	RNA-Seq	202	PRJNA357594	SAMN06144932		GEO	SRX2425993	Illumina HiSeq 2000	PAIRED	cDNA		2016-12-15	3056	2105	Zea mays	ILLUMINA	2018-02-01	SRS1862011	SRP095179	GSM2429847			B73		B73		Inbred line B73	Kernel	Fusarium graminearum DAOM180378	TRANSCRIPTOMIC
SRR5113839	RNA-Seq	202	PRJNA357594	SAMN06144931		GEO	SRX2425994	Illumina HiSeq 2000	PAIRED	cDNA		2016-12-15	3090	2133	Zea mays	ILLUMINA	2018-02-01	SRS1862010	SRP095179	GSM2429848			B73		B73		Inbred line B73	Kernel	Fusarium graminearum DAOM180378	TRANSCRIPTOMIC
SRR5344453	RNA-Seq	250	PRJNA378714	SAMN06560325	Plant	CHINA AGRICULTURAL UNIVERSITY	SRX2641027	Illumina HiSeq 2500	PAIRED	unspecified		2017-03-15	1745	689	Zea mays	ILLUMINA	2018-03-15	SRS2048551	SRP101911	control_3d_rep1			B73	13d after germination		not applicable		seedling	well watered	TRANSCRIPTOMIC
SRR5344560	RNA-Seq	250	PRJNA378714	SAMN06560326	Plant	CHINA AGRICULTURAL UNIVERSITY	SRX2641028	Illumina HiSeq 2000	PAIRED	unspecified		2017-04-08	1650	609	Zea mays	ILLUMINA	2018-03-15	SRS2048552	SRP101911	control_3d_rep2			B73	13d after germination		not applicable		seedling	well watered	TRANSCRIPTOMIC
SRR5344570	RNA-Seq	250	PRJNA378714	SAMN06560327	Plant	CHINA AGRICULTURAL UNIVERSITY	SRX2641029	Illumina HiSeq 2000	PAIRED	unspecified		2017-03-15	1923	730	Zea mays	ILLUMINA	2018-03-15	SRS2048553	SRP101911	drought_3d_rep1			B73	13d after germination		not applicable		seedling	water deficent	TRANSCRIPTOMIC
SRR5344571	RNA-Seq	250	PRJNA378714	SAMN06560327	Plant	CHINA AGRICULTURAL UNIVERSITY	SRX2641029	Illumina HiSeq 2000	PAIRED	unspecified		2017-03-15	1923	730	Zea mays	ILLUMINA	2018-03-15	SRS2048553	SRP101911	drought_3d_rep1			B73	13d after germination		not applicable		seedling	water deficent	TRANSCRIPTOMIC
SRR5344572	RNA-Seq	250	PRJNA378714	SAMN06560328	Plant	CHINA AGRICULTURAL UNIVERSITY	SRX2641030	Illumina HiSeq 2000	PAIRED	unspecified		2017-03-15	1647	606	Zea mays	ILLUMINA	2018-03-15	SRS2048554	SRP101911	drought_3d_rep2			B73	13d after germination		not applicable		seedling	water deficent	TRANSCRIPTOMIC
SRR5344618	RNA-Seq	250	PRJNA378714	SAMN06560329	Plant	CHINA AGRICULTURAL UNIVERSITY	SRX2641031	Illumina HiSeq 2000	PAIRED	unspecified		2017-03-16	1917	710	Zea mays	ILLUMINA	2018-03-15	SRS2048555	SRP101911	control_6d_rep1			B73	16d after germination		not applicable		seedling	well watered	TRANSCRIPTOMIC
SRR5344620	RNA-Seq	250	PRJNA378714	SAMN06560330	Plant	CHINA AGRICULTURAL UNIVERSITY	SRX2641032	Illumina HiSeq 2000	PAIRED	unspecified		2017-04-08	1592	586	Zea mays	ILLUMINA	2017-04-14	SRS2048556	SRP101911	control_6d_rep2			B73	16d after germination		not applicable		seedling	well watered	TRANSCRIPTOMIC
SRR5344621	RNA-Seq	250	PRJNA378714	SAMN06560331	Plant	CHINA AGRICULTURAL UNIVERSITY	SRX2641033	Illumina HiSeq 2000	PAIRED	unspecified		2017-03-15	1329	493	Zea mays	ILLUMINA	2018-03-15	SRS2048557	SRP101911	drought_6d_rep1			B73	16d after germination		not applicable		seedling	water deficent	TRANSCRIPTOMIC
SRR5344622	RNA-Seq	250	PRJNA378714	SAMN06560332	Plant	CHINA AGRICULTURAL UNIVERSITY	SRX2641034	Illumina HiSeq 2000	PAIRED	unspecified		2017-03-15	2483	924	Zea mays	ILLUMINA	2018-03-15	SRS2048558	SRP101911	drought_6d_rep2			B73	16d after germination		not applicable		seedling	water deficent	TRANSCRIPTOMIC
SRR5344623	RNA-Seq	250	PRJNA378714	SAMN06560333	Plant	CHINA AGRICULTURAL UNIVERSITY	SRX2641035	Illumina HiSeq 2000	PAIRED	unspecified		2017-03-15	2003	799	Zea mays	ILLUMINA	2018-03-15	SRS2048559	SRP101911	control_re-watered_rep1			B73	17d after germination		not applicable		seedling	well watered	TRANSCRIPTOMIC
SRR5344624	RNA-Seq	200	PRJNA378714	SAMN06560334	Plant	CHINA AGRICULTURAL UNIVERSITY	SRX2641036	Illumina HiSeq 2000	PAIRED	unspecified		2017-03-15	1507	936	Zea mays	ILLUMINA	2018-03-15	SRS2048560	SRP101911	control_re-watered_rep2			B73	17d after germination		not applicable		seedling	well watered	TRANSCRIPTOMIC
SRR5344625	RNA-Seq	250	PRJNA378714	SAMN06560335	Plant	CHINA AGRICULTURAL UNIVERSITY	SRX2641037	Illumina HiSeq 2000	PAIRED	unspecified		2017-03-15	1972	733	Zea mays	ILLUMINA	2018-03-15	SRS2048561	SRP101911	drought_re-watered_rep1			B73	17d after germination		not applicable		seedling	re-watered	TRANSCRIPTOMIC
SRR5344627	RNA-Seq	250	PRJNA378714	SAMN06560336	Plant	CHINA AGRICULTURAL UNIVERSITY	SRX2641038	Illumina HiSeq 2000	PAIRED	unspecified		2017-03-15	1929	724	Zea mays	ILLUMINA	2018-03-15	SRS2048562	SRP101911	drought_re-watered_rep2			B73	17d after germination		not applicable		seedling	re-watered	TRANSCRIPTOMIC
SRR5368986	RNA-Seq	200	PRJNA380272	SAMN06639933	Plant	BIOTECHNOLOGY RESEARCH INSTITUTE, CHINESE ACADEMY OF AGRICULTURAL SCIENCES	SRX2664280	Illumina HiSeq 2000	PAIRED	RANDOM	OF_C	2017-03-23	4064	2772	Zea mays	ILLUMINA	2017-03-23	SRS2066041	SRP102375	OF_C			B73	V3		USA		leaf	OF_C	TRANSCRIPTOMIC
SRR5368987	RNA-Seq	200	PRJNA380272	SAMN06639932	Plant	BIOTECHNOLOGY RESEARCH INSTITUTE, CHINESE ACADEMY OF AGRICULTURAL SCIENCES	SRX2664281	Illumina HiSeq 2000	PAIRED	RANDOM	OF_B	2017-03-23	4747	3235	Zea mays	ILLUMINA	2017-03-23	SRS2066042	SRP102375	OF_B			B73	V3		USA		leaf	OF_B	TRANSCRIPTOMIC
SRR5368988	RNA-Seq	200	PRJNA380272	SAMN06639931	Plant	BIOTECHNOLOGY RESEARCH INSTITUTE, CHINESE ACADEMY OF AGRICULTURAL SCIENCES	SRX2664282	Illumina HiSeq 2000	PAIRED	RANDOM	OF_A	2017-03-23	6213	4241	Zea mays	ILLUMINA	2017-03-23	SRS2066043	SRP102375	OF_A			B73	V3		USA		leaf	OF_A	TRANSCRIPTOMIC
SRR5368989	RNA-Seq	200	PRJNA380272	SAMN06639930	Plant	BIOTECHNOLOGY RESEARCH INSTITUTE, CHINESE ACADEMY OF AGRICULTURAL SCIENCES	SRX2664283	Illumina HiSeq 2000	PAIRED	RANDOM	JA_C	2017-03-23	4717	3215	Zea mays	ILLUMINA	2017-03-23	SRS2066044	SRP102375	JA_C			B73	V3		USA		leaf	JA_C	TRANSCRIPTOMIC
SRR5368990	RNA-Seq	200	PRJNA380272	SAMN06639929	Plant	BIOTECHNOLOGY RESEARCH INSTITUTE, CHINESE ACADEMY OF AGRICULTURAL SCIENCES	SRX2664284	Illumina HiSeq 2000	PAIRED	RANDOM	JA_B	2017-03-23	4928	3358	Zea mays	ILLUMINA	2017-03-23	SRS2066045	SRP102375	JA_B			B73	V3		USA		leaf	JA_B	TRANSCRIPTOMIC
SRR5368991	RNA-Seq	200	PRJNA380272	SAMN06639928	Plant	BIOTECHNOLOGY RESEARCH INSTITUTE, CHINESE ACADEMY OF AGRICULTURAL SCIENCES	SRX2664285	Illumina HiSeq 2000	PAIRED	RANDOM	JA_A	2017-03-23	4762	3252	Zea mays	ILLUMINA	2017-03-23	SRS2066046	SRP102375	JA_A			B73	V3		USA		leaf	JA_A	TRANSCRIPTOMIC
SRR5368992	RNA-Seq	200	PRJNA380272	SAMN06639927	Plant	BIOTECHNOLOGY RESEARCH INSTITUTE, CHINESE ACADEMY OF AGRICULTURAL SCIENCES	SRX2664286	Illumina HiSeq 2000	PAIRED	RANDOM	CONTROL_C	2017-03-23	5624	3845	Zea mays	ILLUMINA	2017-03-23	SRS2066047	SRP102375	CONTROL_C			B73	V3		USA		leaf	CONTROL_C	TRANSCRIPTOMIC
SRR5368993	RNA-Seq	200	PRJNA380272	SAMN06639926	Plant	BIOTECHNOLOGY RESEARCH INSTITUTE, CHINESE ACADEMY OF AGRICULTURAL SCIENCES	SRX2664287	Illumina HiSeq 2000	PAIRED	RANDOM	CONTROL_B	2017-03-23	6412	4362	Zea mays	ILLUMINA	2017-03-23	SRS2066048	SRP102375	CONTROL_B			B73	V3		USA		leaf	CONTROL_B	TRANSCRIPTOMIC
SRR5368994	RNA-Seq	200	PRJNA380272	SAMN06639925	Plant	BIOTECHNOLOGY RESEARCH INSTITUTE, CHINESE ACADEMY OF AGRICULTURAL SCIENCES	SRX2664288	Illumina HiSeq 2000	PAIRED	RANDOM	CONTROL_A	2017-03-23	5087	3471	Zea mays	ILLUMINA	2017-03-23	SRS2066049	SRP102375	CONTROL_A			B73	V3		USA		leaf	CONTROL_A	TRANSCRIPTOMIC
SRR5436219	RNA-Seq	200	PRJNA382414	SAMN06706168	Plant	UNIVERSITY OF WISCONSIN-MADISON	SRX2726175	Illumina HiSeq 2000	PAIRED	size fractionation	RNA-seq root rep2	2017-04-11	4974	3047	Zea mays subsp. mays	ILLUMINA	2018-03-07	SRS2114496	SRP103594	root	10-day old		B73			USA		root		TRANSCRIPTOMIC
SRR5436220	RNA-Seq	200	PRJNA382414	SAMN06706168	Plant	UNIVERSITY OF WISCONSIN-MADISON	SRX2726176	Illumina HiSeq 2000	PAIRED	size fractionation	RNA-seq root rep1	2017-04-11	4573	2772	Zea mays subsp. mays	ILLUMINA	2018-03-07	SRS2114496	SRP103594	root	10-day old		B73			USA		root		TRANSCRIPTOMIC
SRR5436228	RNA-Seq	200	PRJNA382414	SAMN06706076	Plant	UNIVERSITY OF WISCONSIN-MADISON	SRX2726184	Illumina HiSeq 2000	PAIRED	size fractionation	RNA-seq shoot rep2	2017-04-11	4255	2606	Zea mays subsp. mays	ILLUMINA	2018-03-07	SRS2114497	SRP103594	shoot	10-day old		B73			USA		shoot		TRANSCRIPTOMIC
SRR5436229	RNA-Seq	200	PRJNA382414	SAMN06706076	Plant	UNIVERSITY OF WISCONSIN-MADISON	SRX2726185	Illumina HiSeq 2000	PAIRED	size fractionation	RNA-seq shoot rep1	2017-04-11	5522	3349	Zea mays subsp. mays	ILLUMINA	2018-03-07	SRS2114497	SRP103594	shoot	10-day old		B73			USA		shoot		TRANSCRIPTOMIC
SRR5456940	RNA-Seq	197	PRJNA383410	SAMN06764664	Plant	PURDUE UNIVERSITY	SRX2745009	Illumina HiSeq 2000	PAIRED	RANDOM	WT_TASSEL_1	2017-04-18	13706	8759	Zea mays	ILLUMINA	2018-04-18	SRS2131471	SRP104197	ALI_TASSEL			B73	Tassel emergence		USA: West Lafayette		Tassel		TRANSCRIPTOMIC
SRR5456941	RNA-Seq	197	PRJNA383410	SAMN06764664	Plant	PURDUE UNIVERSITY	SRX2745010	Illumina HiSeq 2000	PAIRED	RANDOM	ALI_TASSEL_2	2017-04-18	5942	3830	Zea mays	ILLUMINA	2018-04-18	SRS2131471	SRP104197	ALI_TASSEL			B73	Tassel emergence		USA: West Lafayette		Tassel		TRANSCRIPTOMIC
SRR5456942	RNA-Seq	197	PRJNA383410	SAMN06764664	Plant	PURDUE UNIVERSITY	SRX2745011	Illumina HiSeq 2000	PAIRED	RANDOM	ALI_TASSEL_1	2017-04-18	7251	4649	Zea mays	ILLUMINA	2018-04-18	SRS2131471	SRP104197	ALI_TASSEL			B73	Tassel emergence		USA: West Lafayette		Tassel		TRANSCRIPTOMIC
SRR5456959	RNA-Seq	199	PRJNA383410	SAMN06764861	Plant	PURDUE UNIVERSITY	SRX2745027	Illumina HiSeq 2500	PAIRED	RANDOM	WT_SAM_3	2017-04-18	3792	2412	Zea mays	ILLUMINA	2018-05-18	SRS2131479	SRP104197	ALI_SAM	15 DAS		B73			USA: West Lafayette		SAM and surrounding tissue		TRANSCRIPTOMIC
SRR5456960	RNA-Seq	199	PRJNA383410	SAMN06764861	Plant	PURDUE UNIVERSITY	SRX2745028	Illumina HiSeq 2500	PAIRED	RANDOM	WT_SAM_2	2017-04-18	3652	2320	Zea mays	ILLUMINA	2018-05-18	SRS2131479	SRP104197	ALI_SAM	15 DAS		B73			USA: West Lafayette		SAM and surrounding tissue		TRANSCRIPTOMIC
SRR5456961	RNA-Seq	199	PRJNA383410	SAMN06764861	Plant	PURDUE UNIVERSITY	SRX2745029	Illumina HiSeq 2500	PAIRED	RANDOM	WT_SAM_1	2017-04-18	2752	1744	Zea mays	ILLUMINA	2018-05-18	SRS2131479	SRP104197	ALI_SAM	15 DAS		B73			USA: West Lafayette		SAM and surrounding tissue		TRANSCRIPTOMIC
SRR5456962	RNA-Seq	199	PRJNA383410	SAMN06764861	Plant	PURDUE UNIVERSITY	SRX2745030	Illumina HiSeq 2500	PAIRED	RANDOM	ALI_SAM_3	2017-04-18	2970	1882	Zea mays	ILLUMINA	2018-05-18	SRS2131479	SRP104197	ALI_SAM	15 DAS		B73			USA: West Lafayette		SAM and surrounding tissue		TRANSCRIPTOMIC
SRR5456963	RNA-Seq	199	PRJNA383410	SAMN06764861	Plant	PURDUE UNIVERSITY	SRX2745031	Illumina HiSeq 2500	PAIRED	RANDOM	ALI_SAM_2	2017-04-18	2796	1767	Zea mays	ILLUMINA	2018-05-18	SRS2131479	SRP104197	ALI_SAM	15 DAS		B73			USA: West Lafayette		SAM and surrounding tissue		TRANSCRIPTOMIC
SRR5456964	RNA-Seq	199	PRJNA383410	SAMN06764861	Plant	PURDUE UNIVERSITY	SRX2745032	Illumina HiSeq 2500	PAIRED	RANDOM	ALI_SAM_1	2017-04-18	3457	2185	Zea mays	ILLUMINA	2018-05-18	SRS2131479	SRP104197	ALI_SAM	15 DAS		B73			USA: West Lafayette		SAM and surrounding tissue		TRANSCRIPTOMIC
SRR5674375	RNA-Seq	202	PRJNA389717	SAMN07210990	Plant	DONALD DANFORTH PLANT SCIENCE CENTER	SRX2909958	Illumina HiSeq 2000	PAIRED	size fractionation	WD_time2_rep3	2017-06-13	4487	2889	Zea mays	ILLUMINA	2017-06-13	SRS2276538	SRP109003	drought_time2_rep3			B73	10mm ear primordia		not applicable		1mm tip of ear primordia	drought stressed	TRANSCRIPTOMIC
SRR5674376	RNA-Seq	202	PRJNA389717	SAMN07210986	Plant	DONALD DANFORTH PLANT SCIENCE CENTER	SRX2909957	Illumina HiSeq 2000	PAIRED	size fractionation	WD_time1_rep2	2017-06-13	4069	2624	Zea mays	ILLUMINA	2017-06-13	SRS2276540	SRP109003	drought_time1_rep2			B73	7mm ear primordia		not applicable		1mm tip of ear primordia	drought stressed	TRANSCRIPTOMIC
SRR5674377	RNA-Seq	202	PRJNA389717	SAMN07210987	Plant	DONALD DANFORTH PLANT SCIENCE CENTER	SRX2909956	Illumina HiSeq 2000	PAIRED	size fractionation	WD_time1_rep3	2017-06-13	4112	2593	Zea mays	ILLUMINA	2017-06-13	SRS2276537	SRP109003	drought_time1_rep3			B73	7mm ear primordia		not applicable		1mm tip of ear primordia	drought stressed	TRANSCRIPTOMIC
SRR5674378	RNA-Seq	202	PRJNA389717	SAMN07210988	Plant	DONALD DANFORTH PLANT SCIENCE CENTER	SRX2909955	Illumina HiSeq 2000	PAIRED	size fractionation	WD_time2_rep1	2017-06-13	3147	2030	Zea mays	ILLUMINA	2017-06-13	SRS2276536	SRP109003	drought_time2_rep1			B73	10mm ear primordia		not applicable		1mm tip of ear primordia	drought stressed	TRANSCRIPTOMIC
SRR5674379	RNA-Seq	202	PRJNA389717	SAMN07210989	Plant	DONALD DANFORTH PLANT SCIENCE CENTER	SRX2909954	Illumina HiSeq 2000	PAIRED	size fractionation	WD_time2_rep2	2017-06-13	5035	3228	Zea mays	ILLUMINA	2017-06-13	SRS2276535	SRP109003	drought_time2_rep2			B73	10mm ear primordia		not applicable		1mm tip of ear primordia	drought stressed	TRANSCRIPTOMIC
SRR5674380	RNA-Seq	202	PRJNA389717	SAMN07210976	Plant	DONALD DANFORTH PLANT SCIENCE CENTER	SRX2909953	Illumina HiSeq 2000	PAIRED	size fractionation	WW_time0_rep1	2017-06-13	7959	5129	Zea mays	ILLUMINA	2017-06-13	SRS2276534	SRP109003	control_time0_rep1			B73	5mm ear primordia		not applicable		1mm tip of ear primordia	well watered	TRANSCRIPTOMIC
SRR5674381	RNA-Seq	202	PRJNA389717	SAMN07210977	Plant	DONALD DANFORTH PLANT SCIENCE CENTER	SRX2909952	Illumina HiSeq 2000	PAIRED	size fractionation	WW_time0_rep2	2017-06-13	5044	3206	Zea mays	ILLUMINA	2017-06-13	SRS2276533	SRP109003	control_time0_rep2			B73	5mm ear primordia		not applicable		1mm tip of ear primordia	well watered	TRANSCRIPTOMIC
SRR5674382	RNA-Seq	202	PRJNA389717	SAMN07210978	Plant	DONALD DANFORTH PLANT SCIENCE CENTER	SRX2909951	Illumina HiSeq 2000	PAIRED	size fractionation	WW_time0_rep3	2017-06-13	5118	3293	Zea mays	ILLUMINA	2017-06-13	SRS2276531	SRP109003	control_time0_rep3			B73	5mm ear primordia		not applicable		1mm tip of ear primordia	well watered	TRANSCRIPTOMIC
SRR5674383	RNA-Seq	202	PRJNA389717	SAMN07210979	Plant	DONALD DANFORTH PLANT SCIENCE CENTER	SRX2909950	Illumina HiSeq 2000	PAIRED	size fractionation	WW_time1_rep1	2017-06-13	6300	4033	Zea mays	ILLUMINA	2017-06-13	SRS2276532	SRP109003	control_time1_rep1			B73	7mm ear primordia		not applicable		1mm tip of ear primordia	well watered	TRANSCRIPTOMIC
SRR5674384	RNA-Seq	202	PRJNA389717	SAMN07210980	Plant	DONALD DANFORTH PLANT SCIENCE CENTER	SRX2909949	Illumina HiSeq 2000	PAIRED	size fractionation	WW_time1_rep2	2017-06-13	3093	1955	Zea mays	ILLUMINA	2017-06-13	SRS2276530	SRP109003	control_time1_rep2			B73	7mm ear primordia		not applicable		1mm tip of ear primordia	well watered	TRANSCRIPTOMIC
SRR5674385	RNA-Seq	202	PRJNA389717	SAMN07210981	Plant	DONALD DANFORTH PLANT SCIENCE CENTER	SRX2909948	Illumina HiSeq 2000	PAIRED	size fractionation	WW_time1_rep3	2017-06-13	4022	2583	Zea mays	ILLUMINA	2017-06-13	SRS2276529	SRP109003	control_time1_rep3			B73	7mm ear primordia		not applicable		1mm tip of ear primordia	well watered	TRANSCRIPTOMIC
SRR5674386	RNA-Seq	202	PRJNA389717	SAMN07210982	Plant	DONALD DANFORTH PLANT SCIENCE CENTER	SRX2909947	Illumina HiSeq 2000	PAIRED	size fractionation	WW_time2_rep1	2017-06-13	2742	1762	Zea mays	ILLUMINA	2017-06-13	SRS2276528	SRP109003	control_time2_rep1			B73	10mm ear primordia		not applicable		1mm tip of ear primordia	well watered	TRANSCRIPTOMIC
SRR5674387	RNA-Seq	202	PRJNA389717	SAMN07210983	Plant	DONALD DANFORTH PLANT SCIENCE CENTER	SRX2909946	Illumina HiSeq 2000	PAIRED	size fractionation	WW_time2_rep2	2017-06-13	9021	5733	Zea mays	ILLUMINA	2017-06-13	SRS2276527	SRP109003	control_time2_rep2			B73	10mm ear primordia		not applicable		1mm tip of ear primordia	well watered	TRANSCRIPTOMIC
SRR5674388	RNA-Seq	202	PRJNA389717	SAMN07210984	Plant	DONALD DANFORTH PLANT SCIENCE CENTER	SRX2909945	Illumina HiSeq 2000	PAIRED	size fractionation	WW_time2_rep3	2017-06-13	5041	3248	Zea mays	ILLUMINA	2017-06-13	SRS2276526	SRP109003	control_time2_rep3			B73	10mm ear primordia		not applicable		1mm tip of ear primordia	well watered	TRANSCRIPTOMIC
SRR5674389	RNA-Seq	202	PRJNA389717	SAMN07210985	Plant	DONALD DANFORTH PLANT SCIENCE CENTER	SRX2909944	Illumina HiSeq 2000	PAIRED	size fractionation	WD_time1_rep1	2017-06-13	4920	3140	Zea mays	ILLUMINA	2017-06-13	SRS2276525	SRP109003	drought_time1_rep1			B73	7mm ear primordia		not applicable		1mm tip of ear primordia	drought stressed	TRANSCRIPTOMIC
SRR5691179	RNA-Seq	302	PRJNA371912	SAMN06313257	MIGS.eu	JGI	SRX2925182	Illumina HiSeq 2500	PAIRED	RT-PCR	ANTYC	2017-06-16	7569	3436	Zea mays	ILLUMINA	2017-06-16	SRS2290500	SRP109499	Gp0194324			B73			missing				TRANSCRIPTOMIC
SRR5691235	RNA-Seq	302	PRJNA373703	SAMN06314512	MIGS.eu	JGI	SRX2925126	Illumina HiSeq 2500	PAIRED	RT-PCR	ANTUX	2017-06-16	8855	4134	Zea mays	ILLUMINA	2017-06-16	SRS2290443	SRP109442	Gp0194323			B73			missing				TRANSCRIPTOMIC
SRR5691358	RNA-Seq	302	PRJNA373701	SAMN06314401	MIGS.eu	JGI	SRX2925003	Illumina HiSeq 2500	PAIRED	RT-PCR	AHNST	2017-06-16	9333	4493	Zea mays	ILLUMINA	2017-06-16	SRS2290374	SRP109373	Gp0194321			B73			missing				TRANSCRIPTOMIC
SRR5691396	RNA-Seq	302	PRJNA373702	SAMN06314671	MIGS.eu	JGI	SRX2924965	Illumina HiSeq 2500	PAIRED	RT-PCR	AHNOC	2017-06-16	8854	4127	Zea mays	ILLUMINA	2017-06-16	SRS2290438	SRP109437	Gp0194322			B73			missing				TRANSCRIPTOMIC
SRR5691791	RNA-Seq	250	PRJNA390756	SAMN07249573		GEO	SRX2925315	Illumina HiSeq 2500	PAIRED	cDNA		2017-06-16	8747	4026	Zea mays	ILLUMINA	2017-06-20	SRS2290587	SRP109545	GSM2671530			B73				Leaf tissue	leaf		TRANSCRIPTOMIC
SRR5691793	RNA-Seq	250	PRJNA390756	SAMN07249572		GEO	SRX2925317	Illumina HiSeq 2500	PAIRED	cDNA		2017-06-16	8821	4000	Zea mays	ILLUMINA	2017-06-20	SRS2290588	SRP109545	GSM2671531			B73				Leaf tissue	leaf		TRANSCRIPTOMIC
SRR5691795	RNA-Seq	250	PRJNA390756	SAMN07249571		GEO	SRX2925318	Illumina HiSeq 2500	PAIRED	cDNA		2017-06-16	8394	3885	Zea mays	ILLUMINA	2017-06-20	SRS2290589	SRP109545	GSM2671532			B73				Leaf tissue	leaf		TRANSCRIPTOMIC
SRR5691797	RNA-Seq	250	PRJNA390756	SAMN07249570		GEO	SRX2925319	Illumina HiSeq 2500	PAIRED	cDNA		2017-06-16	8086	3779	Zea mays	ILLUMINA	2017-06-20	SRS2290591	SRP109545	GSM2671533			B73				Leaf tissue	leaf		TRANSCRIPTOMIC
SRR5691799	RNA-Seq	250	PRJNA390756	SAMN07249565		GEO	SRX2925320	Illumina HiSeq 2500	PAIRED	cDNA		2017-06-16	8166	3806	Zea mays	ILLUMINA	2017-06-20	SRS2290590	SRP109545	GSM2671534			B73				Leaf tissue	leaf		TRANSCRIPTOMIC
SRR5691801	RNA-Seq	250	PRJNA390756	SAMN07249564		GEO	SRX2925321	Illumina HiSeq 2500	PAIRED	cDNA		2017-06-16	7742	3511	Zea mays	ILLUMINA	2017-06-20	SRS2290592	SRP109545	GSM2671535			B73				Leaf tissue	leaf		TRANSCRIPTOMIC
SRR5691803	RNA-Seq	250	PRJNA390756	SAMN07249566		GEO	SRX2925322	Illumina HiSeq 2500	PAIRED	cDNA		2017-06-16	8869	4096	Zea mays	ILLUMINA	2017-06-20	SRS2290593	SRP109545	GSM2671536			B73				Leaf tissue	leaf		TRANSCRIPTOMIC
SRR5691805	RNA-Seq	250	PRJNA390756	SAMN07249569		GEO	SRX2925323	Illumina HiSeq 2500	PAIRED	cDNA		2017-06-16	8079	3777	Zea mays	ILLUMINA	2017-06-20	SRS2290595	SRP109545	GSM2671537			B73				Leaf tissue	leaf		TRANSCRIPTOMIC
SRR5691807	RNA-Seq	250	PRJNA390756	SAMN07249568		GEO	SRX2925324	Illumina HiSeq 2500	PAIRED	cDNA		2017-06-16	8889	4114	Zea mays	ILLUMINA	2017-06-20	SRS2290594	SRP109545	GSM2671538			B73				Leaf tissue	leaf		TRANSCRIPTOMIC
SRR5691808	RNA-Seq	250	PRJNA390756	SAMN07249567		GEO	SRX2925325	Illumina HiSeq 2500	PAIRED	cDNA		2017-06-16	8693	3959	Zea mays	ILLUMINA	2017-06-20	SRS2290596	SRP109545	GSM2671539			B73				Leaf tissue	leaf		TRANSCRIPTOMIC
SRR5691809	RNA-Seq	250	PRJNA390756	SAMN07249563		GEO	SRX2925326	Illumina HiSeq 2500	PAIRED	cDNA		2017-06-16	10223	4720	Zea mays	ILLUMINA	2017-06-20	SRS2290597	SRP109545	GSM2671540			B73				Leaf tissue	leaf		TRANSCRIPTOMIC
SRR5691810	RNA-Seq	250	PRJNA390756	SAMN07249562		GEO	SRX2925327	Illumina HiSeq 2500	PAIRED	cDNA		2017-06-16	9080	4213	Zea mays	ILLUMINA	2017-06-20	SRS2290598	SRP109545	GSM2671541			B73				Leaf tissue	leaf		TRANSCRIPTOMIC
SRR5691811	RNA-Seq	250	PRJNA390756	SAMN07249560		GEO	SRX2925328	Illumina HiSeq 2500	PAIRED	cDNA		2017-06-16	8958	4144	Zea mays	ILLUMINA	2017-06-20	SRS2290599	SRP109545	GSM2671542			B73				Leaf tissue	leaf		TRANSCRIPTOMIC
SRR5691812	RNA-Seq	250	PRJNA390756	SAMN07249561		GEO	SRX2925329	Illumina HiSeq 2500	PAIRED	cDNA		2017-06-16	8691	3912	Zea mays	ILLUMINA	2017-06-20	SRS2290600	SRP109545	GSM2671543			B73				Leaf tissue	leaf		TRANSCRIPTOMIC
SRR5691813	RNA-Seq	250	PRJNA390756	SAMN07249559		GEO	SRX2925330	Illumina HiSeq 2500	PAIRED	cDNA		2017-06-16	9217	4206	Zea mays	ILLUMINA	2017-06-20	SRS2290601	SRP109545	GSM2671544			B73				Leaf tissue	leaf		TRANSCRIPTOMIC
SRR5691814	RNA-Seq	250	PRJNA390756	SAMN07249558		GEO	SRX2925331	Illumina HiSeq 2500	PAIRED	cDNA		2017-06-16	8662	3991	Zea mays	ILLUMINA	2017-06-20	SRS2290602	SRP109545	GSM2671545			B73				Leaf tissue	leaf		TRANSCRIPTOMIC
SRR5691815	RNA-Seq	250	PRJNA390756	SAMN07249553		GEO	SRX2925332	Illumina HiSeq 2500	PAIRED	cDNA		2017-06-16	9121	4198	Zea mays	ILLUMINA	2017-06-20	SRS2290603	SRP109545	GSM2671546			B73				Leaf tissue	leaf		TRANSCRIPTOMIC
SRR5691816	RNA-Seq	250	PRJNA390756	SAMN07249552		GEO	SRX2925333	Illumina HiSeq 2500	PAIRED	cDNA		2017-06-16	8734	3966	Zea mays	ILLUMINA	2017-06-20	SRS2290604	SRP109545	GSM2671547			B73				Leaf tissue	leaf		TRANSCRIPTOMIC
SRR5691817	RNA-Seq	250	PRJNA390756	SAMN07249557		GEO	SRX2925334	Illumina HiSeq 2500	PAIRED	cDNA		2017-06-16	8924	4082	Zea mays	ILLUMINA	2017-06-20	SRS2290605	SRP109545	GSM2671548			B73				Leaf tissue	leaf		TRANSCRIPTOMIC
SRR5691818	RNA-Seq	250	PRJNA390756	SAMN07249556		GEO	SRX2925335	Illumina HiSeq 2500	PAIRED	cDNA		2017-06-16	8713	4019	Zea mays	ILLUMINA	2017-06-20	SRS2290606	SRP109545	GSM2671549			B73				Leaf tissue	leaf		TRANSCRIPTOMIC
SRR5691819	RNA-Seq	250	PRJNA390756	SAMN07249555		GEO	SRX2925336	Illumina HiSeq 2500	PAIRED	cDNA		2017-06-16	9777	4536	Zea mays	ILLUMINA	2017-06-20	SRS2290608	SRP109545	GSM2671550			B73				Leaf tissue	leaf		TRANSCRIPTOMIC
SRR5691820	RNA-Seq	250	PRJNA390756	SAMN07249554		GEO	SRX2925337	Illumina HiSeq 2500	PAIRED	cDNA		2017-06-16	8205	3730	Zea mays	ILLUMINA	2017-06-20	SRS2290607	SRP109545	GSM2671551			B73				Leaf tissue	leaf		TRANSCRIPTOMIC
SRR5691821	RNA-Seq	250	PRJNA390756	SAMN07249551		GEO	SRX2925338	Illumina HiSeq 2500	PAIRED	cDNA		2017-06-16	7797	3594	Zea mays	ILLUMINA	2017-06-20	SRS2290609	SRP109545	GSM2671552			B73				Leaf tissue	leaf		TRANSCRIPTOMIC
SRR5691822	RNA-Seq	250	PRJNA390756	SAMN07249550		GEO	SRX2925339	Illumina HiSeq 2500	PAIRED	cDNA		2017-06-16	10166	4692	Zea mays	ILLUMINA	2017-06-20	SRS2290610	SRP109545	GSM2671553			B73				Leaf tissue	leaf		TRANSCRIPTOMIC
SRR5691823	RNA-Seq	250	PRJNA390756	SAMN07249577		GEO	SRX2925340	Illumina HiSeq 2500	PAIRED	cDNA		2017-06-16	9428	4340	Zea mays	ILLUMINA	2017-06-20	SRS2290611	SRP109545	GSM2671554			B73				Leaf tissue	leaf		TRANSCRIPTOMIC
SRR5691824	RNA-Seq	250	PRJNA390756	SAMN07249576		GEO	SRX2925341	Illumina HiSeq 2500	PAIRED	cDNA		2017-06-16	9231	4203	Zea mays	ILLUMINA	2017-06-20	SRS2290612	SRP109545	GSM2671555			B73				Leaf tissue	leaf		TRANSCRIPTOMIC
SRR5691825	RNA-Seq	250	PRJNA390756	SAMN07249575		GEO	SRX2925342	Illumina HiSeq 2500	PAIRED	cDNA		2017-06-16	8325	3830	Zea mays	ILLUMINA	2017-06-20	SRS2290613	SRP109545	GSM2671556			B73				Leaf tissue	leaf		TRANSCRIPTOMIC
SRR5691826	RNA-Seq	250	PRJNA390756	SAMN07249574		GEO	SRX2925343	Illumina HiSeq 2500	PAIRED	cDNA		2017-06-16	8248	3827	Zea mays	ILLUMINA	2017-06-20	SRS2290615	SRP109545	GSM2671557			B73				Leaf tissue	leaf		TRANSCRIPTOMIC
SRR5786202	RNA-Seq	200	PRJNA391230	SAMN07259673	Plant	UNIVERSITY OF BONN	SRX2972820	Illumina HiSeq 4000	PAIRED	cDNA	B73_III_rep11	2017-06-30	2976	1117	Zea mays	ILLUMINA	2018-06-30	SRS2327831	SRP110782	B73_III_rep11	6 days	Frank Hochholdinger	B73	seedling, 10-12cm primary root	wildtype	Germany: Bonn		primary root (10-12 cm long)	no	TRANSCRIPTOMIC
SRR5786203	RNA-Seq	200	PRJNA391230	SAMN07259674	Plant	UNIVERSITY OF BONN	SRX2972819	Illumina HiSeq 4000	PAIRED	cDNA	B73_III_rep12	2017-06-30	3747	1437	Zea mays	ILLUMINA	2018-06-30	SRS2327830	SRP110782	B73_III_rep12	6 days	Frank Hochholdinger	B73	seedling, 10-12cm primary root	wildtype	Germany: Bonn		primary root (10-12 cm long)	no	TRANSCRIPTOMIC
SRR5786216	RNA-Seq	200	PRJNA391230	SAMN07259668	Plant	UNIVERSITY OF BONN	SRX2972806	Illumina HiSeq 4000	PAIRED	cDNA	B73_III_rep6	2017-06-30	3914	1492	Zea mays	ILLUMINA	2018-06-30	SRS2327817	SRP110782	B73_III_rep6	5 days	Frank Hochholdinger	B73	seedling, 10-12cm primary root	wildtype	Germany: Bonn		primary root (10-12 cm long)	no	TRANSCRIPTOMIC
SRR5786217	RNA-Seq	200	PRJNA391230	SAMN07259667	Plant	UNIVERSITY OF BONN	SRX2972805	Illumina HiSeq 4000	PAIRED	cDNA	B73_III_rep5	2017-06-30	3175	1302	Zea mays	ILLUMINA	2018-06-30	SRS2327816	SRP110782	B73_III_rep5	4, 5 days	Frank Hochholdinger	B73	seedling, 10-12cm primary root	wildtype	Germany: Bonn		primary root (10-12 cm long)	no	TRANSCRIPTOMIC
SRR5786218	RNA-Seq	200	PRJNA391230	SAMN07259670	Plant	UNIVERSITY OF BONN	SRX2972804	Illumina HiSeq 4000	PAIRED	cDNA	B73_III_rep8	2017-06-30	3601	1499	Zea mays	ILLUMINA	2018-06-30	SRS2327815	SRP110782	B73_III_rep8	5 days	Frank Hochholdinger	B73	seedling, 10-12cm primary root	wildtype	Germany: Bonn		primary root (10-12 cm long)	no	TRANSCRIPTOMIC
SRR5786219	RNA-Seq	200	PRJNA391230	SAMN07259669	Plant	UNIVERSITY OF BONN	SRX2972803	Illumina HiSeq 4000	PAIRED	cDNA	B73_III_rep7	2017-06-30	3349	1374	Zea mays	ILLUMINA	2018-06-30	SRS2327814	SRP110782	B73_III_rep7	5 days	Frank Hochholdinger	B73	seedling, 10-12cm primary root	wildtype	Germany: Bonn		primary root (10-12 cm long)	no	TRANSCRIPTOMIC
SRR5786220	RNA-Seq	200	PRJNA391230	SAMN07259664	Plant	UNIVERSITY OF BONN	SRX2972802	Illumina HiSeq 4000	PAIRED	cDNA	B73_III_rep2	2017-06-30	3970	1483	Zea mays	ILLUMINA	2018-06-30	SRS2327813	SRP110782	B73_III_rep2	4 days	Frank Hochholdinger	B73	seedling, 10-12cm primary root	wildtype	Germany: Bonn		primary root (10-12 cm long)	no	TRANSCRIPTOMIC
SRR5786221	RNA-Seq	200	PRJNA391230	SAMN07259663	Plant	UNIVERSITY OF BONN	SRX2972801	Illumina HiSeq 4000	PAIRED	cDNA	B73_III_rep1	2017-06-30	4450	1662	Zea mays	ILLUMINA	2018-06-30	SRS2327812	SRP110782	B73_III_rep1	4 days	Frank Hochholdinger	B73	seedling, 10-12cm primary root	wildtype	Germany: Bonn		primary root (10-12 cm long)	no	TRANSCRIPTOMIC
SRR5786222	RNA-Seq	200	PRJNA391230	SAMN07259666	Plant	UNIVERSITY OF BONN	SRX2972800	Illumina HiSeq 4000	PAIRED	cDNA	B73_III_rep4	2017-06-30	4103	1541	Zea mays	ILLUMINA	2018-06-30	SRS2327811	SRP110782	B73_III_rep4	4 days	Frank Hochholdinger	B73	seedling, 10-12cm primary root	wildtype	Germany: Bonn		primary root (10-12 cm long)	no	TRANSCRIPTOMIC
SRR5786223	RNA-Seq	200	PRJNA391230	SAMN07259665	Plant	UNIVERSITY OF BONN	SRX2972799	Illumina HiSeq 4000	PAIRED	cDNA	B73_III_rep3	2017-06-30	3415	1278	Zea mays	ILLUMINA	2018-06-30	SRS2327810	SRP110782	B73_III_rep3	4 days	Frank Hochholdinger	B73	seedling, 10-12cm primary root	wildtype	Germany: Bonn		primary root (10-12 cm long)	no	TRANSCRIPTOMIC
SRR5786224	RNA-Seq	200	PRJNA391230	SAMN07259672	Plant	UNIVERSITY OF BONN	SRX2972798	Illumina HiSeq 4000	PAIRED	cDNA	B73_III_rep10	2017-06-30	3080	1173	Zea mays	ILLUMINA	2018-06-30	SRS2327809	SRP110782	B73_III_rep10	6 days	Frank Hochholdinger	B73	seedling, 10-12cm primary root	wildtype	Germany: Bonn		primary root (10-12 cm long)	no	TRANSCRIPTOMIC
SRR5786225	RNA-Seq	200	PRJNA391230	SAMN07259671	Plant	UNIVERSITY OF BONN	SRX2972797	Illumina HiSeq 4000	PAIRED	cDNA	B73_III_rep9	2017-06-30	2886	1081	Zea mays	ILLUMINA	2018-06-30	SRS2327808	SRP110782	B73_III_rep9	6 days	Frank Hochholdinger	B73	seedling, 10-12cm primary root	wildtype	Germany: Bonn		primary root (10-12 cm long)	no	TRANSCRIPTOMIC
SRR5786226	RNA-Seq	200	PRJNA391230	SAMN07259608	Plant	UNIVERSITY OF BONN	SRX2972796	Illumina HiSeq 4000	PAIRED	cDNA	B73_II_rep6	2017-06-30	5054	2444	Zea mays	ILLUMINA	2018-06-30	SRS2327807	SRP110782	B73_II_rep6	3 days	Frank Hochholdinger	B73	seedling, 6-8cm primary root	wildtype	Germany: Bonn		primary root (6-8 cm long)	no	TRANSCRIPTOMIC
SRR5786227	RNA-Seq	200	PRJNA391230	SAMN07259607	Plant	UNIVERSITY OF BONN	SRX2972795	Illumina HiSeq 4000	PAIRED	cDNA	B73_II_rep5	2017-06-30	3044	1172	Zea mays	ILLUMINA	2018-06-30	SRS2327806	SRP110782	B73_II_rep5	3 days	Frank Hochholdinger	B73	seedling, 6-8cm primary root	wildtype	Germany: Bonn		primary root (6-8 cm long)	no	TRANSCRIPTOMIC
SRR5786228	RNA-Seq	200	PRJNA391230	SAMN07259610	Plant	UNIVERSITY OF BONN	SRX2972794	Illumina HiSeq 4000	PAIRED	cDNA	B73_II_rep8	2017-06-30	2274	891	Zea mays	ILLUMINA	2018-06-30	SRS2327805	SRP110782	B73_II_rep8	4 days	Frank Hochholdinger	B73	seedling, 6-8cm primary root	wildtype	Germany: Bonn		primary root (6-8 cm long)	no	TRANSCRIPTOMIC
SRR5786229	RNA-Seq	200	PRJNA391230	SAMN07259609	Plant	UNIVERSITY OF BONN	SRX2972793	Illumina HiSeq 4000	PAIRED	cDNA	B73_II_rep7	2017-06-30	2968	1123	Zea mays	ILLUMINA	2018-06-30	SRS2327804	SRP110782	B73_II_rep7	3, 4 days	Frank Hochholdinger	B73	seedling, 6-8cm primary root	wildtype	Germany: Bonn		primary root (6-8 cm long)	no	TRANSCRIPTOMIC
SRR5786230	RNA-Seq	200	PRJNA391230	SAMN07259604	Plant	UNIVERSITY OF BONN	SRX2972792	Illumina HiSeq 4000	PAIRED	cDNA	B73_II_rep2	2017-06-30	4820	1983	Zea mays	ILLUMINA	2018-06-30	SRS2327803	SRP110782	B73_II_rep2	3 days	Frank Hochholdinger	B73	seedling, 6-8cm primary root	wildtype	Germany: Bonn		primary root (6-8 cm long)	no	TRANSCRIPTOMIC
SRR5786231	RNA-Seq	200	PRJNA391230	SAMN07259603	Plant	UNIVERSITY OF BONN	SRX2972791	Illumina HiSeq 4000	PAIRED	cDNA	B73_II_rep1	2017-06-30	5315	1974	Zea mays	ILLUMINA	2018-06-30	SRS2327802	SRP110782	B73_II_rep1	3 days	Frank Hochholdinger	B73	seedling, 6-8cm primary root	wildtype	Germany: Bonn		primary root (6-8 cm long)	no	TRANSCRIPTOMIC
SRR5786232	RNA-Seq	200	PRJNA391230	SAMN07259606	Plant	UNIVERSITY OF BONN	SRX2972790	Illumina HiSeq 4000	PAIRED	cDNA	B73_II_rep4	2017-06-30	3632	1407	Zea mays	ILLUMINA	2018-06-30	SRS2327801	SRP110782	B73_II_rep4	3 days	Frank Hochholdinger	B73	seedling, 6-8cm primary root	wildtype	Germany: Bonn		primary root (6-8 cm long)	no	TRANSCRIPTOMIC
SRR5786233	RNA-Seq	200	PRJNA391230	SAMN07259605	Plant	UNIVERSITY OF BONN	SRX2972789	Illumina HiSeq 4000	PAIRED	cDNA	B73_II_rep3	2017-06-30	2237	984	Zea mays	ILLUMINA	2018-06-30	SRS2327799	SRP110782	B73_II_rep3	3 days	Frank Hochholdinger	B73	seedling, 6-8cm primary root	wildtype	Germany: Bonn		primary root (6-8 cm long)	no	TRANSCRIPTOMIC
SRR5786234	RNA-Seq	200	PRJNA391230	SAMN07259612	Plant	UNIVERSITY OF BONN	SRX2972788	Illumina HiSeq 4000	PAIRED	cDNA	B73_II_rep10	2017-06-30	3302	1274	Zea mays	ILLUMINA	2018-06-30	SRS2327800	SRP110782	B73_II_rep10	4 days	Frank Hochholdinger	B73	seedling, 6-8cm primary root	wildtype	Germany: Bonn		primary root (6-8 cm long)	no	TRANSCRIPTOMIC
SRR5786235	RNA-Seq	200	PRJNA391230	SAMN07259611	Plant	UNIVERSITY OF BONN	SRX2972787	Illumina HiSeq 4000	PAIRED	cDNA	B73_II_rep9	2017-06-30	2386	936	Zea mays	ILLUMINA	2018-06-30	SRS2327798	SRP110782	B73_II_rep9	4 days	Frank Hochholdinger	B73	seedling, 6-8cm primary root	wildtype	Germany: Bonn		primary root (6-8 cm long)	no	TRANSCRIPTOMIC
SRR5786236	RNA-Seq	200	PRJNA391230	SAMN07259551	Plant	UNIVERSITY OF BONN	SRX2972786	Illumina HiSeq 4000	PAIRED	cDNA	B73_I_rep9	2017-06-30	3195	1379	Zea mays	ILLUMINA	2018-06-30	SRS2327797	SRP110782	B73_I_rep9	3 days	Frank Hochholdinger	B73	seedling, 2-4cm primary root	wildtype	Germany: Bonn		primary root (2-4 cm long)	no	TRANSCRIPTOMIC
SRR5786237	RNA-Seq	200	PRJNA391230	SAMN07259552	Plant	UNIVERSITY OF BONN	SRX2972785	Illumina HiSeq 4000	PAIRED	cDNA	B73_I_rep10	2017-06-30	3030	1348	Zea mays	ILLUMINA	2018-06-30	SRS2327796	SRP110782	B73_I_rep10	3 days	Frank Hochholdinger	B73	seedling, 2-4cm primary root	wildtype	Germany: Bonn		primary root (2-4 cm long)	no	TRANSCRIPTOMIC
SRR5786238	RNA-Seq	200	PRJNA391230	SAMN07259543	Plant	UNIVERSITY OF BONN	SRX2972784	Illumina HiSeq 4000	PAIRED	cDNA	B73_I_rep1	2017-06-30	2971	1151	Zea mays	ILLUMINA	2018-06-30	SRS2327795	SRP110782	B73_I_rep1	2 days	Frank Hochholdinger	B73	seedling, 2-4cm primary root	wildtype	Germany: Bonn		primary root (2-4 cm long)	no	TRANSCRIPTOMIC
SRR5786239	RNA-Seq	200	PRJNA391230	SAMN07259544	Plant	UNIVERSITY OF BONN	SRX2972783	Illumina HiSeq 4000	PAIRED	cDNA	B73_I_rep2	2017-06-30	3015	1144	Zea mays	ILLUMINA	2018-06-30	SRS2327794	SRP110782	B73_I_rep2	2 days	Frank Hochholdinger	B73	seedling, 2-4cm primary root	wildtype	Germany: Bonn		primary root (2-4 cm long)	no	TRANSCRIPTOMIC
SRR5786240	RNA-Seq	200	PRJNA391230	SAMN07259545	Plant	UNIVERSITY OF BONN	SRX2972782	Illumina HiSeq 4000	PAIRED	cDNA	B73_I_rep3	2017-06-30	4115	1572	Zea mays	ILLUMINA	2018-06-30	SRS2327793	SRP110782	B73_I_rep3	2 days	Frank Hochholdinger	B73	seedling, 2-4cm primary root	wildtype	Germany: Bonn		primary root (2-4 cm long)	no	TRANSCRIPTOMIC
SRR5786241	RNA-Seq	200	PRJNA391230	SAMN07259546	Plant	UNIVERSITY OF BONN	SRX2972781	Illumina HiSeq 4000	PAIRED	cDNA	B73_I_rep4	2017-06-30	4063	1524	Zea mays	ILLUMINA	2018-06-30	SRS2327792	SRP110782	B73_I_rep4	2 days	Frank Hochholdinger	B73	seedling, 2-4cm primary root	wildtype	Germany: Bonn		primary root (2-4 cm long)	no	TRANSCRIPTOMIC
SRR5786242	RNA-Seq	200	PRJNA391230	SAMN07259547	Plant	UNIVERSITY OF BONN	SRX2972780	Illumina HiSeq 4000	PAIRED	cDNA	B73_I_rep5	2017-06-30	3251	1248	Zea mays	ILLUMINA	2018-06-30	SRS2327791	SRP110782	B73_I_rep5	2, 3 days	Frank Hochholdinger	B73	seedling, 2-4cm primary root	wildtype	Germany: Bonn		primary root (2-4 cm long)	no	TRANSCRIPTOMIC
SRR5786243	RNA-Seq	200	PRJNA391230	SAMN07259548	Plant	UNIVERSITY OF BONN	SRX2972779	Illumina HiSeq 4000	PAIRED	cDNA	B73_I_rep6	2017-06-30	2394	941	Zea mays	ILLUMINA	2018-06-30	SRS2327790	SRP110782	B73_I_rep6	3 days	Frank Hochholdinger	B73	seedling, 2-4cm primary root	wildtype	Germany: Bonn		primary root (2-4 cm long)	no	TRANSCRIPTOMIC
SRR5786244	RNA-Seq	200	PRJNA391230	SAMN07259549	Plant	UNIVERSITY OF BONN	SRX2972778	Illumina HiSeq 4000	PAIRED	cDNA	B73_I_rep7	2017-06-30	2980	1159	Zea mays	ILLUMINA	2018-06-30	SRS2327789	SRP110782	B73_I_rep7	3 days	Frank Hochholdinger	B73	seedling, 2-4cm primary root	wildtype	Germany: Bonn		primary root (2-4 cm long)	no	TRANSCRIPTOMIC
SRR5786245	RNA-Seq	200	PRJNA391230	SAMN07259550	Plant	UNIVERSITY OF BONN	SRX2972777	Illumina HiSeq 4000	PAIRED	cDNA	B73_I_rep8	2017-06-30	4903	1855	Zea mays	ILLUMINA	2018-06-30	SRS2327788	SRP110782	B73_I_rep8	3 days	Frank Hochholdinger	B73	seedling, 2-4cm primary root	wildtype	Germany: Bonn		primary root (2-4 cm long)	no	TRANSCRIPTOMIC
SRR5786262	RNA-Seq	200	PRJNA391230	SAMN07259613	Plant	UNIVERSITY OF BONN	SRX2972760	Illumina HiSeq 4000	PAIRED	cDNA	B73_II_rep11	2017-06-30	3546	1350	Zea mays	ILLUMINA	2018-06-30	SRS2327771	SRP110782	B73_II_rep11	5 days	Frank Hochholdinger	B73	seedling, 6-8cm primary root	wildtype	Germany: Bonn		primary root (6-8 cm long)	no	TRANSCRIPTOMIC
SRR5786263	RNA-Seq	200	PRJNA391230	SAMN07259614	Plant	UNIVERSITY OF BONN	SRX2972759	Illumina HiSeq 4000	PAIRED	cDNA	B73_II_rep12	2017-06-30	4706	1739	Zea mays	ILLUMINA	2018-06-30	SRS2327769	SRP110782	B73_II_rep12	5 days	Frank Hochholdinger	B73	seedling, 6-8cm primary root	wildtype	Germany: Bonn		primary root (6-8 cm long)	no	TRANSCRIPTOMIC
SRR5786306	RNA-Seq	200	PRJNA391230	SAMN07259553	Plant	UNIVERSITY OF BONN	SRX2972890	Illumina HiSeq 4000	PAIRED	cDNA	B73_I_rep11	2017-06-30	3726	1427	Zea mays	ILLUMINA	2018-06-30	SRS2327901	SRP110782	B73_I_rep11	4 days	Frank Hochholdinger	B73	seedling, 2-4cm primary root	wildtype	Germany: Bonn		primary root (2-4 cm long)	no	TRANSCRIPTOMIC
SRR5786307	RNA-Seq	200	PRJNA391230	SAMN07259554	Plant	UNIVERSITY OF BONN	SRX2972889	Illumina HiSeq 4000	PAIRED	cDNA	B73_I_rep12	2017-06-30	4419	1657	Zea mays	ILLUMINA	2018-06-30	SRS2327900	SRP110782	B73_I_rep12	4 days	Frank Hochholdinger	B73	seedling, 2-4cm primary root	wildtype	Germany: Bonn		primary root (2-4 cm long)	no	TRANSCRIPTOMIC
SRR5821906	RNA-Seq	200	PRJNA324465	SAMN05204436	Plant	CHIA AGRICULTURAL UNIVERSITY	SRX1901426	Illumina HiSeq 2000	PAIRED	size fractionation		2017-07-13	2116	1327	Zea mays	ILLUMINA	2017-07-22	SRS1544068	SRP078031	Mnase_seq_and_RNA_seq_in_12DAP_endosperm			B73	12 days after pollination		China:Beijing		endosperm		TRANSCRIPTOMIC
SRR5821917	RNA-Seq	200	PRJNA324465	SAMN05204436	Plant	CHIA AGRICULTURAL UNIVERSITY	SRX1901427	Illumina HiSeq 2000	PAIRED	size fractionation		2017-07-13	1857	1154	Zea mays	ILLUMINA	2017-07-22	SRS1544068	SRP078031	Mnase_seq_and_RNA_seq_in_12DAP_endosperm			B73	12 days after pollination		China:Beijing		endosperm		TRANSCRIPTOMIC
SRR5821943	RNA-Seq	200	PRJNA324465	SAMN05204437	Plant	CHIA AGRICULTURAL UNIVERSITY	SRX1901455	Illumina HiSeq 2000	PAIRED	size fractionation		2017-07-13	1553	981	Zea mays	ILLUMINA	2017-07-22	SRS1544086	SRP078031	Mnase_seq_and_RNA_seq_in_14DAY_shoot			B73	14 days after sowing		China:Beijing		shoot		TRANSCRIPTOMIC
SRR5821944	RNA-Seq	200	PRJNA324465	SAMN05204437	Plant	CHIA AGRICULTURAL UNIVERSITY	SRX1901456	Illumina HiSeq 2000	PAIRED	size fractionation		2017-07-13	1669	1048	Zea mays	ILLUMINA	2017-07-22	SRS1544086	SRP078031	Mnase_seq_and_RNA_seq_in_14DAY_shoot			B73	14 days after sowing		China:Beijing		shoot		TRANSCRIPTOMIC
SRR5878414	RNA-Seq	200	PRJNA358298	SAMN07334588	Plant	CHINA AGRICULTURAL UNIVERSITY	SRX3045731	Illumina HiSeq 2000	PAIRED	PCR	RNA-seq of B73 bract (biological replicate 2)	2017-07-28	2797	1909	Zea mays	ILLUMINA	2017-07-28	SRS2343174	SRP111315	RNA-seq of B73 bract	not collected		B73	not collected		China		bract		TRANSCRIPTOMIC
SRR5878415	RNA-Seq	200	PRJNA358298	SAMN07334588	Plant	CHINA AGRICULTURAL UNIVERSITY	SRX3045730	Illumina HiSeq 2000	PAIRED	PCR	RNA-seq of B73 bract (biological replicate 1)	2017-07-28	2370	1609	Zea mays	ILLUMINA	2017-07-28	SRS2343174	SRP111315	RNA-seq of B73 bract	not collected		B73	not collected		China		bract		TRANSCRIPTOMIC
SRR5878416	RNA-Seq	200	PRJNA358298	SAMN07334589	Plant	CHINA AGRICULTURAL UNIVERSITY	SRX3045729	Illumina HiSeq 2000	PAIRED	PCR	RNA-seq of B73 root (biological replicate 2)	2017-07-28	2460	1668	Zea mays	ILLUMINA	2017-07-28	SRS2343175	SRP111315	RNA-seq of B73 root	not collected		B73	not collected		China		root		TRANSCRIPTOMIC
SRR5878417	RNA-Seq	200	PRJNA358298	SAMN07334589	Plant	CHINA AGRICULTURAL UNIVERSITY	SRX3045728	Illumina HiSeq 2000	PAIRED	PCR	RNA-seq of B73 root (biological replicate 1)	2017-07-28	2801	1902	Zea mays	ILLUMINA	2017-07-28	SRS2343175	SRP111315	RNA-seq of B73 root	not collected		B73	not collected		China		root		TRANSCRIPTOMIC
SRR5878418	RNA-Seq	200	PRJNA358298	SAMN07334586	Plant	CHINA AGRICULTURAL UNIVERSITY	SRX3045727	Illumina HiSeq 2000	PAIRED	PCR	RNA-seq of B73 12 day after pollination endosperm (biological replicate 2)	2017-07-28	1857	1154	Zea mays	ILLUMINA	2017-07-28	SRS2343078	SRP111315	RNA-seq of B73 12 day after pollination endosperm	not collected		B73	not collected		China		pollination endosperm		TRANSCRIPTOMIC
SRR5878419	RNA-Seq	200	PRJNA358298	SAMN07334586	Plant	CHINA AGRICULTURAL UNIVERSITY	SRX3045726	Illumina HiSeq 2000	PAIRED	PCR	RNA-seq of B73 12 day after pollination endosperm (biological replicate 1)	2017-07-28	2116	1327	Zea mays	ILLUMINA	2017-07-28	SRS2343078	SRP111315	RNA-seq of B73 12 day after pollination endosperm	not collected		B73	not collected		China		pollination endosperm		TRANSCRIPTOMIC
SRR5878420	RNA-Seq	200	PRJNA358298	SAMN07334587	Plant	CHINA AGRICULTURAL UNIVERSITY	SRX3045725	Illumina HiSeq 2000	PAIRED	PCR	RNA-seq of B73 14 day seedling (biological replicate 2)	2017-07-28	1669	1048	Zea mays	ILLUMINA	2017-07-28	SRS2343173	SRP111315	RNA-seq of B73 14 day seedling	not collected		B73	not collected		China		seedling		TRANSCRIPTOMIC
SRR5878421	RNA-Seq	200	PRJNA358298	SAMN07334587	Plant	CHINA AGRICULTURAL UNIVERSITY	SRX3045724	Illumina HiSeq 2000	PAIRED	PCR	RNA-seq of B73 14 day seedling (biological replicate 1)	2017-07-28	1553	981	Zea mays	ILLUMINA	2017-07-28	SRS2343173	SRP111315	RNA-seq of B73 14 day seedling	not collected		B73	not collected		China		seedling		TRANSCRIPTOMIC
SRR5888322	RNA-Seq	198	PRJNA396192	SAMN07424641	Plant	PURDUE UNIVERSITY	SRX3054195	Illumina HiSeq 2500	PAIRED	cDNA	B73_R3_T2	2017-08-01	4694	3096	Zea mays	ILLUMINA	2018-07-28	SRS2400411	SRP114563	B73_R3_T2	Not applicable		B73	V 7		not applicable		Leaf	4 day of heat stress	TRANSCRIPTOMIC
SRR5888323	RNA-Seq	199	PRJNA396192	SAMN07424642	Plant	PURDUE UNIVERSITY	SRX3054194	Illumina HiSeq 2500	PAIRED	cDNA	B73_R3_T3	2017-08-01	5500	3473	Zea mays	ILLUMINA	2018-07-28	SRS2400384	SRP114563	B73_R3_T3	Not applicable		B73	V 7		not applicable		Leaf	4 days of recovery at optimal temperatures	TRANSCRIPTOMIC
SRR5888336	RNA-Seq	199	PRJNA396192	SAMN07424639	Plant	PURDUE UNIVERSITY	SRX3054181	Illumina HiSeq 2500	PAIRED	cDNA	B73_R3_T0	2017-08-01	5414	3413	Zea mays	ILLUMINA	2018-07-28	SRS2400424	SRP114563	B73_R3_T0	Not applicable		B73	V 7		not applicable		Leaf	non heat stress	TRANSCRIPTOMIC
SRR5888340	RNA-Seq	199	PRJNA396192	SAMN07424631	Plant	PURDUE UNIVERSITY	SRX3054177	Illumina HiSeq 2500	PAIRED	cDNA	B73_R1_T0	2017-08-01	5749	3766	Zea mays	ILLUMINA	2018-07-28	SRS2400428	SRP114563	B73_R1_T0	Not applicable		B73	V 7		not applicable		Leaf	non heat stress	TRANSCRIPTOMIC
SRR5888341	RNA-Seq	199	PRJNA396192	SAMN07424632	Plant	PURDUE UNIVERSITY	SRX3054176	Illumina HiSeq 2500	PAIRED	cDNA	B73_R1_T1	2017-08-01	5794	3721	Zea mays	ILLUMINA	2018-07-28	SRS2400429	SRP114563	B73_R1_T1	Not applicable		B73	V 7		not applicable		Leaf	4h of heat stress	TRANSCRIPTOMIC
SRR5888342	RNA-Seq	199	PRJNA396192	SAMN07424633	Plant	PURDUE UNIVERSITY	SRX3054175	Illumina HiSeq 2500	PAIRED	cDNA	B73_R1_T2	2017-08-01	6599	4162	Zea mays	ILLUMINA	2018-07-28	SRS2400430	SRP114563	B73_R1_T2	Not applicable		B73	V 7		not applicable		Leaf	4 day of heat stress	TRANSCRIPTOMIC
SRR5888343	RNA-Seq	199	PRJNA396192	SAMN07424634	Plant	PURDUE UNIVERSITY	SRX3054174	Illumina HiSeq 2500	PAIRED	cDNA	B73_R1_T3	2017-08-01	5557	3614	Zea mays	ILLUMINA	2018-07-28	SRS2400431	SRP114563	B73_R1_T3	Not applicable		B73	V 7		not applicable		Leaf	4 days of recovery at optimal temperatures	TRANSCRIPTOMIC
SRR5888344	RNA-Seq	198	PRJNA396192	SAMN07424635	Plant	PURDUE UNIVERSITY	SRX3054173	Illumina HiSeq 2500	PAIRED	cDNA	B73_R2_T0	2017-08-01	5389	3548	Zea mays	ILLUMINA	2018-07-28	SRS2400432	SRP114563	B73_R2_T0	Not applicable		B73	V 7		not applicable		Leaf	non heat stress	TRANSCRIPTOMIC
SRR5888345	RNA-Seq	200	PRJNA396192	SAMN07424636	Plant	PURDUE UNIVERSITY	SRX3054172	Illumina HiSeq 2500	PAIRED	cDNA	B73_R2_T1	2017-08-01	6238	3909	Zea mays	ILLUMINA	2018-07-28	SRS2400433	SRP114563	B73_R2_T1	Not applicable		B73	V 7		not applicable		Leaf	4h of heat stress	TRANSCRIPTOMIC
SRR5888346	RNA-Seq	199	PRJNA396192	SAMN07424637	Plant	PURDUE UNIVERSITY	SRX3054171	Illumina HiSeq 2500	PAIRED	cDNA	B73_R2_T2	2017-08-01	5598	3594	Zea mays	ILLUMINA	2018-07-28	SRS2400434	SRP114563	B73_R2_T2	Not applicable		B73	V 7		not applicable		Leaf	4 day of heat stress	TRANSCRIPTOMIC
SRR5888347	RNA-Seq	198	PRJNA396192	SAMN07424638	Plant	PURDUE UNIVERSITY	SRX3054170	Illumina HiSeq 2500	PAIRED	cDNA	B73_R2_T3	2017-08-01	7788	5007	Zea mays	ILLUMINA	2018-07-28	SRS2400435	SRP114563	B73_R2_T3	Not applicable		B73	V 7		not applicable		Leaf	4 days of recovery at optimal temperatures	TRANSCRIPTOMIC
SRR5941975	RNA-Seq	180	PRJNA398596	SAMN07514128	Plant	BIOTECHNOLOGY RESEARCH INSTITUTE	SRX3100535	Illumina HiSeq 2500	PAIRED	PCR	tassel B73D	2017-08-17	4020	3081	Zea mays	ILLUMINA	2017-08-17	SRS2436574	SRP115608	B73-drought				B73 immature tassel under water deficit		China:Bejing		tassel		TRANSCRIPTOMIC
SRR5941976	RNA-Seq	180	PRJNA398596	SAMN07514127	Plant	BIOTECHNOLOGY RESEARCH INSTITUTE	SRX3100534	Illumina HiSeq 2500	PAIRED	PCR	tassel B73C	2017-08-17	4205	3000	Zea mays	ILLUMINA	2017-08-17	SRS2436573	SRP115608	B73-control				B73 immature tassel under well watered		China:Bejing		tassel		TRANSCRIPTOMIC
SRR5985040	RNA-Seq	202	PRJNA400334	SAMN07565759	Plant	CORNELL UNIVERSITY	SRX3141075	Illumina HiSeq 2500	PAIRED	cDNA	17	2017-08-28	3176	1653	Zea mays	ILLUMINA	2017-08-28	SRS2473837	SRP116320	9	1 month		B73	1 month		USA		leaf 8		TRANSCRIPTOMIC
SRR5985041	RNA-Seq	202	PRJNA400334	SAMN07565758	Plant	CORNELL UNIVERSITY	SRX3141074	Illumina HiSeq 2500	PAIRED	cDNA	15	2017-08-28	2642	1454	Zea mays	ILLUMINA	2017-08-28	SRS2473836	SRP116320	8	1 month		B73	1 month		USA		leaf 8		TRANSCRIPTOMIC
SRR5985042	RNA-Seq	202	PRJNA400334	SAMN07565757	Plant	CORNELL UNIVERSITY	SRX3141073	Illumina HiSeq 2500	PAIRED	cDNA	13	2017-08-28	2813	1460	Zea mays	ILLUMINA	2017-08-28	SRS2473835	SRP116320	7	1 month		B73	1 month		USA		leaf 8		TRANSCRIPTOMIC
SRR5985043	RNA-Seq	202	PRJNA400334	SAMN07565756	Plant	CORNELL UNIVERSITY	SRX3141072	Illumina HiSeq 2500	PAIRED	cDNA	11	2017-08-28	2388	1247	Zea mays	ILLUMINA	2017-08-28	SRS2473834	SRP116320	6	1 month		B73	1 month		USA		leaf 8		TRANSCRIPTOMIC
SRR5985044	RNA-Seq	202	PRJNA400334	SAMN07565785	Plant	CORNELL UNIVERSITY	SRX3141071	Illumina HiSeq 2500	PAIRED	cDNA	63	2017-08-28	2744	1414	Zea mays	ILLUMINA	2017-08-28	SRS2473833	SRP116320	35	1 month		B73	1 month		USA		leaf 8		TRANSCRIPTOMIC
SRR5985046	RNA-Seq	202	PRJNA400334	SAMN07565760	Plant	CORNELL UNIVERSITY	SRX3141069	Illumina HiSeq 2500	PAIRED	cDNA	19	2017-08-28	2778	1443	Zea mays	ILLUMINA	2017-08-28	SRS2473831	SRP116320	10	1 month		B73	1 month		USA		leaf 8		TRANSCRIPTOMIC
SRR5985047	RNA-Seq	202	PRJNA400334	SAMN07565755	Plant	CORNELL UNIVERSITY	SRX3141068	Illumina HiSeq 2500	PAIRED	cDNA	9	2017-08-28	2787	1456	Zea mays	ILLUMINA	2017-08-28	SRS2473830	SRP116320	5	1 month		B73	1 month		USA		leaf 8		TRANSCRIPTOMIC
SRR5985048	RNA-Seq	202	PRJNA400334	SAMN07565792	Plant	CORNELL UNIVERSITY	SRX3141067	Illumina HiSeq 2500	PAIRED	cDNA	83	2017-08-28	4282	2033	Zea mays	ILLUMINA	2017-08-28	SRS2473829	SRP116320	42	1 month		B73	1 month		USA		leaf 8		TRANSCRIPTOMIC
SRR5985049	RNA-Seq	202	PRJNA400334	SAMN07565753	Plant	CORNELL UNIVERSITY	SRX3141066	Illumina HiSeq 2500	PAIRED	cDNA	5	2017-08-28	2720	1421	Zea mays	ILLUMINA	2017-08-28	SRS2473826	SRP116320	3	1 month		B73	1 month		USA		leaf 8		TRANSCRIPTOMIC
SRR5985050	RNA-Seq	202	PRJNA400334	SAMN07565754	Plant	CORNELL UNIVERSITY	SRX3141065	Illumina HiSeq 2500	PAIRED	cDNA	7	2017-08-28	2851	1483	Zea mays	ILLUMINA	2017-08-28	SRS2473828	SRP116320	4	1 month		B73	1 month		USA		leaf 8		TRANSCRIPTOMIC
SRR5985051	RNA-Seq	202	PRJNA400334	SAMN07565751	Plant	CORNELL UNIVERSITY	SRX3141064	Illumina HiSeq 2500	PAIRED	cDNA	1	2017-08-28	2626	1355	Zea mays	ILLUMINA	2017-08-28	SRS2473827	SRP116320	1	1 month		B73	1 month		USA		leaf 8		TRANSCRIPTOMIC
SRR5985052	RNA-Seq	202	PRJNA400334	SAMN07565752	Plant	CORNELL UNIVERSITY	SRX3141063	Illumina HiSeq 2500	PAIRED	cDNA	3	2017-08-28	2497	1295	Zea mays	ILLUMINA	2017-08-28	SRS2473825	SRP116320	2	1 month		B73	1 month		USA		leaf 8		TRANSCRIPTOMIC
SRR5985053	RNA-Seq	202	PRJNA400334	SAMN07565787	Plant	CORNELL UNIVERSITY	SRX3141062	Illumina HiSeq 2500	PAIRED	cDNA	67	2017-08-28	2735	1436	Zea mays	ILLUMINA	2017-08-28	SRS2473824	SRP116320	37	1 month		B73	1 month		USA		leaf 8		TRANSCRIPTOMIC
SRR5985054	RNA-Seq	202	PRJNA400334	SAMN07565778	Plant	CORNELL UNIVERSITY	SRX3141061	Illumina HiSeq 2500	PAIRED	cDNA	79	2017-08-28	4285	2047	Zea mays	ILLUMINA	2017-08-28	SRS2473823	SRP116320	28	1 month		B73	1 month		USA		leaf 8		TRANSCRIPTOMIC
SRR5985055	RNA-Seq	202	PRJNA400334	SAMN07565776	Plant	CORNELL UNIVERSITY	SRX3141060	Illumina HiSeq 2500	PAIRED	cDNA	45	2017-08-28	2716	1423	Zea mays	ILLUMINA	2017-08-28	SRS2473822	SRP116320	26	1 month		B73	1 month		USA		leaf 8		TRANSCRIPTOMIC
SRR5985057	RNA-Seq	202	PRJNA400334	SAMN07565774	Plant	CORNELL UNIVERSITY	SRX3141058	Illumina HiSeq 2500	PAIRED	cDNA	41	2017-08-28	2964	1569	Zea mays	ILLUMINA	2017-08-28	SRS2473820	SRP116320	24	1 month		B73	1 month		USA		leaf 8		TRANSCRIPTOMIC
SRR5985058	RNA-Seq	202	PRJNA400334	SAMN07565768	Plant	CORNELL UNIVERSITY	SRX3141057	Illumina HiSeq 2500	PAIRED	cDNA	29	2017-08-28	3003	1594	Zea mays	ILLUMINA	2017-08-28	SRS2473819	SRP116320	18	1 month		B73	1 month		USA		leaf 8		TRANSCRIPTOMIC
SRR5985059	RNA-Seq	202	PRJNA400334	SAMN07565767	Plant	CORNELL UNIVERSITY	SRX3141056	Illumina HiSeq 2500	PAIRED	cDNA	27	2017-08-28	2778	1459	Zea mays	ILLUMINA	2017-08-28	SRS2473818	SRP116320	17	1 month		B73	1 month		USA		leaf 8		TRANSCRIPTOMIC
SRR5985060	RNA-Seq	202	PRJNA400334	SAMN07565766	Plant	CORNELL UNIVERSITY	SRX3141055	Illumina HiSeq 2500	PAIRED	cDNA	25	2017-08-28	2898	1524	Zea mays	ILLUMINA	2017-08-28	SRS2473817	SRP116320	16	1 month		B73	1 month		USA		leaf 8		TRANSCRIPTOMIC
SRR5985061	RNA-Seq	202	PRJNA400334	SAMN07565762	Plant	CORNELL UNIVERSITY	SRX3141054	Illumina HiSeq 2500	PAIRED	cDNA	23	2017-08-28	2903	1484	Zea mays	ILLUMINA	2017-08-28	SRS2473816	SRP116320	12	1 month		B73	1 month		USA		leaf 8		TRANSCRIPTOMIC
SRR5985062	RNA-Seq	202	PRJNA400334	SAMN07565761	Plant	CORNELL UNIVERSITY	SRX3141053	Illumina HiSeq 2500	PAIRED	cDNA	21	2017-08-28	2636	1383	Zea mays	ILLUMINA	2017-08-28	SRS2473815	SRP116320	11	1 month		B73	1 month		USA		leaf 8		TRANSCRIPTOMIC
SRR5985063	RNA-Seq	202	PRJNA400334	SAMN07565775	Plant	CORNELL UNIVERSITY	SRX3141052	Illumina HiSeq 2500	PAIRED	cDNA	43	2017-08-28	2670	1464	Zea mays	ILLUMINA	2017-08-28	SRS2473909	SRP116320	25	1 month		B73	1 month		USA		leaf 8		TRANSCRIPTOMIC
SRR5985064	RNA-Seq	202	PRJNA400334	SAMN07565764	Plant	CORNELL UNIVERSITY	SRX3141051	Illumina HiSeq 2500	PAIRED	cDNA	75	2017-08-28	4419	2109	Zea mays	ILLUMINA	2017-08-28	SRS2473814	SRP116320	14	1 month		B73	1 month		USA		leaf 8		TRANSCRIPTOMIC
SRR5985066	RNA-Seq	202	PRJNA400334	SAMN07565791	Plant	CORNELL UNIVERSITY	SRX3141049	Illumina HiSeq 2500	PAIRED	cDNA	81	2017-08-28	4533	2153	Zea mays	ILLUMINA	2017-08-28	SRS2473812	SRP116320	41	1 month		B73	1 month		USA		leaf 8		TRANSCRIPTOMIC
SRR5985067	RNA-Seq	202	PRJNA400334	SAMN07565780	Plant	CORNELL UNIVERSITY	SRX3141048	Illumina HiSeq 2500	PAIRED	cDNA	53	2017-08-28	2613	1344	Zea mays	ILLUMINA	2017-08-28	SRS2473811	SRP116320	30	1 month		B73	1 month		USA		leaf 8		TRANSCRIPTOMIC
SRR5985068	RNA-Seq	202	PRJNA400334	SAMN07565788	Plant	CORNELL UNIVERSITY	SRX3141047	Illumina HiSeq 2500	PAIRED	cDNA	69	2017-08-28	2786	1434	Zea mays	ILLUMINA	2017-08-28	SRS2473810	SRP116320	38	1 month		B73	1 month		USA		leaf 8		TRANSCRIPTOMIC
SRR5985069	RNA-Seq	202	PRJNA400334	SAMN07565786	Plant	CORNELL UNIVERSITY	SRX3141046	Illumina HiSeq 2500	PAIRED	cDNA	65	2017-08-28	2793	1443	Zea mays	ILLUMINA	2017-08-28	SRS2473809	SRP116320	36	1 month		B73	1 month		USA		leaf 8		TRANSCRIPTOMIC
SRR5985070	RNA-Seq	202	PRJNA400334	SAMN07565779	Plant	CORNELL UNIVERSITY	SRX3141045	Illumina HiSeq 2500	PAIRED	cDNA	51	2017-08-28	2710	1373	Zea mays	ILLUMINA	2017-08-28	SRS2473808	SRP116320	29	1 month		B73	1 month		USA		leaf 8		TRANSCRIPTOMIC
SRR5985071	RNA-Seq	202	PRJNA400334	SAMN07565790	Plant	CORNELL UNIVERSITY	SRX3141044	Illumina HiSeq 2500	PAIRED	cDNA	49	2017-08-28	2393	1282	Zea mays	ILLUMINA	2017-08-28	SRS2473910	SRP116320	40	1 month		B73	1 month		USA		leaf 8		TRANSCRIPTOMIC
SRR5985072	RNA-Seq	202	PRJNA400334	SAMN07565784	Plant	CORNELL UNIVERSITY	SRX3141043	Illumina HiSeq 2500	PAIRED	cDNA	61	2017-08-28	2554	1321	Zea mays	ILLUMINA	2017-08-28	SRS2473807	SRP116320	34	1 month		B73	1 month		USA		leaf 8		TRANSCRIPTOMIC
SRR5985073	RNA-Seq	202	PRJNA400334	SAMN07565789	Plant	CORNELL UNIVERSITY	SRX3141042	Illumina HiSeq 2500	PAIRED	cDNA	71	2017-08-28	2433	1351	Zea mays	ILLUMINA	2017-08-28	SRS2473806	SRP116320	39	1 month		B73	1 month		USA		leaf 8		TRANSCRIPTOMIC
SRR5985074	RNA-Seq	202	PRJNA400334	SAMN07565783	Plant	CORNELL UNIVERSITY	SRX3141041	Illumina HiSeq 2500	PAIRED	cDNA	59	2017-08-28	2735	1416	Zea mays	ILLUMINA	2017-08-28	SRS2473805	SRP116320	33	1 month		B73	1 month		USA		leaf 8		TRANSCRIPTOMIC
SRR5985075	RNA-Seq	202	PRJNA400334	SAMN07565773	Plant	CORNELL UNIVERSITY	SRX3141040	Illumina HiSeq 2500	PAIRED	cDNA	39	2017-08-28	3100	1654	Zea mays	ILLUMINA	2017-08-28	SRS2473804	SRP116320	23	1 month		B73	1 month		USA		leaf 8		TRANSCRIPTOMIC
SRR5985076	RNA-Seq	202	PRJNA400334	SAMN07565763	Plant	CORNELL UNIVERSITY	SRX3141039	Illumina HiSeq 2500	PAIRED	cDNA	73	2017-08-28	4456	2121	Zea mays	ILLUMINA	2017-08-28	SRS2473803	SRP116320	13	1 month		B73	1 month		USA		leaf 8		TRANSCRIPTOMIC
SRR5985077	RNA-Seq	202	PRJNA400334	SAMN07565777	Plant	CORNELL UNIVERSITY	SRX3141038	Illumina HiSeq 2500	PAIRED	cDNA	77	2017-08-28	4290	2040	Zea mays	ILLUMINA	2017-08-28	SRS2473802	SRP116320	27	1 month		B73	1 month		USA		leaf 8		TRANSCRIPTOMIC
SRR5985078	RNA-Seq	202	PRJNA400334	SAMN07565771	Plant	CORNELL UNIVERSITY	SRX3141037	Illumina HiSeq 2500	PAIRED	cDNA	35	2017-08-28	2881	1528	Zea mays	ILLUMINA	2017-08-28	SRS2473801	SRP116320	21	1 month		B73	1 month		USA		leaf 8		TRANSCRIPTOMIC
SRR5985079	RNA-Seq	202	PRJNA400334	SAMN07565772	Plant	CORNELL UNIVERSITY	SRX3141036	Illumina HiSeq 2500	PAIRED	cDNA	37	2017-08-28	3136	1691	Zea mays	ILLUMINA	2017-08-28	SRS2473800	SRP116320	22	1 month		B73	1 month		USA		leaf 8		TRANSCRIPTOMIC
SRR5985080	RNA-Seq	202	PRJNA400334	SAMN07565769	Plant	CORNELL UNIVERSITY	SRX3141035	Illumina HiSeq 2500	PAIRED	cDNA	31	2017-08-28	2924	1574	Zea mays	ILLUMINA	2017-08-28	SRS2473799	SRP116320	19	1 month		B73	1 month		USA		leaf 8		TRANSCRIPTOMIC
SRR5985081	RNA-Seq	202	PRJNA400334	SAMN07565770	Plant	CORNELL UNIVERSITY	SRX3141034	Illumina HiSeq 2500	PAIRED	cDNA	33	2017-08-28	2760	1458	Zea mays	ILLUMINA	2017-08-28	SRS2473798	SRP116320	20	1 month		B73	1 month		USA		leaf 8		TRANSCRIPTOMIC
SRR6061625	RNA-Seq	202	PRJNA411845	SAMN07689087	Plant	BIOCI	SRX3206842	Illumina HiSeq 2000	PAIRED	RT-PCR	Z.mays_B73_root_0-5mm_RNA-seq_BR1	2017-09-22	12207	8156	Zea mays	ILLUMINA	2017-09-22	SRS2532637	SRP118717	0d57eb54-9a41-11e7-9f06-000e1e0af2dc	3 days after germination	William Thompson, wftb@ncsu.edu	B73	seedling root		USA: Raleigh, NC		Terminal 5 mm of primary and seminal roots		TRANSCRIPTOMIC
SRR6061626	RNA-Seq	202	PRJNA411845	SAMN07689087	Plant	BIOCI	SRX3206841	Illumina HiSeq 2000	PAIRED	RT-PCR	Z.mays_B73_root_0-5mm_RNA-seq_BR2	2017-09-22	8709	5807	Zea mays	ILLUMINA	2017-09-22	SRS2532637	SRP118717	0d57eb54-9a41-11e7-9f06-000e1e0af2dc	3 days after germination	William Thompson, wftb@ncsu.edu	B73	seedling root		USA: Raleigh, NC		Terminal 5 mm of primary and seminal roots		TRANSCRIPTOMIC
SRR6061627	RNA-Seq	202	PRJNA411845	SAMN07689087	Plant	BIOCI	SRX3206840	Illumina HiSeq 2000	PAIRED	RT-PCR	Z.mays_B73_root_0-5mm_RNA-seq_BR3	2017-09-22	10544	7006	Zea mays	ILLUMINA	2017-09-22	SRS2532637	SRP118717	0d57eb54-9a41-11e7-9f06-000e1e0af2dc	3 days after germination	William Thompson, wftb@ncsu.edu	B73	seedling root		USA: Raleigh, NC		Terminal 5 mm of primary and seminal roots		TRANSCRIPTOMIC
SRR6322637	RNA-Seq	244	PRJNA419326	SAMN08042988	Plant	NORTHWEST A&F UNIVERSITY	SRX3422459	Illumina HiSeq 2500	PAIRED	RANDOM	B73_DS_rep2	2017-11-26	6423	2705	Zea mays	ILLUMINA	2018-06-01	SRS2714179	SRP125635	B73_DS_rep2	14d		B73	The third leaves		China		Seedling replicate 2	severe_drought	TRANSCRIPTOMIC
SRR6322638	RNA-Seq	244	PRJNA419326	SAMN08042989	Plant	NORTHWEST A&F UNIVERSITY	SRX3422458	Illumina HiSeq 2500	PAIRED	RANDOM	B73_DS_rep3	2017-11-26	6682	2808	Zea mays	ILLUMINA	2018-06-01	SRS2714178	SRP125635	B73_DS_rep3	14d		B73	The third leaves		China		Seedling replicate 3	severe_drought	TRANSCRIPTOMIC
SRR6322641	RNA-Seq	244	PRJNA419326	SAMN08042984	Plant	NORTHWEST A&F UNIVERSITY	SRX3422455	Illumina HiSeq 2500	PAIRED	RANDOM	B73_WW_rep1	2017-11-26	5997	2534	Zea mays	ILLUMINA	2018-06-01	SRS2714175	SRP125635	B73_WW_rep1	14d		B73	The third leaves		China		Seedling replicate 1	well water	TRANSCRIPTOMIC
SRR6322642	RNA-Seq	257	PRJNA419326	SAMN08042985	Plant	NORTHWEST A&F UNIVERSITY	SRX3422454	Illumina HiSeq 2500	PAIRED	RANDOM	B73_WW_rep2	2017-11-26	8179	3453	Zea mays	ILLUMINA	2018-06-01	SRS2714174	SRP125635	B73_WW_rep2	14d		B73	The third leaves		China		Seedling replicate 2	well water	TRANSCRIPTOMIC
SRR6322643	RNA-Seq	259	PRJNA419326	SAMN08042986	Plant	NORTHWEST A&F UNIVERSITY	SRX3422453	Illumina HiSeq 2500	PAIRED	RANDOM	B73_WW_rep3	2017-11-26	8033	3391	Zea mays	ILLUMINA	2018-06-01	SRS2714173	SRP125635	B73_WW_rep3	14d		B73	The third leaves		China		Seedling replicate 3	well water	TRANSCRIPTOMIC
SRR6322644	RNA-Seq	244	PRJNA419326	SAMN08042987	Plant	NORTHWEST A&F UNIVERSITY	SRX3422452	Illumina HiSeq 2500	PAIRED	RANDOM	B73_DS_rep1	2017-11-26	5894	2451	Zea mays	ILLUMINA	2018-06-01	SRS2714172	SRP125635	B73_DS_rep1	14d		B73	The third leaves		China		Seedling replicate 1	severe_drought	TRANSCRIPTOMIC
SRR6827707	RNA-Seq	302	PRJNA437324	SAMN08649437	Plant	MICHIGAN STATE UNIVERSITY	SRX3783702	Illumina HiSeq 2500	PAIRED	RANDOM	AYPCS	2018-03-13	6906	3430	Zea mays	ILLUMINA	2018-10-20	SRS3036899	SRP134994	B73			B73	V1		USA		Whole seedlings including roots		TRANSCRIPTOMIC
SRR6827730	RNA-Seq	300	PRJNA437324	SAMN08649521	Plant	MICHIGAN STATE UNIVERSITY	SRX3783679	Illumina HiSeq 2000	PAIRED	RANDOM	UWSS	2018-03-13	3174	1527	Zea mays	ILLUMINA	2018-10-20	SRS3036876	SRP134994	B73Htrhm			B73HTRHM	V1		USA		Whole seedlings including roots		TRANSCRIPTOMIC
SRR6829710	RNA-Seq	200	PRJNA438132	SAMN08706564	Plant	UNIVERSITY OF HOHENHEIM	SRX3785814	Illumina HiSeq 4000	PAIRED	cDNA	ZM1	2018-03-13	5363	2013	Zea mays	ILLUMINA	2018-05-01	SRS3038631	SRP135301	Zea mays B73	5 weeks		B73			Germany		Root		TRANSCRIPTOMIC
SRR6829711	RNA-Seq	200	PRJNA438132	SAMN08706564	Plant	UNIVERSITY OF HOHENHEIM	SRX3785813	Illumina HiSeq 4000	PAIRED	cDNA	ZM3	2018-03-13	5282	2103	Zea mays	ILLUMINA	2018-05-01	SRS3038631	SRP135301	Zea mays B73	5 weeks		B73			Germany		Root		TRANSCRIPTOMIC
SRR6829712	RNA-Seq	200	PRJNA438132	SAMN08706564	Plant	UNIVERSITY OF HOHENHEIM	SRX3785812	Illumina HiSeq 4000	PAIRED	cDNA	ZM5	2018-03-13	5369	2009	Zea mays	ILLUMINA	2018-05-01	SRS3038631	SRP135301	Zea mays B73	5 weeks		B73			Germany		Root		TRANSCRIPTOMIC
SRR6829713	RNA-Seq	200	PRJNA438132	SAMN08706564	Plant	UNIVERSITY OF HOHENHEIM	SRX3785811	Illumina HiSeq 4000	PAIRED	cDNA	ZM7	2018-03-13	5389	2015	Zea mays	ILLUMINA	2018-05-01	SRS3038631	SRP135301	Zea mays B73	5 weeks		B73			Germany		Root		TRANSCRIPTOMIC
SRR6829714	RNA-Seq	200	PRJNA438132	SAMN08706564	Plant	UNIVERSITY OF HOHENHEIM	SRX3785810	Illumina HiSeq 4000	PAIRED	cDNA	ZM9	2018-03-13	5217	1965	Zea mays	ILLUMINA	2018-05-01	SRS3038631	SRP135301	Zea mays B73	5 weeks		B73			Germany		Root		TRANSCRIPTOMIC
SRR6829722	RNA-Seq	200	PRJNA438132	SAMN08706564	Plant	UNIVERSITY OF HOHENHEIM	SRX3785802	Illumina HiSeq 4000	PAIRED	cDNA	ZM15	2018-03-13	5395	2068	Zea mays	ILLUMINA	2018-05-01	SRS3038631	SRP135301	Zea mays B73	5 weeks		B73			Germany		Root		TRANSCRIPTOMIC
SRR6829723	RNA-Seq	200	PRJNA438132	SAMN08706564	Plant	UNIVERSITY OF HOHENHEIM	SRX3785801	Illumina HiSeq 4000	PAIRED	cDNA	ZM17	2018-03-13	5264	1900	Zea mays	ILLUMINA	2018-05-01	SRS3038631	SRP135301	Zea mays B73	5 weeks		B73			Germany		Root		TRANSCRIPTOMIC
SRR6829724	RNA-Seq	200	PRJNA438132	SAMN08706564	Plant	UNIVERSITY OF HOHENHEIM	SRX3785800	Illumina HiSeq 4000	PAIRED	cDNA	ZM11	2018-03-13	5377	2059	Zea mays	ILLUMINA	2018-05-01	SRS3038631	SRP135301	Zea mays B73	5 weeks		B73			Germany		Root		TRANSCRIPTOMIC
SRR6829725	RNA-Seq	200	PRJNA438132	SAMN08706564	Plant	UNIVERSITY OF HOHENHEIM	SRX3785799	Illumina HiSeq 4000	PAIRED	cDNA	ZM13	2018-03-13	5207	2014	Zea mays	ILLUMINA	2018-05-01	SRS3038631	SRP135301	Zea mays B73	5 weeks		B73			Germany		Root		TRANSCRIPTOMIC
SRR6942186	RNA-Seq	300	PRJNA441033	SAMN08775416	MIGS.eu	JGI	SRX3886229	Illumina HiSeq 2500	PAIRED	RT-PCR	WSZT	2018-04-04	14526	9104	Zea mays	ILLUMINA	2018-04-04	SRS3125080	SRP137357	Gp0247916			B73			missing				TRANSCRIPTOMIC
SRR6942195	RNA-Seq	300	PRJNA441031	SAMN08776049	MIGS.eu	JGI	SRX3886220	Illumina HiSeq 2000	PAIRED	RT-PCR	XXXH	2018-04-04	10653	6994	Zea mays	ILLUMINA	2018-04-04	SRS3125071	SRP137348	Gp0247914			B73			missing				TRANSCRIPTOMIC
SRR6942196	RNA-Seq	300	PRJNA441039	SAMN08775173	MIGS.eu	JGI	SRX3886219	Illumina HiSeq 2000	PAIRED	RT-PCR	XXYN	2018-04-04	12902	8406	Zea mays	ILLUMINA	2018-04-04	SRS3125070	SRP137347	Gp0247922			B73			missing				TRANSCRIPTOMIC
SRR6942198	RNA-Seq	300	PRJNA441038	SAMN08776075	MIGS.eu	JGI	SRX3886217	Illumina HiSeq 2000	PAIRED	RT-PCR	XXYH	2018-04-04	14394	9446	Zea mays	ILLUMINA	2018-04-04	SRS3125069	SRP137346	Gp0247921			B73			missing				TRANSCRIPTOMIC
SRR6942206	RNA-Seq	300	PRJNA441034	SAMN08776051	MIGS.eu	JGI	SRX3886209	Illumina HiSeq 2000	PAIRED	RT-PCR	XXZW	2018-04-04	8323	5473	Zea mays	ILLUMINA	2018-04-04	SRS3125060	SRP137337	Gp0247917			B73			missing				TRANSCRIPTOMIC
SRR6942208	RNA-Seq	300	PRJNA441046	SAMN08776080	MIGS.eu	JGI	SRX3886207	Illumina HiSeq 2000	PAIRED	RT-PCR	XXZU	2018-04-04	23960	15926	Zea mays	ILLUMINA	2018-04-04	SRS3125058	SRP137335	Gp0247929			B73			missing				TRANSCRIPTOMIC
SRR6942209	RNA-Seq	300	PRJNA441030	SAMN08775512	MIGS.eu	JGI	SRX3886206	Illumina HiSeq 2000	PAIRED	RT-PCR	XXXG	2018-04-04	12424	8137	Zea mays	ILLUMINA	2018-04-04	SRS3125057	SRP137334	Gp0247913			B73			missing				TRANSCRIPTOMIC
SRR6942213	RNA-Seq	300	PRJNA441028	SAMN08776403	MIGS.eu	JGI	SRX3886202	Illumina HiSeq 2000	PAIRED	RT-PCR	XXYT	2018-04-04	13105	8299	Zea mays	ILLUMINA	2018-04-04	SRS3125053	SRP137330	Gp0247911			B73			missing				TRANSCRIPTOMIC
SRR6942214	RNA-Seq	300	PRJNA441045	SAMN08775415	MIGS.eu	JGI	SRX3886201	Illumina HiSeq 2000	PAIRED	RT-PCR	XXZT	2018-04-04	15713	10444	Zea mays	ILLUMINA	2018-04-04	SRS3125052	SRP137329	Gp0247928			B73			missing				TRANSCRIPTOMIC
SRR6942215	RNA-Seq	300	PRJNA441040	SAMN08776076	MIGS.eu	JGI	SRX3886200	Illumina HiSeq 2000	PAIRED	RT-PCR	XXWY	2018-04-04	1054	704	Zea mays	ILLUMINA	2018-04-04	SRS3125051	SRP137328	Gp0247923			B73			missing				TRANSCRIPTOMIC
SRR6942221	RNA-Seq	300	PRJNA441035	SAMN08776052	MIGS.eu	JGI	SRX3886194	Illumina HiSeq 2000	PAIRED	RT-PCR	XXZX	2018-04-04	17763	10993	Zea mays	ILLUMINA	2018-04-04	SRS3125045	SRP137322	Gp0247918			B73			missing				TRANSCRIPTOMIC
SRR6942222	RNA-Seq	300	PRJNA441032	SAMN08776050	MIGS.eu	JGI	SRX3886193	Illumina HiSeq 2500	PAIRED	RT-PCR	XXZY	2018-04-04	14530	9121	Zea mays	ILLUMINA	2018-04-04	SRS3125044	SRP137321	Gp0247915			B73			missing				TRANSCRIPTOMIC
SRR6942228	RNA-Seq	300	PRJNA441044	SAMN08776079	MIGS.eu	JGI	SRX3886187	Illumina HiSeq 2000	PAIRED	RT-PCR	XXZS	2018-04-04	12673	8309	Zea mays	ILLUMINA	2018-04-04	SRS3125038	SRP137315	Gp0247927			B73			missing				TRANSCRIPTOMIC
SRR6942237	RNA-Seq	300	PRJNA441027	SAMN08776402	MIGS.eu	JGI	SRX3886178	Illumina HiSeq 2000	PAIRED	RT-PCR	XXYS	2018-04-04	11725	7431	Zea mays	ILLUMINA	2018-04-04	SRS3125029	SRP137306	Gp0247910			B73			missing				TRANSCRIPTOMIC
SRR6942238	RNA-Seq	300	PRJNA441043	SAMN08776078	MIGS.eu	JGI	SRX3886177	Illumina HiSeq 2000	PAIRED	RT-PCR	AGUZX	2018-04-04	8388	4687	Zea mays	ILLUMINA	2018-04-04	SRS3125026	SRP137303	Gp0247926			B73			missing				TRANSCRIPTOMIC
SRR6942240	RNA-Seq	300	PRJNA441042	SAMN08775172	MIGS.eu	JGI	SRX3886175	Illumina HiSeq 2000	PAIRED	RT-PCR	XXXB	2018-04-04	13955	9259	Zea mays	ILLUMINA	2018-04-04	SRS3125025	SRP137302	Gp0247925			B73			missing				TRANSCRIPTOMIC
SRR6942241	RNA-Seq	300	PRJNA441029	SAMN08775513	MIGS.eu	JGI	SRX3886174	Illumina HiSeq 2000	PAIRED	RT-PCR	XXXC	2018-04-04	10580	6937	Zea mays	ILLUMINA	2018-04-04	SRS3125027	SRP137304	Gp0247912			B73			missing				TRANSCRIPTOMIC
SRR6942242	RNA-Seq	300	PRJNA441041	SAMN08776077	MIGS.eu	JGI	SRX3886173	Illumina HiSeq 2000	PAIRED	RT-PCR	XXXA	2018-04-04	17476	11712	Zea mays	ILLUMINA	2018-04-04	SRS3125024	SRP137301	Gp0247924			B73			missing				TRANSCRIPTOMIC
SRR6942245	RNA-Seq	300	PRJNA441048	SAMN08775511	MIGS.eu	JGI	SRX3886170	Illumina HiSeq 2500	PAIRED	RT-PCR	XXZC	2018-04-04	16022	10030	Zea mays	ILLUMINA	2018-04-04	SRS3125021	SRP137298	Gp0247931			B73			missing				TRANSCRIPTOMIC
SRR6942247	RNA-Seq	300	PRJNA441047	SAMN08776081	MIGS.eu	JGI	SRX3886168	Illumina HiSeq 2500	PAIRED	RT-PCR	XXYO	2018-04-04	15722	9848	Zea mays	ILLUMINA	2018-04-04	SRS3125019	SRP137296	Gp0247930			B73			missing				TRANSCRIPTOMIC
SRR6942251	RNA-Seq	300	PRJNA441037	SAMN08776053	MIGS.eu	JGI	SRX3886164	Illumina HiSeq 2000	PAIRED	RT-PCR	XXYG	2018-04-04	13809	8962	Zea mays	ILLUMINA	2018-04-04	SRS3125015	SRP137292	Gp0247920			B73			missing				TRANSCRIPTOMIC
SRR6942253	RNA-Seq	300	PRJNA441026	SAMN08776048	MIGS.eu	JGI	SRX3886162	Illumina HiSeq 2000	PAIRED	RT-PCR	XXYP	2018-04-04	13595	8906	Zea mays	ILLUMINA	2018-04-04	SRS3125013	SRP137290	Gp0247909			B73			missing				TRANSCRIPTOMIC
SRR7403478	RNA-Seq	200	PRJNA477253	SAMN09464306	Plant	UNIVERSITY OF HOHENHEIM	SRX4275602	Illumina HiSeq 4000	PAIRED	cDNA	21	2018-06-21	5344	1991	Zea mays	ILLUMINA	2018-06-21	SRS3441798	SRP150971	Zea mays B73 DNA/RNA	5 weeks		B73			Germany		Root		TRANSCRIPTOMIC
SRR7403479	RNA-Seq	200	PRJNA477253	SAMN09464306	Plant	UNIVERSITY OF HOHENHEIM	SRX4275601	Illumina HiSeq 4000	PAIRED	cDNA	17	2018-06-21	5369	2009	Zea mays	ILLUMINA	2018-06-21	SRS3441798	SRP150971	Zea mays B73 DNA/RNA	5 weeks		B73			Germany		Root		TRANSCRIPTOMIC
SRR7403480	RNA-Seq	200	PRJNA477253	SAMN09464306	Plant	UNIVERSITY OF HOHENHEIM	SRX4275600	Illumina HiSeq 4000	PAIRED	cDNA	19	2018-06-21	5214	1868	Zea mays	ILLUMINA	2018-06-21	SRS3441798	SRP150971	Zea mays B73 DNA/RNA	5 weeks		B73			Germany		Root		TRANSCRIPTOMIC
SRR7403485	RNA-Seq	200	PRJNA477253	SAMN09464306	Plant	UNIVERSITY OF HOHENHEIM	SRX4275595	Illumina HiSeq 4000	PAIRED	cDNA	23	2018-06-21	5315	2043	Zea mays	ILLUMINA	2018-06-21	SRS3441798	SRP150971	Zea mays B73 DNA/RNA	5 weeks		B73			Germany		Root		TRANSCRIPTOMIC
SRR7403486	RNA-Seq	200	PRJNA477253	SAMN09464306	Plant	UNIVERSITY OF HOHENHEIM	SRX4275594	Illumina HiSeq 4000	PAIRED	cDNA	13	2018-06-21	5363	2013	Zea mays	ILLUMINA	2018-06-21	SRS3441798	SRP150971	Zea mays B73 DNA/RNA	5 weeks		B73			Germany		Root		TRANSCRIPTOMIC
SRR7403487	RNA-Seq	200	PRJNA477253	SAMN09464306	Plant	UNIVERSITY OF HOHENHEIM	SRX4275593	Illumina HiSeq 4000	PAIRED	cDNA	15	2018-06-21	5282	2103	Zea mays	ILLUMINA	2018-06-21	SRS3441798	SRP150971	Zea mays B73 DNA/RNA	5 weeks		B73			Germany		Root		TRANSCRIPTOMIC
SRR7477375	RNA-Seq	302	PRJNA459823	SAMN09072851	MIGS.eu	JGI	SRX4346843	Illumina HiSeq 2500	PAIRED	RT-PCR	AYPCS	2018-07-06	6906	3020	Zea mays	ILLUMINA	2018-07-06	SRS3506695	SRP152445	Gp0194325			B73-1			missing				TRANSCRIPTOMIC
SRR7975386	OTHER	302	PRJNA459824	SAMN09072852	MIGS.eu	JGI	SRX4808177	Illumina HiSeq 2500	PAIRED	RT-PCR	AYOPU	2018-10-07	3468	1650	Zea mays	ILLUMINA	2018-10-07	SRS3886644	SRP164219	Gp0194326			B73-2			missing				TRANSCRIPTOMIC
SRR8240144	RNA-Seq	300	PRJNA506746	SAMN10473354	Plant	YUNNAN UNIVERSITY	SRX5058416	Illumina HiSeq 4000	PAIRED	RANDOM	nCdnDSE2	2018-11-24	17613	6934	Zea mays	ILLUMINA	2018-11-25	SRS4074568	SRP170560	nCdnDSE2	5 weeks		B73	5 weeks		China:Kunming		root	nCdnDSE2	TRANSCRIPTOMIC
SRR8240145	RNA-Seq	300	PRJNA506746	SAMN10473355	Plant	YUNNAN UNIVERSITY	SRX5058415	Illumina HiSeq 4000	PAIRED	RANDOM	nCdnDSE3	2018-11-23	14667	5746	Zea mays	ILLUMINA	2018-11-25	SRS4074567	SRP170560	nCdnDSE3	5 weeks		B73	5 weeks		China:Kunming		root	nCdnDSE3	TRANSCRIPTOMIC
SRR8240146	RNA-Seq	300	PRJNA506746	SAMN10473346	Plant	YUNNAN UNIVERSITY	SRX5058414	Illumina HiSeq 4000	PAIRED	size fractionation	Cd_DSE3	2018-11-23	17863	7102	Zea mays	ILLUMINA	2018-11-25	SRS4074566	SRP170560	Cd_DSE3	5 weeks		B73	5 weeks		China:Kunming		root	Cd_DSE3	TRANSCRIPTOMIC
SRR8240147	RNA-Seq	300	PRJNA506746	SAMN10473347	Plant	YUNNAN UNIVERSITY	SRX5058413	Illumina HiSeq 4000	PAIRED	size fractionation	Cd_nDSE1	2018-11-23	16403	6525	Zea mays	ILLUMINA	2018-11-25	SRS4074565	SRP170560	Cd_nDSE1	5 weeks		B73	5 weeks		China:Kunming		root	Cd_nDSE1	TRANSCRIPTOMIC
SRR8240148	RNA-Seq	300	PRJNA506746	SAMN10473344	Plant	YUNNAN UNIVERSITY	SRX5058412	Illumina HiSeq 4000	PAIRED	size fractionation	Cd_DSE1	2018-11-23	16520	6554	Zea mays	ILLUMINA	2018-11-25	SRS4074564	SRP170560	Cd_DSE1	5 weeks		B73	5 weeks		China:Kunming		root	Cd_DSE1	TRANSCRIPTOMIC
SRR8240149	RNA-Seq	300	PRJNA506746	SAMN10473345	Plant	YUNNAN UNIVERSITY	SRX5058411	Illumina HiSeq 4000	PAIRED	size fractionation	Cd_DSE2	2018-11-23	20008	7959	Zea mays	ILLUMINA	2018-11-25	SRS4074563	SRP170560	Cd_DSE2	5 weeks		B73	5 weeks		China:Kunming		root	Cd_DSE2	TRANSCRIPTOMIC
SRR8240150	RNA-Seq	300	PRJNA506746	SAMN10473350	Plant	YUNNAN UNIVERSITY	SRX5058410	Illumina HiSeq 4000	PAIRED	RANDOM	nCd_DSE1	2018-11-23	16348	6474	Zea mays	ILLUMINA	2018-11-25	SRS4074562	SRP170560	nCd_DSE1	5 weeks		B73	5 weeks		China:Kunming		root	nCd_DSE1	TRANSCRIPTOMIC
SRR8240151	RNA-Seq	300	PRJNA506746	SAMN10473351	Plant	YUNNAN UNIVERSITY	SRX5058409	Illumina HiSeq 4000	PAIRED	RANDOM	nCd_DSE2	2018-11-23	16745	6606	Zea mays	ILLUMINA	2018-11-25	SRS4074561	SRP170560	nCd_DSE2	5 weeks		B73	5 weeks		China:Kunming		root	nCd_DSE2	TRANSCRIPTOMIC
SRR8240152	RNA-Seq	300	PRJNA506746	SAMN10473348	Plant	YUNNAN UNIVERSITY	SRX5058408	Illumina HiSeq 4000	PAIRED	RANDOM	Cd_nDSE2	2018-11-23	22338	8855	Zea mays	ILLUMINA	2018-11-25	SRS4074560	SRP170560	Cd_nDSE2	5 weeks		B73	5 weeks		China:Kunming		root	Cd_nDSE2	TRANSCRIPTOMIC
SRR8240153	RNA-Seq	300	PRJNA506746	SAMN10473349	Plant	YUNNAN UNIVERSITY	SRX5058407	Illumina HiSeq 4000	PAIRED	RANDOM	Cd_nDSE3	2018-11-23	19536	7856	Zea mays	ILLUMINA	2018-11-25	SRS4074559	SRP170560	Cd_nDSE3	5 weeks		B73	5 weeks		China:Kunming		root	Cd_nDSE3	TRANSCRIPTOMIC
SRR8240154	RNA-Seq	300	PRJNA506746	SAMN10473352	Plant	YUNNAN UNIVERSITY	SRX5058406	Illumina HiSeq 4000	PAIRED	RANDOM	nCd_DSE3	2018-11-23	17234	6831	Zea mays	ILLUMINA	2018-11-25	SRS4074558	SRP170560	nCd_DSE3	5 weeks		B73	5 weeks		China:Kunming		root	nCd_DSE3	TRANSCRIPTOMIC
SRR8240155	RNA-Seq	300	PRJNA506746	SAMN10473353	Plant	YUNNAN UNIVERSITY	SRX5058405	Illumina HiSeq 4000	PAIRED	RANDOM	nCdnDSE1	2018-11-23	17289	6776	Zea mays	ILLUMINA	2018-11-25	SRS4074557	SRP170560	nCdnDSE1	5 weeks		B73	5 weeks		China:Kunming		root	nCdnDSE1	TRANSCRIPTOMIC
SRR910231	RNA-Seq	180	PRJNA208608	SAMN02204692		CHINESE ACADEMY OF AGRICULTURAL SCIENCES	SRX310685	Illumina HiSeq 2000	PAIRED	RANDOM		2015-10-24	6692	4094	Zea mays	ILLUMINA	2015-07-22	SRS448899	SRP026161	B73										TRANSCRIPTOMIC
SRR2078797	RNA-Seq	102	PRJNA288155	SAMN03795286	UNIVERSITY OF MINNESOTA	SRX1073651	Illumina HiSeq 2500	PAIRED	unspecified	TRANSCRIPTOMIC		2015-06-25	3291	1275	Zea mays	ILLUMINA	2015-10-23	SRS972506	SRP059884	B73_SAM	seedling	B73	seedling	not collected			PAIRED	shoot apex	Plant	public	sra	ncbi	0	ILLUMINA
SRR2078798	RNA-Seq	102	PRJNA288155	SAMN03795286	UNIVERSITY OF MINNESOTA	SRX1073652	Illumina HiSeq 2500	PAIRED	unspecified	TRANSCRIPTOMIC		2015-06-25	3442	1326	Zea mays	ILLUMINA	2015-10-23	SRS972506	SRP059884	B73_SAM	seedling	B73	seedling	not collected			PAIRED	shoot apex	Plant	public	sra	ncbi	0	ILLUMINA
SRR2078799	RNA-Seq	102	PRJNA288155	SAMN03795286	UNIVERSITY OF MINNESOTA	SRX1073653	Illumina HiSeq 2500	PAIRED	unspecified	TRANSCRIPTOMIC		2015-06-25	3687	1422	Zea mays	ILLUMINA	2015-10-23	SRS972506	SRP059884	B73_SAM	seedling	B73	seedling	not collected			PAIRED	shoot apex	Plant	public	sra	ncbi	0	ILLUMINA
SRR2079447	Bisulfite-Seq	202	PRJNA288155	SAMN03795286	UNIVERSITY OF MINNESOTA	SRX1073669	Illumina HiSeq 2000	PAIRED	unspecified	GENOMIC		2015-06-26	25186	16390	Zea mays	ILLUMINA	2015-10-23	SRS972506	SRP059884	B73_SAM	seedling	B73	seedling	not collected			PAIRED	shoot apex	Plant	public	sra	ncbi	0	ILLUMINA
SRR5282177	RNA-Seq	151	PRJNA376191	SAMN06437017	CORNELL UNIVERSITY	SRX2585823	Illumina HiSeq 2500	PAIRED	cDNA	TRANSCRIPTOMIC	42	2017-02-23	2879	1264	Zea mays	ILLUMINA	2017-02-24	SRS1999488	SRP100471	B73R2rep3	2 weeks	B73	2 weeks	USA	R2	3	PAIRED	Shoot Apical Meristem	Plant	public	sra	ncbi	0	ILLUMINA
SRR5282178	RNA-Seq	151	PRJNA376191	SAMN06437016	CORNELL UNIVERSITY	SRX2585824	Illumina HiSeq 2500	PAIRED	cDNA	TRANSCRIPTOMIC	41	2017-02-23	2879	1240	Zea mays	ILLUMINA	2017-02-24	SRS1999489	SRP100471	B73R1rep3	2 weeks	B73	2 weeks	USA	R1	3	PAIRED	Shoot Apical Meristem	Plant	public	sra	ncbi	0	ILLUMINA
SRR5282195	RNA-Seq	151	PRJNA376191	SAMN06436999	CORNELL UNIVERSITY	SRX2585841	Illumina HiSeq 2500	PAIRED	cDNA	TRANSCRIPTOMIC	24	2017-02-23	3523	1660	Zea mays	ILLUMINA	2017-02-24	SRS1999506	SRP100471	B73R2rep2	2 weeks	B73	2 weeks	USA	R2	2	PAIRED	Shoot Apical Meristem	Plant	public	sra	ncbi	0	ILLUMINA
SRR5282196	RNA-Seq	151	PRJNA376191	SAMN06436998	CORNELL UNIVERSITY	SRX2585842	Illumina HiSeq 2500	PAIRED	cDNA	TRANSCRIPTOMIC	23	2017-02-23	3523	1614	Zea mays	ILLUMINA	2017-02-24	SRS1999507	SRP100471	B73R1rep2	2 weeks	B73	2 weeks	USA	R1	2	PAIRED	Shoot Apical Meristem	Plant	public	sra	ncbi	0	ILLUMINA
SRR5282213	RNA-Seq	151	PRJNA376191	SAMN06436981	CORNELL UNIVERSITY	SRX2585859	Illumina HiSeq 2500	PAIRED	cDNA	TRANSCRIPTOMIC	6	2017-02-23	3164	1532	Zea mays	ILLUMINA	2017-02-24	SRS1999524	SRP100471	B73R2rep1	2 weeks	B73	2 weeks	USA	R2	1	PAIRED	Shoot Apical Meristem	Plant	public	sra	ncbi	0	ILLUMINA
SRR5282214	RNA-Seq	151	PRJNA376191	SAMN06436980	CORNELL UNIVERSITY	SRX2585860	Illumina HiSeq 2500	PAIRED	cDNA	TRANSCRIPTOMIC	5	2017-02-23	3164	1488	Zea mays	ILLUMINA	2017-02-24	SRS1999525	SRP100471	B73R1rep1	2 weeks	B73	2 weeks	USA	R1	1	PAIRED	Shoot Apical Meristem	Plant	public	sra	ncbi	0	ILLUMINA
Sanzhen	RNA-Seq	300	A188xB73_Callus	B10_1	Plant	CROP SCIENCE INSTITUTE, CHINESE ACADEMY OF AGRICULTURAL SCIENCES			PAIRED						Zea mays	ILLUMINA			B10_1		B73 callus 10 days after 4-D inducing replicates 1		Yan Liu	B73		B73			embryo (callus)	4-D	TRANSCRIPTOMIC
Sanzhen	RNA-Seq	300	A188xB73_Callus	B10_2	Plant	CROP SCIENCE INSTITUTE, CHINESE ACADEMY OF AGRICULTURAL SCIENCES			PAIRED						Zea mays	ILLUMINA			B10_2		B73 callus 10 days after 4-D inducing replicates 2		Yan Liu	B73		B73			embryo (callus)	4-D	TRANSCRIPTOMIC
Sanzhen	RNA-Seq	300	A188xB73_Callus	B10_3	Plant	CROP SCIENCE INSTITUTE, CHINESE ACADEMY OF AGRICULTURAL SCIENCES			PAIRED						Zea mays	ILLUMINA			B10_3		B73 callus 10 days after 4-D inducing replicates 3		Yan Liu	B73		B73			embryo (callus)	4-D	TRANSCRIPTOMIC
Sanzhen	RNA-Seq	300	A188xB73_Callus	B15_1	Plant	CROP SCIENCE INSTITUTE, CHINESE ACADEMY OF AGRICULTURAL SCIENCES			PAIRED						Zea mays	ILLUMINA			B15_1		B73 callus 15 days after 4-D inducing replicates 1		Yan Liu	B73		B73			embryo (callus)	4-D	TRANSCRIPTOMIC
Sanzhen	RNA-Seq	300	A188xB73_Callus	B15_2	Plant	CROP SCIENCE INSTITUTE, CHINESE ACADEMY OF AGRICULTURAL SCIENCES			PAIRED						Zea mays	ILLUMINA			B15_2		B73 callus 15 days after 4-D inducing replicates 2		Yan Liu	B73		B73			embryo (callus)	4-D	TRANSCRIPTOMIC
Sanzhen	RNA-Seq	300	A188xB73_Callus	B15_3	Plant	CROP SCIENCE INSTITUTE, CHINESE ACADEMY OF AGRICULTURAL SCIENCES			PAIRED						Zea mays	ILLUMINA			B15_3		B73 callus 15 days after 4-D inducing replicates 3		Yan Liu	B73		B73			embryo (callus)	4-D	TRANSCRIPTOMIC
Sanzhen	RNA-Seq	300	A188xB73_Callus	B2_1	Plant	CROP SCIENCE INSTITUTE, CHINESE ACADEMY OF AGRICULTURAL SCIENCES			PAIRED						Zea mays	ILLUMINA			B2_1		B73 callus 2 days after 4-D inducing replicates 1		Yan Liu	B73		B73			embryo (callus)	4-D	TRANSCRIPTOMIC
Sanzhen	RNA-Seq	300	A188xB73_Callus	B2_2	Plant	CROP SCIENCE INSTITUTE, CHINESE ACADEMY OF AGRICULTURAL SCIENCES			PAIRED						Zea mays	ILLUMINA			B2_2		B73 callus 2 days after 4-D inducing replicates 2		Yan Liu	B73		B73			embryo (callus)	4-D	TRANSCRIPTOMIC
Sanzhen	RNA-Seq	300	A188xB73_Callus	B2_3	Plant	CROP SCIENCE INSTITUTE, CHINESE ACADEMY OF AGRICULTURAL SCIENCES			PAIRED						Zea mays	ILLUMINA			B2_3		B73 callus 2 days after 4-D inducing replicates 3		Yan Liu	B73		B73			embryo (callus)	4-D	TRANSCRIPTOMIC
Sanzhen	RNA-Seq	300	A188xB73_Callus	B4_1	Plant	CROP SCIENCE INSTITUTE, CHINESE ACADEMY OF AGRICULTURAL SCIENCES			PAIRED						Zea mays	ILLUMINA			B4_1		B73 callus 4 days after 4-D inducing replicates 1		Yan Liu	B73		B73			embryo (callus)	4-D	TRANSCRIPTOMIC
Sanzhen	RNA-Seq	300	A188xB73_Callus	B4_2	Plant	CROP SCIENCE INSTITUTE, CHINESE ACADEMY OF AGRICULTURAL SCIENCES			PAIRED						Zea mays	ILLUMINA			B4_2		B73 callus 4 days after 4-D inducing replicates 2		Yan Liu	B73		B73			embryo (callus)	4-D	TRANSCRIPTOMIC
Sanzhen	RNA-Seq	300	A188xB73_Callus	B4_3	Plant	CROP SCIENCE INSTITUTE, CHINESE ACADEMY OF AGRICULTURAL SCIENCES			PAIRED						Zea mays	ILLUMINA			B4_3		B73 callus 4 days after 4-D inducing replicates 3		Yan Liu	B73		B73			embryo (callus)	4-D	TRANSCRIPTOMIC
Sanzhen	RNA-Seq	300	A188xB73_Callus	B6_1	Plant	CROP SCIENCE INSTITUTE, CHINESE ACADEMY OF AGRICULTURAL SCIENCES			PAIRED						Zea mays	ILLUMINA			B6_1		B73 callus 6 days after 4-D inducing replicates 1		Yan Liu	B73		B73			embryo (callus)	4-D	TRANSCRIPTOMIC
Sanzhen	RNA-Seq	300	A188xB73_Callus	B6_2	Plant	CROP SCIENCE INSTITUTE, CHINESE ACADEMY OF AGRICULTURAL SCIENCES			PAIRED						Zea mays	ILLUMINA			B6_2		B73 callus 6 days after 4-D inducing replicates 2		Yan Liu	B73		B73			embryo (callus)	4-D	TRANSCRIPTOMIC
Sanzhen	RNA-Seq	300	A188xB73_Callus	B6_3	Plant	CROP SCIENCE INSTITUTE, CHINESE ACADEMY OF AGRICULTURAL SCIENCES			PAIRED						Zea mays	ILLUMINA			B6_3		B73 callus 6 days after 4-D inducing replicates 3		Yan Liu	B73		B73			embryo (callus)	4-D	TRANSCRIPTOMIC
Sanzhen	RNA-Seq	300	A188xB73_Callus	B8_1	Plant	CROP SCIENCE INSTITUTE, CHINESE ACADEMY OF AGRICULTURAL SCIENCES			PAIRED						Zea mays	ILLUMINA			B8_1		B73 callus 8 days after 4-D inducing replicates 1		Yan Liu	B73		B73			embryo (callus)	4-D	TRANSCRIPTOMIC
Sanzhen	RNA-Seq	300	A188xB73_Callus	B8_2	Plant	CROP SCIENCE INSTITUTE, CHINESE ACADEMY OF AGRICULTURAL SCIENCES			PAIRED						Zea mays	ILLUMINA			B8_2		B73 callus 8 days after 4-D inducing replicates 2		Yan Liu	B73		B73			embryo (callus)	4-D	TRANSCRIPTOMIC
Sanzhen	RNA-Seq	300	A188xB73_Callus	B8_3	Plant	CROP SCIENCE INSTITUTE, CHINESE ACADEMY OF AGRICULTURAL SCIENCES			PAIRED						Zea mays	ILLUMINA			B8_3		B73 callus 8 days after 4-D inducing replicates 3		Yan Liu	B73		B73			embryo (callus)	4-D	TRANSCRIPTOMIC
