# Supplementary material for: TGPred: efficient methods for predicting target genes of a transcription factor by integrating statistics, machine learning and optimization
Source: NAR Genom Bioinform. 2023 Sep 13;5(3):lqad083. doi: 10.1093/nargab/lqad083 (PMC10498345; doi:10.1093/nargab/lqad083)
Supplement: lqad083_Supplemental_Files [file lqad083_supplemental_files.zip › SupplTableS2_Huber_Net.xlsx]

## Sheet: TableS2_Huber_Net
Table S2: Selection Probabilities of 23 TFs with 2539 PWGs by Huber-Net. A red highlight is a pathway gene, while a blue highlight indicates the pathway gene was among the top 100 genes to a TF ranked by the method
					23_TFs	Zm00001d002476	Zm00001d011555	Zm00001d011614	Zm00001d020408	Zm00001d021296	Zm00001d024630	Zm00001d026204	Zm00001d027431	Zm00001d027459	Zm00001d030678	Zm00001d032032	Zm00001d033815	Zm00001d035084	Zm00001d036050	Zm00001d039004	Zm00001d041818	Zm00001d043921	Zm00001d045463	Zm00001d047716	Zm00001d049678	Zm00001d050039	Zm00001d051520	Zm00001d053210
2539_PWGs	AGI	PW_names	Arabi-symbol	Arabi-defline	Maize-defline	Zm00001d002476	Zm00001d011555	Zm00001d011614	Zm00001d020408	Zm00001d021296	Zm00001d024630	Zm00001d026204	Zm00001d027431	Zm00001d027459	Zm00001d030678	Zm00001d032032	Zm00001d033815	Zm00001d035084	Zm00001d036050	Zm00001d039004	Zm00001d041818	Zm00001d043921	Zm00001d045463	Zm00001d047716	Zm00001d049678	Zm00001d050039	Zm00001d051520	Zm00001d053210
					Arabi-defline	myb domain protein 63	NAC domain containing protein 73	myb domain protein 36	myb domain protein 20	myb domain protein 42	myb domain protein 103	myb domain protein 63	KNOTTED-like homeobox of Arabidopsis thaliana 7	vascular related NAC-domain protein 1	myb domain protein 59	myb domain protein 42	myb domain protein 54	NAC (No Apical Meristem) domain transcriptional regulator superfamily protein	NAC (No Apical Meristem) domain transcriptional regulator superfamily protein	NAC domain containing protein 73	myb domain protein 69	NAC domain containing protein 73	NAC (No Apical Meristem) domain transcriptional regulator superfamily protein	myb domain protein 103	NAC (No Apical Meristem) domain transcriptional regulator superfamily protein	vascular related NAC-domain protein 7	myb domain protein 63	myb domain protein 42
					Arabi-symbol	ATMYB63,MYB63	ANAC073,NAC073,SND2	AtMYB36,MYB36	AtMYB20,MYB20	AtMYB42,MYB42	AtMYB103,MYB103	ATMYB63,MYB63	IXR11,KNAT7	ANAC037,VND1	ATMYB59,ATMYB59-1,ATMYB59-2,ATMYB59-3,MYB59	AtMYB42,MYB42	ATMYB54,MYB54	ANAC043,EMB2301,NST1	ANAC043,EMB2301,NST1	ANAC073,NAC073,SND2	ATMYB69,MYB69	ANAC073,NAC073,SND2	ANAC043,EMB2301,NST1	AtMYB103,ATMYB80,MS188,MYB103	ANAC043,EMB2301,NST1	ANAC030,VND7	ATMYB63,MYB63	AtMYB42,MYB42
			TOP100		AGI	AT1G79180	AT4G28500	AT5G57620	AT1G66230	AT4G12350	AT1G63910	AT1G79180	AT1G62990	AT2G18060	AT5G59780	AT4G12350	AT1G73410	AT2G46770	AT2G46770	AT4G28500	AT4G33450	AT4G28500	AT2G46770	AT5G56110	AT2G46770	AT1G71930	AT1G79180	AT4G12350
ZeamMp032		aerobic respiration III (alternative oxidase pathway) | aerobic respiration I (cytochrome c) | NAD/NADH phosphorylation and dephosphorylation				0	0.552	0.018	0.548	0.122	0.668	0.142	0.172	0.374	0.304	0.124	0	0.182	0	0.456	0.01	0.454	0.002	0.036	0.042	0.01	0.048	0
ZeamMp179		aerobic respiration I (cytochrome c)				0.006	0.248	0.508	0.368	0.362	0.164	0.386	0.168	0.168	0.184	0.11	0.002	0.02	0	0.096	0.016	0.126	0	0.06	0.052	0.016	0.02	0.006
Zm00001d000002	AT1G11720	starch biosynthesis	ATSS3,SS3	starch synthase 3	starch synthase III, putative, expressed	0	0.992	0.004	0.276	0.036	0.016	0	0.012	0.002	0.846	0.002	0.012	0	0	1	0.058	0	0.066	0.002	0.002	0	0	0
Zm00001d000011	AT1G67280	methylglyoxal degradation I		Glyoxalase/Bleomycin resistance protein/Dioxygenase superfamily protein	glyoxalase family protein, putative, expressed	0	0.008	0.01	0.806	1	0.002	0.22	0.606	0.38	0.168	1	0.322	0.01	0.006	0.07	0.092	0.014	0.006	0.156	0.006	0.002	0.074	0.016
Zm00001d000053	AT4G17080	3-phosphoinositide biosynthesis | D-<i>myo</i>-inositol (1,4,5)-trisphosphate biosynthesis		Histone H3 K4-specific methyltransferase SET7/9 family protein	ICE-like protease p20 domain containing protein, expressed	0.062	0.1	0.004	0.374	0.998	0.068	0.1	0.014	0.15	0.09	0.026	0.112	0.078	0.008	0.01	0.652	0.104	0.008	0.006	0.802	0.218	0.814	0.004
Zm00001d000060	AT1G59960	2'-deoxymugineic acid phytosiderophore biosynthesis		NAD(P)-linked oxidoreductase superfamily protein	oxidoreductase, aldo/keto reductase family protein, putative, expressed	0.008	0.002	0.004	0.028	0.008	0	0	0.97	0	0.12	0.73	0.22	0	0.002	0.172	0.026	0.002	0.002	0.868	0	0.12	0.146	0
Zm00001d000061	AT2G42990	triacylglycerol degradation		GDSL-like Lipase/Acylhydrolase superfamily protein	GDSL-like lipase/acylhydrolase, putative, expressed	0.008	0.538	0.02	0.954	0.168	0.57	0.028	0.586	0.086	0.004	0.152	0.56	0.544	0.592	0.876	0.262	0.058	0.818	0.004	1	0.002	0.548	0.342
Zm00001d000107	AT5G22500	sporopollenin precursors biosynthesis | wax esters biosynthesis I	FAR1	fatty acid reductase 1	male sterility protein, putative, expressed	0.302	0	0.046	0.936	0.798	0.142	0.184	0.238	0.084	0.906	0.144	0.746	1	0.07	0.846	0.11	0.048	0.994	0	1	0.084	1	0.026
Zm00001d000113	AT4G36480	sphingolipid biosynthesis (plants)	ATLCB1,EMB2779,FBR11,LCB1	long-chain base1	aminotransferase, classes I and II, domain containing protein, expressed	0	0.008	0.786	0.046	0.016	0	0.246	0.008	0.052	0.058	0.538	0.192	0	0	0.008	0.012	0	0.008	0.506	0.542	0	0.178	0.15
Zm00001d000116	AT1G44170	&beta;-alanine biosynthesis I | ethanol degradation II | benzoate biosynthesis III (CoA-dependent, non-&beta;-oxidative) | fatty acid &alpha;-oxidation I	ALDH3H1,ALDH4	aldehyde dehydrogenase 3H1	aldehyde dehydrogenase, putative, expressed	0	0	0	1	0.026	0.476	0.04	0.346	1	0.234	0.75	0.174	0	0.02	0	0.004	0	0.226	0.374	0.004	0.984	0.1	0
Zm00001d000133	AT5G36880	ethanol degradation II | acetate conversion to acetyl-CoA	ACS	acetyl-CoA synthetase	AMP-binding enzyme, putative, expressed	0	0.06	0.002	0.042	1	1	0.01	0.22	0.748	0.744	1	0.868	0.166	1	1	0.036	1	0.002	0.002	0.002	0.178	0.554	0.04
Zm00001d000153	AT5G11880	L-lysine biosynthesis VI		Pyridoxal-dependent decarboxylase family protein	pyridoxal-dependent decarboxylase protein, putative, expressed	0	0	0.002	0.5	0.61	0	0.002	0	0.632	0.76	0.258	0	0	0.002	0	0	0	0	0.002	0	0	0	0
Zm00001d000163	AT1G77330	ethylene biosynthesis I (plants)		2-oxoglutarate (2OG) and Fe(II)-dependent oxygenase superfamily protein	1-aminocyclopropane-1-carboxylate oxidase, putative, expressed	0	0.024	0.064	0.762	0.952	0.002	0.002	0.886	0.88	0.638	0.53	0.01	0.868	0.014	0	0.722	0.17	0.356	0.062	0.34	0.896	0.168	0.002
Zm00001d000164	AT1G32060	Calvin-Benson-Bassham cycle | Rubisco shunt	PRK	phosphoribulokinase	phosphoribulokinase/Uridine kinase family protein, expressed	0	0	0	0	0	0	0	0.002	0	0.95	0.308	0.002	0	0	0.054	0	0.002	0.012	0.01	0	0.362	0.368	0
Zm00001d000294	AT1G64660	L-methionine degradation II	ATMGL,MGL	methionine gamma-lyase	cystathionine gamma-synthase, putative, expressed	0.148	0.038	0.144	0.888	0.004	0.002	0.006	0.32	0.7	0.072	0.014	0	0.006	0	0.042	0.036	0.002	0.004	0.004	0	0.01	0.214	0.004
Zm00001d000316	AT1G79750	gluconeogenesis I | C4 photosynthetic carbon assimilation cycle, PEPCK type | C4 photosynthetic carbon assimilation cycle, NADP-ME type	ATNADP-ME4,NADP-ME4	NADP-malic enzyme 4	NADP-dependent malic enzyme, chloroplast precursor, putative, expressed	0	0	0	0	0.086	0	0.002	0.93	0	0.996	0.084	0.1	0	0	0.008	0	0.016	0.004	0.006	0	0	0.126	0
Zm00001d000419	AT5G48960	UTP and CTP dephosphorylation I | guanosine nucleotides degradation I | guanosine nucleotides degradation II | pyrimidine salvage pathway | adenosine nucleotides degradation I		HAD-superfamily hydrolase, subfamily IG, 5\'-nucleotidase	5-nucleotidase domain-containing protein, putative, expressed	0	0.006	0	0.122	0.338	0.034	0	0	0.092	0.07	0.46	0.032	0	0.116	0.06	0.11	0	0.028	0.076	0	0.21	0.204	0.002
Zm00001d000452		gluconeogenesis I | glycolysis IV (plant cytosol) | Rubisco shunt | glycolysis II (from fructose 6-phosphate) | glycolysis I (from glucose 6-phosphate)				0	0	0.118	0.922	1	0.066	0.022	0.298	0.182	0.966	0.648	0.084	0.008	0.002	0	0.018	0.014	0.034	0.03	0	0.11	0.062	0.012
Zm00001d001773	AT3G51320	aerobic respiration I (cytochrome c)		Pentatricopeptide repeat (PPR) superfamily protein	expressed protein	0	0.244	0.698	0.328	0.522	0.588	0.298	0.732	0.522	0.806	0.586	0.456	0.044	0.346	0.488	0.434	0.048	0.072	0.62	0.002	0.622	0.44	0.09
Zm00001d001789	AT2G45790	GDP-mannose biosynthesis | L-ascorbate biosynthesis I (L-galactose pathway)	ATPMM,PMM	phosphomannomutase	phosphomannomutase, putative, expressed	0	0	0.008	0.056	0.494	0.586	0.024	0.008	0.038	0.686	0.146	0.042	0.964	0.914	0.004	0.002	0	0.02	0.006	0.062	0.308	0.78	0
Zm00001d001831	AT5G08570	glycolysis IV (plant cytosol) | Rubisco shunt | glycolysis II (from fructose 6-phosphate) | glycolysis I (from glucose 6-phosphate)		Pyruvate kinase family protein	pyruvate kinase, putative, expressed	0	0	0.082	0.054	0.492	0.002	0	0.008	0.41	0.75	0.002	0	0.054	0	0.038	0.03	0	0	0.002	0.012	0.12	0.022	0
Zm00001d001883	AT1G65840	spermine and spermidine degradation III	ATPAO4,PAO4	polyamine oxidase 4	amine oxidase, flavin-containing, domain containing protein, expressed	0	0.002	0.096	0.086	0.998	0	0.002	0.668	0.182	0.012	0.994	0.026	0.112	0.122	0.008	0.468	0.002	0.02	0.096	0.012	0.176	1	0
Zm00001d001885	AT2G39270	adenosine ribonucleotides <i>de novo</i> biosynthesis		P-loop containing nucleoside triphosphate hydrolases superfamily protein	adenylate kinase, putative, expressed	0	0.008	0.05	0.716	1	0.004	0.146	0.48	0.224	1	0.688	0.198	0.042	0.01	0.006	0.358	0.074	0.208	0.914	0.056	0.052	0.452	0.024
Zm00001d001908	AT4G22260	aerobic respiration III (alternative oxidase pathway)	IM,IM1	Alternative oxidase family protein	immutans protein, putative, expressed	0	0.004	0.234	0.006	0.892	0	0.002	0	0.004	1	0.846	0.072	0.002	0	0.034	0.002	0.06	0	0.072	0	0.004	0	0.002
Zm00001d001909	AT4G22260	aerobic respiration III (alternative oxidase pathway)	IM,IM1	Alternative oxidase family protein	immutans protein, putative, expressed	0	0	0.002	0.01	0.692	0	0	0.14	0.026	0.45	0.032	0.006	0	0.002	0	0.054	0.008	0.038	0	0.028	0.154	0.11	0
Zm00001d001924	AT2G44800	flavonoid biosynthesis | flavonoid biosynthesis (in equisetum)		2-oxoglutarate (2OG) and Fe(II)-dependent oxygenase superfamily protein	flavonol synthase/flavanone 3-hydroxylase, putative, expressed	0.066	0.006	0.318	0.736	1	0.01	0.11	0.056	0.668	0.356	0.206	0.134	0.142	0.002	0.006	0.106	0.342	0.43	0.104	0.002	0.008	0.058	0.034
Zm00001d001959	AT3G07270	6-hydroxymethyl-dihydropterin diphosphate biosynthesis I | tetrahydrofolate biosynthesis II		GTP cyclohydrolase I	GTP cyclohydrolase I 1, putative, expressed	0	0.042	0.036	0.094	0.042	0.954	0.026	0.316	0.55	0.934	0.938	0.05	0.01	0.098	0.006	0.18	0.904	0.034	0.02	0.01	0.552	0.074	0.496
Zm00001d001960	AT3G51240	flavonoid biosynthesis | flavonoid biosynthesis (in equisetum)	F3\'H,F3H,TT6	flavanone 3-hydroxylase	naringenin,2-oxoglutarate 3-dioxygenase, putative, expressed	0	0.126	0.012	0.068	0.544	0	0.018	0.1	0.12	0.956	0.076	0.004	0.026	0	0	0.024	0	0.002	0.602	0	0.052	0.69	0.002
Zm00001d001970	AT5G20990	molybdenum cofactor biosynthesis	B73,CHL6,CNX,CNX1,SIR4	molybdopterin biosynthesis CNX1 protein / molybdenum cofactor biosynthesis enzyme CNX1 (CNX1)	molybdopterin biosynthesis protein CNX1, putative, expressed	0	0.038	0.028	0.166	1	0.002	0.026	0.06	0.448	0.224	0.242	0.262	0	0.112	0.252	0.124	0.006	0.026	0.084	0.016	0.618	0.062	0.012
Zm00001d001974	AT1G22100	inositol diphosphates biosynthesis | 1D-<i>myo</i>-inositol hexakisphosphate biosynthesis V (from Ins(1,3,4)P3) | lipid-dependent phytate biosynthesis II (via Ins(1,3,4)P<sub>3</sub>) | lipid-dependent phytate biosynthesis I (via Ins(1,4,5)P<sub>3</sub>) | 1D-<i>myo</i>-inositol hexakisphosphate biosynthesis III (<i>Spirodela polyrrhiza</i>)		Inositol-pentakisphosphate 2-kinase family protein	inositol 1,3,4,5,6-pentakisphosphate 2-kinase, putative, expressed	0	0.016	0	0.006	0.002	0.004	0	0	0.002	0	0	0	0	0	0	0	0	0.004	0	0	0.052	0	0
Zm00001d001999	AT5G57330	superpathway of sucrose and starch metabolism I (non-photosynthetic tissue)		Galactose mutarotase-like superfamily protein	aldose 1-epimerase, putative, expressed	0.004	0.21	0.052	0.162	0.904	0.538	0.006	0.014	0.62	0.08	0.332	0.024	0.06	0.018	0.046	0.008	0.014	0	0.054	0	0.206	0.04	0
Zm00001d002003	AT1G74260	5-aminoimidazole ribonucleotide biosynthesis I	PUR4	purine biosynthesis 4	phosphoribosylformylglycinamidine synthase, putative, expressed	0	0.002	0.012	0.388	0.182	0	0.022	0.032	0.314	0.08	0.008	0.066	0.002	0.002	0	0.052	0	0	0.98	0.004	0.012	0.03	0
Zm00001d002034	AT2G44050	flavin biosynthesis I (bacteria and plants)	COS1	6,7-dimethyl-8-ribityllumazine synthase / DMRL synthase / lumazine synthase / riboflavin synthase	6,7-dimethyl-8-ribityllumazine synthase, chloroplast precursor, putative, expressed	0	0.012	0	0.592	0.99	0.048	0.002	0	0.144	0.004	0.228	0.006	0	0.002	0.088	0	0.004	0.002	0.002	0	0.002	0.864	0
Zm00001d002051	AT4G34200	L-serine biosynthesis I	EDA9	D-3-phosphoglycerate dehydrogenase	D-3-phosphoglycerate dehydrogenase, chloroplast precursor, putative, expressed	0	0.04	0.154	0.032	0.368	0	0.006	0.712	0.64	0.176	0.05	0.386	0.004	0	0.052	0.976	0.414	0.186	0.642	0.008	0.184	0.476	0.014
Zm00001d002052	AT3G16150	L-asparagine degradation I		N-terminal nucleophile aminohydrolases (Ntn hydrolases) superfamily protein	transposon protein, putative, unclassified, expressed	0	0.02	0.074	0.956	0.098	0.01	0.08	1	0.126	1	0.856	0.162	0.946	0.61	0.572	0.046	0.676	0.694	0.054	0.102	0.13	0.414	0.088
Zm00001d002064	AT5G67230	xylan biosynthesis	I14H,IRX14-L	Nucleotide-diphospho-sugar transferases superfamily protein	glycosyltransferase family 43 protein, putative, expressed	0.01	0.002	0.046	0.832	0.324	0.986	0.036	1	0.998	0.884	0.018	0.054	1	0.4	0.388	0.004	1	0.984	0.068	1	0.122	0.354	0.002
Zm00001d002085	AT1G80460	glycerol degradation I	GLI1,NHO1	Actin-like ATPase superfamily protein	FGGY family of carbohydrate kinases, putative, expressed	0.002	0.034	0.01	0.8	0.992	0.428	0.044	0.06	0.818	0.822	0.758	0.15	1	0.07	0.992	0.186	0.974	0.006	0.078	0.006	0.006	0.976	0.004
Zm00001d002100	AT3G51240	flavonoid biosynthesis | flavonoid biosynthesis (in equisetum)	F3\'H,F3H,TT6	flavanone 3-hydroxylase	gibberellin 20 oxidase 2, putative, expressed	0	0.116	0.264	0.46	0.68	0.432	0.812	0.038	0.212	0.804	0.498	0.162	0.048	0.026	0.294	0.488	0.024	0.768	0.174	0.016	0.042	0.582	0.114
Zm00001d002103	AT1G62640	fatty acid biosynthesis initiation I	KAS III	3-ketoacyl-acyl carrier protein synthase III	3-oxoacyl-synthase III, chloroplast precursor, putative, expressed	0	0.004	0.006	0.958	0.016	0	0.006	0.042	0.058	0.002	0.318	0	0	0.308	0.028	0.034	0.452	0.632	0.16	0	0.002	0.018	0
Zm00001d002104	AT3G25660	L-glutamine degradation I | glutaminyl-tRNA<sup>gln</sup> biosynthesis via transamidation		Amidase family protein	amidase, putative, expressed	0	0	0	0.002	0	0	0	0.014	0.004	0.168	0.002	0	0.002	0	0	0	0	0	0	0.006	0	0.016	0
Zm00001d002113	AT5G49030	L-leucine degradation I	OVA2	tRNA synthetase class I (I, L, M and V) family protein	tRNA synthetase class I, putative, expressed	0	0.006	0	0.856	1	0.01	0.258	0.002	0.842	0.154	0.142	0.554	0.058	0.004	0.002	0.004	0.014	0.028	0.062	0.03	0.028	0.162	0
Zm00001d002128	AT2G21940	chorismate biosynthesis from 3-dehydroquinate	ATSK1,SK1	shikimate kinase 1	shikimate kinase, putative, expressed	0.902	0	0.538	0.076	0.696	0.012	0.362	0.04	0.228	0.002	0.09	0.208	0.056	0.48	1	0.064	0.046	0.018	0.662	0.98	0.008	0.764	0.058
Zm00001d002147		L-methionine degradation II				0	0.006	0	0.056	0.004	0.59	0.004	1	0.39	1	0.116	0.012	1	0.004	0.002	0.044	0.272	0.738	0.014	0.908	0.444	0.834	0.052
Zm00001d002149	AT2G20810	homogalacturonan biosynthesis	GAUT10,LGT4	galacturonosyltransferase 10	glycosyl transferase 8 domain containing protein, putative, expressed	0	0.008	0.238	0.388	0.182	0.168	0.102	0.006	0.536	0.03	0.048	0.42	0.006	0.008	0	0.002	0.002	0.002	0.096	0.004	0.002	0.158	0
Zm00001d002163	AT2G20900	phosphatidate metabolism, as a signaling molecule	ATDGK5,DGK5	diacylglycerol kinase 5	diacylglycerol kinase, putative, expressed	0	0	0.278	0.202	0.024	0.224	0.232	0.028	0.212	0.666	0.02	0.784	0.076	0.002	0.472	0.018	0.034	0.002	0.14	0.08	0.064	1	0.108
Zm00001d002166	AT3G56150	(1,4)-&beta;-D-xylan degradation	ATEIF3C-1,ATTIF3C1,EIF3C,EIF3C-1,TIF3C1	eukaryotic translation initiation factor 3C	eukaryotic translation initiation factor 3 subunit C, putative, expressed	0	0	0	0.594	0.666	0.01	0.008	0.004	0.024	0.004	0.002	0.018	0.002	0	0.362	0.244	0.004	0	0	0.006	0.008	0.008	0
Zm00001d002188	AT5G10080	trehalose biosynthesis I		Eukaryotic aspartyl protease family protein	trehalose-6-phosphate synthase, putative, expressed	0.002	0.602	0.092	0.278	0.3	0.002	0.15	0.176	0.878	0.836	0.59	0.176	0.054	0.054	0.194	0.166	0.02	0.42	0.038	0.026	0.266	0.332	0.034
Zm00001d002240	AT3G47860	violaxanthin, antheraxanthin and zeaxanthin interconversion	CHL	chloroplastic lipocalin	OsCHL Chloroplastic lipocalin, expressed	0	0.01	0.026	0.064	0.002	0.002	0	0.026	0.026	0.97	0.894	0.004	0	0.008	0.016	0	0.004	0.012	0.068	0	0.008	0.934	0
Zm00001d002250	AT4G27010	geraniol and geranial biosynthesis			expressed protein	0	0.118	0.056	0.254	0.734	0.57	0.376	0.472	0.978	0.828	0.266	0.458	0.008	0	0.15	0.358	0.012	0.118	0.148	0.002	0.112	0.664	0.038
Zm00001d002256	AT1G11720	starch biosynthesis	ATSS3,SS3	starch synthase 3	soluble starch synthase 3, chloroplast precursor, putative, expressed	0	0	0.002	0.982	0.008	0	0.172	0.562	0.004	1	1	0.42	0	0	0.014	0	0	0.01	0.172	0.032	0	0.01	0.016
Zm00001d002258	AT1G11860	glycine cleavage		Glycine cleavage T-protein family	aminomethyltransferase, putative, expressed	0	0	0.01	0.196	0.128	0.986	1	1	0.312	0.026	0.01	0.008	1	1	0.002	0	0.344	0.536	0.042	0.124	0.408	0.284	0.036
Zm00001d002266	AT2G43020	spermine and spermidine degradation III	ATPAO2,PAO2	polyamine oxidase 2	expressed protein	0	0.008	0.064	0.892	0.838	0.012	1	1	0.51	0.328	0.192	0.064	0.044	0.324	0.198	0.566	0.218	0.038	0.18	0.152	0.616	0.996	0.01
Zm00001d002292	AT1G30620	UDP-&beta;-L-arabinose biosynthesis I (from UDP-&alpha;-D-xylose) | UDP-sugars interconversion	HSR8,MUR4,UXE1	NAD(P)-binding Rossmann-fold superfamily protein	NAD dependent epimerase/dehydratase family domain containing protein, expressed	0	0.028	0.874	0.486	0.97	0.338	0.04	1	0.084	0.654	0.05	0.114	0	0.464	0.986	0.294	0.054	0.01	0.076	0	0.988	0.022	0.006
Zm00001d002296	AT4G14910	L-histidine biosynthesis	HISN5B	HISTIDINE BIOSYNTHESIS 5B	imidazoleglycerol-phosphate dehydratase, putative, expressed	0	0.002	0	0.05	0.038	0.002	0.08	0.012	0.024	0.02	0.218	0	0.014	0	0	0	0	0	0	0	0.012	0.014	0
Zm00001d002326	AT3G22200	4-aminobutanoate degradation IV | 4-aminobutanoate degradation I | L-glutamate degradation IV	GABA-T,HER1,POP2	Pyridoxal phosphate (PLP)-dependent transferases superfamily protein	aminotransferase, putative, expressed	0	0.034	0.014	0.932	1	0.682	0.342	0.028	0.454	0.18	0.014	0.956	0.004	0	0.096	0.004	0.972	0.014	1	0.002	0.234	0.546	0.204
Zm00001d002334	AT2G35040	inosine-5'-phosphate biosynthesis II		AICARFT/IMPCHase bienzyme family protein	bifunctional purine biosynthesis protein purH, putative, expressed	0	0.112	0.118	0.134	0.028	0	0.212	0.014	0.824	0.766	0.33	0.504	0.018	0	0.388	0.006	0	0.026	0.032	0.128	0	0.736	0
Zm00001d002349	AT1G79460	<i>ent</i>-kaurene biosynthesis I	ATKS,ATKS1,GA2,KS,KS1	Terpenoid cyclases/Protein prenyltransferases superfamily protein	ent-kaurene synthase, chloroplast precursor, putative, expressed	0	0	0	0.094	1	0.32	0.712	0.006	0.182	0.034	0.178	0.58	0.002	0	0	0.45	0.002	0.046	0.006	0.006	0.002	0.092	0.002
Zm00001d002350	AT1G79460	geraniol and geranial biosynthesis	ATKS,ATKS1,GA2,KS,KS1	Terpenoid cyclases/Protein prenyltransferases superfamily protein	ent-kaurene synthase, chloroplast precursor, putative, expressed	0	0	0.04	0.004	0.21	0	0.014	0.11	0	0.264	0.984	0.25	0	0	0	0	0	0	0.168	0	0	0.096	0
Zm00001d002351	AT1G79460	geraniol and geranial biosynthesis	ATKS,ATKS1,GA2,KS,KS1	Terpenoid cyclases/Protein prenyltransferases superfamily protein	terpene synthase, putative, expressed	0	0	0.006	0.738	0.138	0	0.012	0.394	0.494	0.332	0.508	0.088	0	0.034	0	0.012	0	0.004	0.008	0.43	0.004	0.274	0
Zm00001d002353	AT4G24510	very long chain fatty acid biosynthesis I	CER2,VC-2,VC2	HXXXD-type acyl-transferase family protein	transferase family protein, putative, expressed	0.002	0.236	0.33	0.002	0.392	0.02	0.126	0.998	0.448	0	0.174	0.996	0.248	0.002	0.996	0.002	0.902	0.068	0.01	0.074	1	0.966	0
Zm00001d002358	AT1G03475	3,8-divinyl-chlorophyllide <i>a</i> biosynthesis I (aerobic, light-dependent) | heme <i>b</i> biosynthesis I (aerobic)	ATCPO-I,HEMF1,LIN2	Coproporphyrinogen III oxidase	coproporphyrinogen III oxidase, chloroplast precursor, putative, expressed	0	0	0.718	0.056	0.032	0.018	0	0.798	0.15	0.384	0.392	0.032	0.084	0	0	0.008	0.036	0.004	0.006	0.234	0.534	0.086	0
Zm00001d002370	AT1G32910	traumatin and (<i>Z</i>)-3-hexen-1-yl acetate biosynthesis | eugenol and isoeugenol biosynthesis | volatile esters biosynthesis (during fruit ripening) | volatile benzenoid biosynthesis I (ester formation)		HXXXD-type acyl-transferase family protein	transferase family domain containing protein, expressed	0.36	0.078	0.004	0.6	0.998	0.422	0.078	0.978	0.222	0.21	0.044	0.958	0.374	0.744	0.038	1	0.002	0.072	0.06	0.21	0.93	0.738	0.014
Zm00001d002411	AT2G38700	mevalonate pathway I	ATMVD1,MVD1	mevalonate diphosphate decarboxylase 1	diphosphomevalonate decarboxylase family protein, expressed	0.002	0.002	0.048	0.612	0.954	0.07	0.012	0.988	0.554	1	0.698	0.846	0.008	0.006	0.094	0.818	0.588	0.656	0.05	0.83	0.022	0.21	0.002
Zm00001d002426	AT2G33430	L-ascorbate degradation V | ascorbate glutathione cycle	DAL,DAL1	differentiation and greening-like 1	DAG protein, chloroplast precursor, putative, expressed	0	0.01	0	0.004	0.004	0	0	0.002	0.01	0.056	0.608	0.02	0	0	0	0	0	0.01	0.354	0.024	0.008	0.006	0
Zm00001d002434	AT3G22370	aerobic respiration III (alternative oxidase pathway)	AOX1A,ATAOX1A	alternative oxidase 1A	transposon protein, putative, unclassified, expressed	0	0.256	0.262	0.126	0.37	0.048	0.11	0.022	0.866	0.566	0.094	0.028	0.256	0.028	0.042	0.098	0.984	0.01	0.096	0	0.028	0.894	0.016
Zm00001d002435	AT3G22370	aerobic respiration III (alternative oxidase pathway)	AOX1A,ATAOX1A	alternative oxidase 1A	transposon protein, putative, unclassified, expressed	0.002	0.044	0.15	0.954	1	0.356	0.034	0.966	0.572	0.172	0.062	0.02	0.114	0.45	0.48	0.332	0.024	0.172	0.002	0.182	0.776	1	0.048
Zm00001d002436	AT3G22370	aerobic respiration III (alternative oxidase pathway)	AOX1A,ATAOX1A	alternative oxidase 1A	transposon protein, putative, unclassified, expressed	0.018	0.006	0.228	0.73	0.932	0.108	0.754	0.044	0.936	0.992	0.03	0.088	0.058	0.148	0.008	0.198	0.704	0.634	0.402	0.012	0.362	0.828	0.002
Zm00001d002454	AT1G32060	Calvin-Benson-Bassham cycle | Rubisco shunt	PRK	phosphoribulokinase	phosphoribulokinase/Uridine kinase family protein, expressed	0	0.002	0	0	0	0	0	0.366	0.002	0.276	0.06	0.114	0	0	0.056	0.016	0	0.146	0.002	0.046	0	0.054	0.002
Zm00001d002499	AT1G78800	protein <i>N</i>-glycosylation initial phase (eukaryotic)		UDP-Glycosyltransferase superfamily protein	glycosyl transferase, group 1 domain containing protein, expressed	0	0.002	0.002	0.034	0.48	0.298	0.014	0.004	0.228	0.032	0.18	0.402	0.026	0	0.006	0.006	0.038	0.024	0.128	0.068	0.31	0.364	0.016
Zm00001d002511	AT1G50170	siroheme biosynthesis	ATSIRB,SIRB	sirohydrochlorin ferrochelatase B	sirohydrochlorin ferrochelatase, putative, expressed	0	0.004	0.088	0.862	0.72	0.076	0.01	0.516	0.074	0.31	0.572	0.858	0.008	0.002	0.182	0.27	0.002	0.002	0.332	0.45	0.318	0.378	0.008
Zm00001d002564	AT4G10500	flavonoid biosynthesis | flavonoid biosynthesis (in equisetum)		2-oxoglutarate (2OG) and Fe(II)-dependent oxygenase superfamily protein	naringenin,2-oxoglutarate 3-dioxygenase, putative, expressed	0.028	0	0.608	0.726	0.038	0.414	0.142	0.1	0.138	0.984	0.626	0.724	0	0	0	0.02	0.1	0.352	0.028	0.126	0.04	0.152	0.036
Zm00001d002589	AT4G25700	zeaxanthin biosynthesis | superpathway of carotenoid biosynthesis in plants	B1,BCH1,BETA-OHASE 1,chy1	beta-hydroxylase 1	fatty acid hydroxylase, putative, expressed	0	0.002	0	0	0.172	0	0.878	0	0	0.202	0.304	0.24	0.01	0	0	0	0	0.008	0.03	0	0	0.752	0.002
Zm00001d002592	AT4G11280	ethylene biosynthesis I (plants) | L-methionine salvage cycle II (plants)	ACS6,ATACS6	1-aminocyclopropane-1-carboxylic acid (acc) synthase 6	aminotransferase, classes I and II, domain containing protein, expressed	0.006	0.018	0.778	0.168	0.03	0.06	0.776	0.17	0.832	0.028	0.006	0.032	0.028	0.134	0.262	0.338	0.452	0.004	0.488	0.574	0.148	0.772	0.002
Zm00001d002602	AT2G45440	L-lysine biosynthesis VI	DHDPS2	dihydrodipicolinate synthase	dihydrodipicolinate synthase, chloroplast precursor, putative, expressed	0	0.01	0	0.164	0.066	0.002	0.104	0.37	0.44	0.3	0.646	0.28	0	0	0.216	0.01	0.036	0	0.176	0	0.312	0.176	0.008
Zm00001d002613	AT1G72970	suberin monomers biosynthesis | cutin biosynthesis	EDA17,HTH	Glucose-methanol-choline (GMC) oxidoreductase family protein	HOTHEAD precursor, putative, expressed	0	0.004	0	0.068	0.762	0.186	0.004	1	0.6	0.096	0.014	0.506	0.932	0.112	0.788	0.002	0.838	0.876	0.062	1	0.276	0.318	0
Zm00001d002684	AT3G10390	spermine and spermidine degradation III	FLD	Flavin containing amine oxidoreductase family protein	amine oxidase, putative, expressed	0	0	0.002	0.766	0.024	0.026	0.076	0.844	0.48	0.766	0.026	0.008	0.004	0.474	0.446	0.016	0.024	0.116	0.008	0.312	0.072	0.016	0.022
Zm00001d002694	AT5G65780	L-leucine degradation I | L-leucine biosynthesis	ATBCAT-5	branched-chain amino acid aminotransferase 5 / branched-chain amino acid transaminase 5 (BCAT5)	aminotransferase domain containing protein, putative, expressed	0.01	0.002	0.008	0.138	0.624	0.064	0.97	1	0.298	0.536	0.642	0.99	0.264	0.032	0.002	0	0.014	0.01	0.754	0.008	0.016	0.69	0.01
Zm00001d002704	AT4G11600	reactive oxygen species degradation | glutathione-peroxide redox reactions	ATGPX6,GPX6,LSC803,PHGPX	glutathione peroxidase 6	glutathione peroxidase domain containing protein, expressed	0.124	0	0.006	0.862	0.002	0	0.192	0.004	0.384	0.24	0.964	0.012	0	0.64	0.152	0	0.024	0.044	0.544	0.002	0.732	0.032	0
Zm00001d002727	AT1G68260	acyl-[acyl-carrier protein] thioesterase pathway | stearate biosynthesis II (bacteria and plants) | oleate biosynthesis I (plants) | <i>cis</i>-vaccenate biosynthesis | palmitate biosynthesis II (bacteria and plants)		Thioesterase superfamily protein	thioesterase family protein, putative, expressed	0.282	0.006	0	0.96	0.066	0.14	0.004	0.27	0.588	0.396	0.01	0.022	0.06	0.002	0.008	0.058	0.014	0.036	0.122	0.086	0.038	0.134	0
Zm00001d002736	AT2G44990	5-deoxystrigol biosynthesis	ATCCD7,CCD7,MAX3	carotenoid cleavage dioxygenase 7	carotenoid cleavage dioxygenase 7, chloroplast precursor, putative, expressed	0.466	0.092	0.006	0.912	0.746	0.176	0.64	0.032	0.388	0.09	0.118	0.794	0.324	0.294	0.016	0.612	0.136	0.178	0.528	0.008	0.302	0.352	0.044
Zm00001d002755	AT5G55130	molybdenum cofactor biosynthesis	CNX5,SIR1	co-factor for nitrate, reductase and xanthine dehydrogenase 5	ThiF family domain containing protein, putative, expressed	0.002	0.26	0.354	0.516	0.97	0.038	0.024	0.276	0.752	0.418	0.022	0.148	0.006	0.048	0.004	0.02	0.248	0.084	0.222	0.002	0.066	0.422	0.008
Zm00001d002759	AT5G47240	pyridine nucleotide cycling (plants)	atnudt8,NUDT8	nudix hydrolase homolog 8	hydrolase, NUDIX family, domain containing protein, expressed	0.008	0.376	0.056	0.166	0.998	0.006	0.93	0.93	0.164	0.278	1	0.336	0	0.002	0.216	0.034	0.01	0.048	0.852	0.016	0.336	0.156	0.004
Zm00001d002791	AT1G02145	protein <i>N</i>-glycosylation initial phase (eukaryotic)	ALG12,EBS4	homolog of asparagine-linked glycosylation 12	Alg9-like mannosyltransferase protein, putative, expressed	0	0	0	0.182	1	0.004	0.006	0.228	0.438	0.064	0.448	0.158	0	0	0	0	0.002	0	0	0.004	0.004	0.026	0
Zm00001d002853	AT5G10560	(1,4)-&beta;-D-xylan degradation		Glycosyl hydrolase family protein	glycosyl hydrolase family 3 protein, putative, expressed	0.008	0.006	0.136	0.004	0.246	0.006	0.006	0.982	0.008	0.15	0.006	0.25	0.004	0.014	0	0.512	0.016	0.002	0.1	0.142	0.112	0.344	0
Zm00001d002880	AT1G80560	L-leucine biosynthesis	ATIMD2,IMD2	isopropylmalate dehydrogenase 2	dehydrogenase, putative, expressed	0	0.06	0.004	0.142	0.914	0.116	0.004	0.586	0.138	0.23	0.596	0	0.462	0.002	0.02	0.204	0.954	0.44	0.126	0.138	0.002	0.988	0.004
Zm00001d002940	AT3G14270	3-phosphoinositide biosynthesis	FAB1B	phosphatidylinositol-4-phosphate 5-kinase family protein	phosphatidylinositol-4-phosphate 5-Kinase, putative, expressed	0.126	0.366	0.03	0.598	0.436	0.798	0.114	1	0.35	0.76	0.434	0.078	0.204	0.96	0.994	0.442	0.996	0.484	0.252	0.25	0.33	0.252	0.05
Zm00001d002968	AT2G20540	aerobic respiration I (cytochrome c)	MEF21	mitochondrial editing factor 21	pentatricopeptide, putative, expressed	0.002	0	0	0.086	0.04	0	0.028	0.006	0.08	0.032	0.004	0.128	0	0.112	0.004	0.004	0	0.124	0.484	0	0.088	0.012	0.096
Zm00001d002999	AT4G21200	gibberellin inactivation I (2&beta;-hydroxylation)	ATGA2OX8,GA2OX8	gibberellin 2-oxidase 8	gibberellin 2-beta-dioxygenase 7, putative, expressed	0.004	0.176	0.66	0.978	0.832	0.388	0.786	0.384	0.84	0.15	0.126	0.98	0.474	0.614	0.012	0.55	0	0.576	0.902	0.002	0.746	0.48	0.064
Zm00001d003002	AT5G54140	jasmonoyl-L-isoleucine inactivation	ILL3	IAA-leucine-resistant (ILR1)-like 3	hydrolase, putative, expressed	0	0.124	0.076	0.91	0.502	0.036	0.018	0.002	0.47	0.316	0.306	0.004	0	0	0.2	0.412	0.008	0.002	0.196	0.002	0.024	0.096	0.004
Zm00001d003013	AT2G28305	<i>trans</i>-zeatin biosynthesis	ATLOG1,LOG1	Putative lysine decarboxylase family protein	possible lysine decarboxylase domain containing protein, expressed	0.004	0.89	0.01	0.696	0.596	0.936	0.452	0.138	0.644	1	0.086	0.39	0.838	0.754	0.148	0.508	0.924	0.092	0.014	0.112	0.488	0.84	0.332
Zm00001d003015	AT2G37040	suberin monomers biosynthesis | rosmarinic acid biosynthesis I | cinnamoyl-CoA biosynthesis | phenylpropanoid biosynthesis, initial reactions	ATPAL1,PAL1	PHE ammonia lyase 1	phenylalanine ammonia-lyase, putative, expressed	0.82	0.002	0.006	0.864	0.014	0.008	0.004	0.986	0.116	0.442	0.062	0.844	0.022	0	0.146	0.086	0.222	0.026	0.002	0.194	0.238	0.032	0.008
Zm00001d003016	AT3G53260	suberin monomers biosynthesis | rosmarinic acid biosynthesis I | cinnamoyl-CoA biosynthesis | phenylpropanoid biosynthesis, initial reactions	ATPAL2,PAL2	phenylalanine ammonia-lyase 2	phenylalanine ammonia-lyase, putative, expressed	0.002	0.054	0.016	0.156	1	1	0.944	0.882	0.076	0	0.028	0.992	1	1	0.842	0.048	1	0.232	0.572	0.85	0.994	1	0.764
Zm00001d003017	AT5G03300	adenine and adenosine salvage VI	ADK2	adenosine kinase 2	kinase, pfkB family, putative, expressed	0	0.002	0.058	0.004	0.348	0	0	0	0.314	1	0.15	0.222	0	0	0.002	0	0	0.002	0.36	0	0	0.048	0.024
Zm00001d003051	AT3G25400	pyrimidine deoxyribonucleotides dephosphorylation			MazG nucleotide pyrophosphohydrolase domain containing protein, expressed	0.25	0.038	0.46	0.754	0.236	0.144	0.698	1	0.27	0.052	0.722	0.122	0.398	0.1	0.04	0.07	0.01	0.08	0.192	0.01	0.142	1	0.382
Zm00001d003058	AT1G08630	glycine biosynthesis	THA1	threonine aldolase 1	L-allo-threonine aldolase, putative, expressed	0.006	0.044	0.004	0.406	0.236	0.248	0.06	0.106	0.266	0.98	0.01	0.01	0.546	0	0.184	0.128	0.048	0.018	0.564	0.548	0.97	0.272	0
Zm00001d003059	AT1G08630	glycine biosynthesis	THA1	threonine aldolase 1	L-allo-threonine aldolase, putative, expressed	0.01	0.254	0.06	0.884	0.004	0	0.06	1	0.292	0.978	0.992	0.012	0	0	0.36	0.104	0.076	0.09	0.082	0.034	0.022	0.458	0.06
Zm00001d003081	AT5G40370	thioredoxin pathway		Glutaredoxin family protein	OsGrx_C2.2 - glutaredoxin subgroup I, expressed	0	0.026	0.006	0.134	0.216	0	0.014	0.002	0.448	1	0	0.774	0.12	0	0.636	0.028	0.006	0.004	0.254	0.002	0.058	0.948	0
Zm00001d003083	AT5G14590	L-glutamine biosynthesis III		Isocitrate/isopropylmalate dehydrogenase family protein	dehydrogenase, putative, expressed	0	0.006	0.002	0.186	1	0	0.006	0.002	0.006	0.058	0.08	0.972	0.056	0.004	0.104	0.038	0	0.648	0.008	0	0.05	0.048	0
Zm00001d003085	AT3G04290	triacylglycerol degradation	ATLTL1,LTL1	Li-tolerant lipase 1	GDSL-like lipase/acylhydrolase, putative, expressed	0.002	0.208	0.004	0.99	0.034	0.01	0.016	0.222	0.648	0.976	0.002	0	0.05	0.238	0	0.002	0.038	0.016	0	0.612	0.04	0.63	0.004
Zm00001d003086	AT1G06690	pyridoxal 5'-phosphate salvage II (plants)		NAD(P)-linked oxidoreductase superfamily protein	oxidoreductase, aldo/keto reductase family protein, putative, expressed	0	0.23	0.002	0	0.018	0	0.114	0.024	0.014	0.908	0.984	0.148	0	0	0.36	0.018	0.35	0.018	0.998	0	0	0.542	0
Zm00001d003108	AT1G80050	adenine and adenosine salvage II	APT2,ATAPT2,PHT1.1	adenine phosphoribosyl transferase 2	phosphoribosyl transferase, putative, expressed	0	0.042	0.002	0.402	0.246	0.874	0.358	0.012	0.142	0.656	0.16	0.058	0.104	0.002	1	0.004	1	0.872	0.99	0.18	0.078	0.13	0
Zm00001d003109	AT5G02410	protein <i>N</i>-glycosylation initial phase (eukaryotic)		DIE2/ALG10 family	DIE2/ALG10 family, putative, expressed	0	0.004	0	0.256	0.5	0.79	0.004	0.04	0.224	0.23	0.16	0.016	0.002	0.004	0.012	0.02	0.41	0.008	0.122	0.026	0	0.024	0.092
Zm00001d003129	AT5G48930	chlorogenic acid biosynthesis II | chlorogenic acid biosynthesis I | phenylpropanoid biosynthesis	HCT	hydroxycinnamoyl-CoA shikimate/quinate hydroxycinnamoyl transferase	transferase family protein, putative, expressed	0.044	0.002	0.02	0.686	0.996	0.014	0.998	1	0.328	0.128	0.504	1	0.898	0.554	0	0.008	0	1	0.634	0.19	0.542	1	0.712
Zm00001d003142	AT3G26300	DIBOA-glucoside biosynthesis	CYP71B34	cytochrome P450, family 71, subfamily B, polypeptide 34	cytochrome P450, putative, expressed	0.02	0.014	0.342	0.04	0.934	0.066	0.008	0.636	0.522	0.614	0.36	0.092	0.088	0.894	0.904	0.234	0.088	0.01	0.094	0.494	0.534	0.87	0.324
Zm00001d003144	AT3G48280	DIBOA-glucoside biosynthesis	CYP71A25	cytochrome P450, family 71, subfamily A, polypeptide 25	cytochrome P450, putative, expressed	0	0.77	0	0.03	0.692	0.716	0.038	0.86	0.974	0.11	0.074	0.748	0.384	0.618	0.72	0.198	0.184	0.006	0.05	0.734	1	0.844	0.136
Zm00001d003157	AT3G25570	spermine biosynthesis | spermidine biosynthesis I		Adenosylmethionine decarboxylase family protein	S-adenosyl-l-methionine decarboxylase leader peptide, putative, expressed	0	0.47	0.058	0.688	0.5	0.684	0.016	0.406	0.868	0.36	0.026	0.022	0.228	0.004	0.884	0.746	0.456	0.012	0.044	0.578	0.046	0.93	0.202
Zm00001d003188	AT3G54420	chitin degradation II (Vibrio)	ATCHITIV,ATEP3,CHIV,EP3	homolog of carrot EP3-3 chitinase	CHIT3 - Chitinase family protein precursor, expressed	0.004	0.124	0.042	0.386	0.01	0	0.024	0.004	0.578	0	0	0.036	0	0	0.13	0.092	0.028	0.002	0.002	0	0.026	0.102	0.01
Zm00001d003190	AT3G54420	chitin degradation II (Vibrio)	ATCHITIV,ATEP3,CHIV,EP3	homolog of carrot EP3-3 chitinase	CHIT3 - Chitinase family protein precursor, expressed	0	0.072	0.302	0.092	0.288	0	0.17	0.008	0.432	0.84	0.002	0.996	0.002	0.042	0.006	0.106	0.142	0.022	0.152	0	0.086	0.16	0.014
Zm00001d003214	AT5G14220	3,8-divinyl-chlorophyllide <i>a</i> biosynthesis I (aerobic, light-dependent) | heme <i>b</i> biosynthesis I (aerobic)	HEMG2,MEE61,PPO2	Flavin containing amine oxidoreductase family	amine oxidase, flavin-containing, domain containing protein, expressed	0	0.002	0	0.674	0.99	0.066	0	1	0.156	0.698	0.19	0.002	0.018	0	0.002	0.006	0.002	0.088	0.068	0.016	0.008	0.008	0.006
Zm00001d003247	AT5G03860	glycolate and glyoxylate degradation II | glyoxylate cycle	MLS	malate synthase	malate synthase, glyoxysomal, putative, expressed	0	0.06	0.402	0.99	0.128	0.002	0.066	0.082	0.202	0.616	0	0.942	0.036	0.544	0.032	0.004	0.276	0.142	0.172	0.062	0.008	0.116	0.05
Zm00001d003252	AT5G40760	pentose phosphate pathway (oxidative branch) I	G6PD6	glucose-6-phosphate dehydrogenase 6	glucose-6-phosphate 1-dehydrogenase, cytoplasmic isoform, putative, expressed	0.664	0.002	0.004	0.008	0.664	0.298	1	0.25	0.076	0.162	0.754	1	1	0.624	0.014	0.058	0.602	0.882	0.06	0.554	0.302	0.376	0.122
Zm00001d003261	AT4G00930	acyl carrier protein metabolism	CIP4.1	COP1-interacting protein 4.1	expressed protein	0	0.002	0	0.02	0.988	0	0	0.006	0.58	0.618	0.096	0.032	0	0	0	0	0	0	0.01	0	0.012	0.024	0.002
Zm00001d003277	AT3G57520	stachyose biosynthesis	AtSIP2,SIP2	seed imbibition 2	uncharacterized glycosyltransferase, putative, expressed	0.008	0.008	0.13	0.89	0.882	0.004	0.116	0.134	0.796	0.404	0.88	0.03	0.028	0.388	0.006	0.184	0.632	0.46	0.75	0.002	0.104	1	0.012
Zm00001d003311	AT1G14130	gibberellin biosynthesis III (early C-13 hydroxylation)		2-oxoglutarate (2OG) and Fe(II)-dependent oxygenase superfamily protein	gibberellin 20 oxidase 2, putative, expressed	0	0.336	0.074	0.41	0.404	0.092	0.014	0.346	0.842	0.098	0.062	0.792	0.77	0.048	0.806	0.16	0.622	0.114	0.412	0.724	0.042	0.88	0.002
Zm00001d003312	AT2G33150	fatty acid &beta;-oxidation II (peroxisome)	KAT2,PED1,PKT3	peroxisomal 3-ketoacyl-CoA thiolase 3	3-ketoacyl-CoA thiolase, peroxisomal precursor, putative, expressed	0.002	0.038	0.218	0.982	0.65	0	0.262	0.4	0.158	0.534	0.1	0.408	0	0	0	0.12	0	0.018	0.794	0	0.132	0.058	0.01
Zm00001d003349	AT3G50660	brassinosteroid biosynthesis II | brassinosteroid biosynthesis I	CLM,CYP90B1,DWF4,PSC1,SAV1,SNP2	Cytochrome P450 superfamily protein	cytochrome P450, putative, expressed	0.002	0.488	0.006	0.162	0.198	0.002	0.29	0.006	0.256	1	0.006	0.736	0.852	0.008	0.674	1	0.006	0.01	0.158	0.908	0.048	0.34	0
Zm00001d003395	AT1G25220	L-tryptophan biosynthesis	ASB1,TRP4,WEI7	anthranilate synthase beta subunit 1	class I glutamine amidotransferase, putative, expressed	0.008	0.076	0.086	0.7	0.912	0.008	0.002	0.048	0.038	0.9	0.216	0.27	0	0.042	0	0.01	0.008	0.002	0.006	0	0.074	0.976	0.01
Zm00001d003415	AT1G01290	molybdenum cofactor biosynthesis	CNX3	cofactor of nitrate reductase and xanthine dehydrogenase 3	molybdopterin biosynthesis protein CNX3, putative, expressed	0	0.002	0	0.108	0.996	0.046	0.014	0.486	0.214	0.96	0.014	0.018	0.014	0	0.002	0.008	0	0.004	0.308	0.106	0.244	0.97	0.002
Zm00001d003429	AT1G12900	gluconeogenesis I | sucrose biosynthesis I (from photosynthesis) | Calvin-Benson-Bassham cycle | glycolysis IV (plant cytosol) | glycolysis II (from fructose 6-phosphate) | glycolysis I (from glucose 6-phosphate)	GAPA-2	glyceraldehyde 3-phosphate dehydrogenase A subunit 2	glyceraldehyde-3-phosphate dehydrogenase, putative, expressed	0	0	0	0.002	0.014	0	0	0.566	0	0.322	0.332	0.172	0	0	0.38	0	0.004	0.044	0.03	0	0	0.072	0.002
Zm00001d003446	AT4G39650	phytochelatins biosynthesis | felinine and 3-methyl-3-sulfanylbutan-1-ol biosynthesis	GGT2	gamma-glutamyl transpeptidase 2	gamma-glutamyltranspeptidase 1 precursor, putative, expressed	0.446	0.06	0.016	1	1	0.032	0.05	0.74	0.16	0.056	0.126	0.066	0.378	0.256	0.252	0.016	0.946	0.008	0.626	0.996	0.07	0.704	0.046
Zm00001d003462	AT2G20860	lipoate biosynthesis and incorporation I	LIP1	lipoic acid synthase 1	radical SAM enzyme, putative, expressed	0.006	0.002	0	0.056	0.13	0.004	0.002	0.512	0.602	0.22	0.002	0.004	0.036	0.286	0	0.008	0	0.01	0.064	0	0.5	0.196	0
Zm00001d003504	AT4G24380	folate transformations II | tetrahydrofolate biosynthesis II			serine hydrolase domain containing protein, expressed	0.898	0.002	0	0.672	0.01	0.782	0.442	0.036	0.238	0.706	0.81	0.302	0.2	0.368	0.004	0	0.31	0	0.004	0.806	0.444	0.098	0.002
Zm00001d003510	AT1G14070	xyloglucan biosynthesis	FUT7	fucosyltransferase 7	xyloglucan fucosyltransferase, putative, expressed	0	0.002	0.546	0.866	0.914	0.04	0.108	0.042	1	0.002	0	0.488	0.04	0.242	0.084	0.02	0.964	0.432	0	0	0.218	0.318	0.01
Zm00001d003512	AT5G67030	violaxanthin, antheraxanthin and zeaxanthin interconversion	ABA1,ATABA1,ATZEP,IBS3,LOS6,NPQ2,ZEP	zeaxanthin epoxidase (ZEP) (ABA1)	zeaxanthin epoxidase, chloroplast precursor, putative, expressed	0	0.002	0.004	0.014	0.01	0	0	0.002	0	0.538	0.19	0.922	0	0	0	0	0	0	0.56	0	0	0.006	0
Zm00001d003513	AT5G67030	violaxanthin, antheraxanthin and zeaxanthin interconversion	ABA1,ATABA1,ATZEP,IBS3,LOS6,NPQ2,ZEP	zeaxanthin epoxidase (ZEP) (ABA1)	zeaxanthin epoxidase, chloroplast precursor, putative, expressed	0	0.02	0.002	0.01	0.002	0	0.128	0.462	0.002	0.322	0.308	0.012	0	0	0.022	0.022	0	0.084	0.504	0	0.012	0.786	0.002
Zm00001d003522	AT1G65960	L-glutamate degradation IV	GAD2	glutamate decarboxylase 2	glutamate decarboxylase, putative, expressed	0	1	0.118	0.57	0.328	0.97	0.042	0.966	0.914	0.132	0.022	0.656	1	0.748	0.896	0.046	1	0.06	0.336	0.492	1	0.914	0.478
Zm00001d003524	AT1G59960	2'-deoxymugineic acid phytosiderophore biosynthesis		NAD(P)-linked oxidoreductase superfamily protein	oxidoreductase, aldo/keto reductase family protein, putative, expressed	0	0.118	0.044	0.116	0.176	0.008	0.002	0.664	0.054	0.756	0.074	0.022	0.002	0	0.058	0.06	0.038	0.162	0.436	0	0.006	0.002	0
Zm00001d003533	AT1G17420	traumatin and (<i>Z</i>)-3-hexen-1-yl acetate biosynthesis | jasmonic acid biosynthesis	LOX3	lipoxygenase 3	lipoxygenase protein, putative, expressed	0.004	0.072	0.104	0.978	0.088	0.81	0.008	0.156	0.116	0.884	0.466	0.648	0.988	0.482	0.882	0.012	0.46	0.012	0.122	0.98	0.23	0.228	0.024
Zm00001d003559	AT5G49740	iron reduction and absorption	ATFRO7,FRO7	ferric reduction oxidase 7	ferric-chelate reductase, putative, expressed	0	0.002	0	0.004	0.274	0	0.486	0.868	0.006	0.974	0.998	0.006	0	0	0	0	0	0.002	0.248	0.288	0	0.176	0.008
Zm00001d003584	AT1G76690	jasmonic acid biosynthesis	ATOPR2,OPR2	12-oxophytodienoate reductase 2	12-oxophytodienoate reductase, putative, expressed	0	0.278	0	0.85	0.896	0.03	0.992	0.028	0.622	0.386	0.052	0.966	0.84	0.74	0.208	0.046	0.414	0.01	0.254	0.238	0.1	0.998	0.014
Zm00001d003630	AT1G04290	suberin monomers biosynthesis | cutin biosynthesis | acyl-CoA hydrolysis | sporopollenin precursors biosynthesis | &omega;-hydroxylation of caprate and laurate		Thioesterase superfamily protein	thioesterase family protein, putative, expressed	0.002	0.046	0	0.706	0.668	0.018	0.156	0.448	0.354	0.18	0.032	0.908	0.062	0.99	0.072	0.432	0.798	1	0.258	0.006	0.232	0.998	0.024
Zm00001d003643	AT1G77490	L-ascorbate degradation V | ascorbate glutathione cycle	TAPX	thylakoidal ascorbate peroxidase	OsAPx7 - Stromal Ascorbate Peroxidase encoding gene 5,8, expressed	0.002	0.144	0.164	0.06	0.022	0.116	0.166	0.426	0.314	0.72	0.234	0.022	0.002	0.004	0.542	0.546	0.062	0.034	0.384	0.02	0.07	0.622	0
Zm00001d003658	AT1G31220	5-aminoimidazole ribonucleotide biosynthesis I | tetrahydrofolate salvage from 5,10-methenyltetrahydrofolate		Formyl transferase	formyl transferase, putative, expressed	0	0.03	0.008	0.116	0.346	0.002	0.48	0.386	0.406	0.276	0.198	0.018	0	0.058	0.004	0.048	0.234	0.012	0.308	0.008	0.238	0.242	0.004
Zm00001d003674	AT2G23420	NAD salvage pathway V (PNC V cycle) | pyridine nucleotide cycling (plants)	NAPRT2	nicotinate phosphoribosyltransferase 2	nicotinate phosphoribosyltransferase family domain containing protein, expressed	0	0.032	0.01	0.882	0.81	0.07	0.244	0.326	0.222	0.98	0.602	0.96	0.002	0.006	0.246	0.092	0.008	0.008	0.978	0.012	0.1	0.152	0.008
Zm00001d003675	AT2G23420	NAD salvage pathway V (PNC V cycle) | pyridine nucleotide cycling (plants)	NAPRT2	nicotinate phosphoribosyltransferase 2	nicotinate phosphoribosyltransferase family domain containing protein, expressed	0	0.392	0.004	1	0.632	0.15	0.154	0.026	0.224	0.474	0.938	0.486	0.024	0.19	0.236	0.026	0.204	0.116	0.78	0.014	0.212	0.174	0.244
Zm00001d003676	AT2G32540	cellulose biosynthesis	ATCSLB04,ATCSLB4,CSLB04	cellulose synthase-like B4	CSLH1 - cellulose synthase-like family H, expressed	0.05	0	0.002	0.006	0	0	0.002	0.16	0.014	0.188	0.58	0.478	0	0.002	0.002	0.01	0	0.224	0.562	0	0	0.886	0.006
Zm00001d003750	AT3G11670	galactolipid biosynthesis I	DGD1	UDP-Glycosyltransferase superfamily protein	digalactosyldiacylglycerol synthase, chloroplast precursor, putative, expressed	0	0.406	0.722	0.026	0.018	0	0.13	0.314	0.006	0.99	0.946	0.07	0	0	0.292	0.674	0.012	0.088	0.05	0.414	0	0.508	0.002
Zm00001d003767	AT1G08380	photosynthesis light reactions	PSAO	photosystem I subunit O	membrane protein, putative, expressed	0	0	0.002	0.004	0.19	0.002	0	0.264	0.028	0.036	0.146	0.762	0	0	0.074	0	0	0.588	0.28	0.012	0.002	0.01	0.002
Zm00001d003786	AT4G13650	aerobic respiration I (cytochrome c)		Pentatricopeptide repeat (PPR) superfamily protein	pentatricopeptide, putative, expressed	0	0.046	0.002	0.904	0.982	0.01	0.042	0.014	0.468	0.998	0.346	0.032	0.012	0.02	0.128	0.478	0.006	0.006	0.112	0	0.306	0.464	0.002
Zm00001d003841	AT1G52340	oryzalexin A, B, and C biosynthesis	ABA2,ATABA2,ATSDR1,GIN1,ISI4,SDR1,SIS4,SRE1	NAD(P)-binding Rossmann-fold superfamily protein	sex determination protein tasselseed-2, putative, expressed	0.86	0.122	0.004	0.692	0.99	0.806	0.026	0.064	0.36	0.008	0.002	0.818	0.994	0.954	0.01	0.94	0.046	0.458	0.022	0.058	0.994	0.71	0.004
Zm00001d003878	AT5G61840	xylogalacturonan biosynthesis	GUT1	Exostosin family protein	exostosin family domain containing protein, expressed	0	0.132	0.034	0.098	0.9	0.308	0.372	0.338	0.088	0.336	0.352	0.628	0.48	0.002	0.044	0.644	0.002	0.012	0.198	0.044	0.008	0.198	0.01
Zm00001d003923	AT5G55070	2-oxoglutarate decarboxylation to succinyl-CoA		Dihydrolipoamide succinyltransferase	dihydrolipoyllysine-residue succinyltransferase component of 2-oxoglutarate dehydrogenase complex, mitochondrial precursor, putative, expressed	0	0.028	0	0.04	0.91	0.82	0.272	0.276	0.02	0.994	0.95	0.204	0	0.21	0.012	0.002	0.002	0.004	0.166	0	0.026	0.002	0.004
Zm00001d003924	AT3G02040	glycerophosphodiester degradation	SRG3	senescence-related gene 3	glycerophosphoryl diester phosphodiesterase family protein, putative, expressed	0.002	0.008	0.268	0.022	0.89	0.046	0.076	0.014	0.842	0.128	0.126	0.694	0.008	0.092	0.694	0.3	0.232	0.034	0.06	0.478	0.492	0.438	0.002
Zm00001d003935	AT1G50170	siroheme biosynthesis	ATSIRB,SIRB	sirohydrochlorin ferrochelatase B	sirohydrochlorin ferrochelatase, putative, expressed	0	0.006	0	0.598	0.444	0.004	0	0.434	0.362	0.998	0.01	0.026	0.01	0.002	0.002	0	0.002	0.01	0.004	0.512	0	0.32	0
Zm00001d003947	AT5G65750	2-oxoglutarate decarboxylation to succinyl-CoA		2-oxoglutarate dehydrogenase, E1 component	2-oxoglutarate dehydrogenase E1 component, mitochondrial precursor, putative, expressed	0	0.002	0.008	0.358	0.932	0	0.002	0.018	0.092	0.002	0.004	0.158	0.644	0.118	0.024	0.018	0	0.002	0.082	0	0.058	0.222	0.004
Zm00001d003983	AT1G54100	&beta;-alanine biosynthesis I | ethanol degradation II | benzoate biosynthesis III (CoA-dependent, non-&beta;-oxidative) | fatty acid &alpha;-oxidation I	ALDH7B4	aldehyde dehydrogenase 7B4	aldehyde dehydrogenase, putative, expressed	0	0.006	0	0.18	0.056	0.046	0.214	0.07	0.062	0.092	0.346	0.466	0.002	0.004	0.002	0.002	0	0.004	0.058	0.02	0.05	0.042	0.006
Zm00001d003994	AT5G05920	hypusine biosynthesis	DHS,EDA22	deoxyhypusine synthase	deoxyhypusine synthase, putative, expressed	0.004	0.008	0.384	0.76	0.034	0.256	0.018	0.068	0.094	0.002	0	0.006	0.074	0.082	0.234	0.012	0.824	0.07	0.034	0.026	0.256	0.776	0.006
Zm00001d004019	AT2G43710	oleate biosynthesis I (plants)	FAB2,SSI2	Plant stearoyl-acyl-carrier-protein desaturase family protein	acyl-desaturase, chloroplast precursor, putative, expressed	0	0.008	0	0.338	0.896	0.064	0.014	0.028	0.718	0.974	0.096	0.034	0.934	0	0	0.002	0.412	0.002	0	0.814	0.014	0.254	0
Zm00001d004021	AT1G08550	violaxanthin, antheraxanthin and zeaxanthin interconversion	AVDE1,NPQ1	non-photochemical quenching 1	violaxanthin de-epoxidase, putative, expressed	0	0.004	0	0	0.01	0	0.004	0.216	0	0.95	0.776	0.01	0	0	0	0	0	0.04	0.152	0	0	0.004	0
Zm00001d004042	AT1G24360	octanoyl-[acyl-carrier protein] biosynthesis (mitochondria, yeast) | stearate biosynthesis II (bacteria and plants) | fatty acid elongation -- saturated | <i>cis</i>-vaccenate biosynthesis | palmitate biosynthesis II (bacteria and plants)		NAD(P)-binding Rossmann-fold superfamily protein	3-oxoacyl-reductase, chloroplast precursor, putative, expressed	0	0	0	0.844	0.156	0	0	0	0.056	0.118	0.002	0	0.002	0	0	0	0.014	0.016	0.002	0.004	0	0.014	0
Zm00001d004048	AT1G52340	oryzalexin A, B, and C biosynthesis	ABA2,ATABA2,ATSDR1,GIN1,ISI4,SDR1,SIS4,SRE1	NAD(P)-binding Rossmann-fold superfamily protein	sex determination protein tasselseed-2, putative, expressed	0	0	0.002	0.97	0.422	0.098	0.024	0.942	0.892	0.022	0.062	0.064	0.998	0.05	0.226	0.018	0.014	0.038	0.006	1	0.016	0.726	0.008
Zm00001d004075	AT5G50400	superpathway of pyrimidine deoxyribonucleotides <i>de novo</i> biosynthesis (<i>E. coli</i>) | pyrimidine deoxyribonucleotides <i>de novo</i> biosynthesis I | pyrimidine deoxyribonucleotides <i>de novo</i> biosynthesis II | pyrimidine deoxyribonucleotides dephosphorylation	ATPAP27,PAP27	purple acid phosphatase 27	nucleotide pyrophosphatase/phosphodiesterase, putative, expressed	0.936	0	0.002	0.27	0.002	0.002	0.41	0.814	0.548	0	0.006	0.026	0	0.204	0	0.004	0	0.006	0	0	0.402	0.13	0.002
Zm00001d004123	AT1G08110	methylglyoxal degradation I		lactoylglutathione lyase family protein / glyoxalase I family protein	glyoxalase family protein, putative, expressed	0.002	0.034	0.328	0.01	0.346	0.786	0.064	0.482	0.018	0.072	0.098	0.782	0.89	0.004	0.018	0.018	0	0.202	0	0.82	0.01	0.58	0.004
Zm00001d004167	AT4G37370	wax esters biosynthesis I	CYP81D8	cytochrome P450, family 81, subfamily D, polypeptide 8	wax synthase isoform 1, putative, expressed	0	0.258	0.02	0.502	0.928	0.022	0.036	0.464	0.706	0.19	0.004	0.896	0.05	0.354	0.816	0.186	0.446	0.968	0.084	0.004	0.724	0.222	0.456
Zm00001d004171	AT2G45290	Calvin-Benson-Bassham cycle | Rubisco shunt | pentose phosphate pathway (non-oxidative branch)		Transketolase	transketolase, chloroplast precursor, putative, expressed	0	0.008	0.008	0.176	0.218	0	0.03	0.004	0.244	0.992	0.764	0.946	0	0	0.14	0.006	0	0.002	0.012	0	0	0.664	0
Zm00001d004287	AT4G34880	L-glutamine degradation I | glutaminyl-tRNA<sup>gln</sup> biosynthesis via transamidation		Amidase family protein	amidase family protein, putative, expressed	0.014	0.222	0	0.08	0.852	0	0	0	0.198	0.58	0.262	0.79	0	0	0.432	0.012	0.07	0	0.002	0	0	0.472	0.002
Zm00001d004386	AT4G38370	glycolysis II (from fructose 6-phosphate) | glycolysis I (from glucose 6-phosphate)		Phosphoglycerate mutase family protein	phosphoglycerate mutase, putative, expressed	0	0.81	0	0.922	0.144	0.042	0.012	0.242	0.054	0.088	0.084	0.008	0.088	0.008	0.072	0.482	0.006	0.232	0.026	0.01	0.044	0.964	0
Zm00001d004407	AT5G51980	thiosulfate disproportionation IV (rhodanese)		Transducin/WD40 repeat-like superfamily protein	WD domain, G-beta repeat domain containing protein, expressed	0	0.002	0.002	0.03	0.952	0	0.024	0.038	0.908	0.046	0.86	0.904	0	0.008	0.004	0.068	0.044	0	0.268	0	0.028	0.84	0
Zm00001d004413	AT3G61440	cyanide detoxification I | cyanide degradation	ARATH;BSAS3;1,ATCYSC1,CYSC1	cysteine synthase C1	cysteine synthase, chloroplast/chromoplast precursor, putative, expressed	0.002	0.004	0.16	0.42	0.174	0.006	0.168	0.476	0.034	0.956	0.084	0.006	0.002	0.002	0.018	0.114	0	0.084	0.004	0.906	0.006	0.092	0
Zm00001d004452		guanosine ribonucleotides <i>de novo</i> biosynthesis | adenosine nucleotides degradation I				0	0.01	0.134	0.116	0.002	0	0	0.174	0.014	0.298	0.576	0.232	0	0.002	0.02	0.194	0	0.014	0.032	0.002	0.004	0.73	0
Zm00001d004467	AT4G28720	indole-3-acetate biosynthesis II | indole-3-acetate biosynthesis I	YUC8	Flavin-binding monooxygenase family protein	flavin monooxygenase, putative, expressed	0.01	0.006	0.358	0.978	0.016	0.61	0.212	0.95	0.28	0.366	0.24	0.006	0.98	0.002	0.012	0.012	0.166	0.118	0.004	0.902	0.092	0.368	0.256
Zm00001d004473	AT1G01090	pyruvate decarboxylation to acetyl CoA	PDH-E1 ALPHA	pyruvate dehydrogenase E1 alpha	dehydrogenase E1 component domain containing protein, expressed	0	0.028	0	0.712	0.22	0	0.044	0.018	0.19	0.344	0.566	0.002	0.004	0.008	0.022	0	0.56	0.044	0.226	0.002	0.004	0.474	0.004
Zm00001d004513	AT1G19920	sulfate activation for sulfonation | assimilatory sulfate reduction II	APS2,ASA1	Pseudouridine synthase/archaeosine transglycosylase-like family protein	bifunctional 3-phosphoadenosine 5-phosphosulfate synthetase, putative, expressed	0	0.092	0.006	0.156	0.208	0	0.49	0.826	0.014	0.998	0.25	0.274	0	0	0.002	0	0.008	0.698	0.366	0	0.05	0.152	0.332
Zm00001d004545	AT1G27600	xylan biosynthesis	I9H,IRX9-L	Nucleotide-diphospho-sugar transferases superfamily protein	glycosyltransferase family 43 protein, putative, expressed	0.004	0.028	0.22	0.11	0.06	0.24	0.008	0.868	0.054	0.99	0.062	0.008	0	0	0	0.082	0.002	0.024	0.858	0.002	0.068	0.104	0
Zm00001d004564	AT2G05710	TCA cycle II (plants and fungi) | glyoxylate cycle | L-glutamine biosynthesis III	ACO3	aconitase 3	aconitate hydratase protein, putative, expressed	0.002	0.066	0.434	1	0.434	0.096	0.494	0.17	0.424	0.492	0.36	0.552	1	0.136	0.004	0.168	0.66	0.46	0.992	0.222	0.03	0.934	0.17
Zm00001d004624	AT4G35160	salvigenin biosynthesis		O-methyltransferase family protein	O-methyltransferase, putative, expressed	0.122	0.014	0.104	0.016	0.694	0.902	0.246	0.338	0.7	0.484	0.486	0.096	0.114	0.248	0.782	0.324	0.296	0.038	0	0.002	0.51	0.724	0.404
Zm00001d004626	AT1G78060	(1,4)-&beta;-D-xylan degradation		Glycosyl hydrolase family protein	glycosyl hydrolase family 3 protein, putative, expressed	0.004	0.482	0.018	0.964	0.064	0.334	0.018	1	0.994	0.158	0.034	0.392	0.666	0.816	0.078	0.15	0.394	0.5	0.004	0.894	0.888	0.162	0.002
Zm00001d004689	AT4G35150	salvigenin biosynthesis		O-methyltransferase family protein	O-methyltransferase, putative, expressed	0	0	0.046	0.03	0.042	0.84	0	0.654	0.588	0.982	0.946	0.41	0.028	0.048	0.874	0.04	0.708	0.004	0.024	0.028	0.36	0.18	0.194
Zm00001d004716	AT1G21640	NAD/NADH phosphorylation and dephosphorylation	ATNADK2,NADK2	NAD kinase 2	NAD kinase, putative, expressed	0	0.002	0.002	0.004	0.04	0	0.002	0	0.026	0.946	0.912	0.056	0	0	0	0	0	0	0.058	0.148	0	0.542	0
Zm00001d004731	AT1G44170	&beta;-alanine biosynthesis I | ethanol degradation II | benzoate biosynthesis III (CoA-dependent, non-&beta;-oxidative) | fatty acid &alpha;-oxidation I	ALDH3H1,ALDH4	aldehyde dehydrogenase 3H1	aldehyde dehydrogenase, putative, expressed	0	0	0.002	0.182	0.03	0.002	0.004	0.558	0.052	0.366	0.026	0.036	0	0	0.032	0.006	0.012	0.11	0.86	0.004	0	0.988	0
Zm00001d004894	AT5G38410	Calvin-Benson-Bassham cycle | Rubisco shunt		Ribulose bisphosphate carboxylase (small chain) family protein	ribulose bisphosphate carboxylase small chain, chloroplast precursor, putative, expressed	0	0.004	0	0	0.026	0	0.002	0.11	0.004	0.772	0.17	0	0	0	0.032	0.002	0	0.172	0.01	0.004	0	0.004	0
Zm00001d004921	AT4G35160	pterostilbene biosynthesis		O-methyltransferase family protein	O-methyltransferase, putative, expressed	0.036	0.002	1	1	0.012	0.012	0	0.104	0.136	0.012	0.226	0	0	0	0.004	0.002	0	0	0.004	0.018	0.014	0.076	0
Zm00001d004955	AT3G07960	3-phosphoinositide biosynthesis | D-<i>myo</i>-inositol (1,4,5)-trisphosphate biosynthesis		Phosphatidylinositol-4-phosphate 5-kinase family protein	phosphatidylinositol-4-phosphate 5-kinase, putative, expressed	0	0	0.008	0.008	0.002	0	0	0	0.004	0.002	0	0.084	0	0	0	0	0.186	0	0.006	0	0	0.054	0
Zm00001d004956	AT3G47930	L-ascorbate biosynthesis I (L-galactose pathway)	ATGLDH,GLDH	L-galactono-1,4-lactone dehydrogenase	FAD-binding and arabino-lactone oxidase domains containing protein, putative, expressed	0.002	0.12	0	0.014	0.006	0	0.002	0.232	0.014	0.1	0.012	0.164	0	0.096	0.064	0.014	0	0.094	0.034	0.006	0	0.96	0
Zm00001d004957	AT5G05690	brassinosteroid biosynthesis II | brassinosteroid biosynthesis I	CBB3,CPD,CYP90,CYP90A,CYP90A1,DWF3	Cytochrome P450 superfamily protein	cytochrome P450, putative, expressed	0	0.582	0.002	0.156	0.1	0.852	0.008	0.19	0.134	0.684	0.006	0.024	0.086	0.864	0.154	0.222	0.012	0.048	0.056	0.832	0.674	0.164	0.006
Zm00001d004960	AT1G74040	L-leucine biosynthesis	IMS1,IPMS2,MAML-3	2-isopropylmalate synthase 1	2-isopropylmalate synthase B, putative, expressed	0	0.214	0	0.032	1	0.06	0	0	0.03	0.058	0.784	0.012	0.214	0	0.79	0.002	0	0.01	0.276	0.002	0.01	0.704	0
Zm00001d005019	AT2G04350	suberin monomers biosynthesis | stearate biosynthesis II (bacteria and plants) | cutin biosynthesis | sporopollenin precursors biosynthesis | oleate biosynthesis I (plants) | palmitate biosynthesis II (bacteria and plants) | long-chain fatty acid activation | phosphatidylcholine acyl editing	LACS8	AMP-dependent synthetase and ligase family protein	acyl-CoA synthetase protein, putative, expressed	0	0.042	0.018	0.108	0.016	0.556	0	0.062	0.192	0.012	0.03	0.256	0.004	0.002	0.888	0.234	0	0.016	0.074	0.19	0.088	0.164	0.002
Zm00001d005026	AT3G11950	plastoquinol-9 biosynthesis I		TRAF-like superfamily protein	TRAF-type zinc finger family protein, expressed	0.934	0.006	0.082	0.64	0.9	0	0.618	0.668	0.052	0.112	0.002	0.102	0	0	0.002	0.064	0.028	0.052	0.264	0.002	0.064	0.03	0
Zm00001d005035	AT2G38670	phosphatidylethanolamine biosynthesis II	PECT1	phosphorylethanolamine cytidylyltransferase 1	cytidylyltransferase domain containing protein, expressed	0.02	0	0	0.014	0.006	0.006	0.2	0.72	0.004	0.04	0	0.72	0	0.214	0.04	0	0.002	0.02	0.434	0.004	0.002	0.032	0.002
Zm00001d005094	AT2G38270	ascorbate glutathione cycle	ATGRX2,CXIP2	CAX-interacting protein 2	OsGrx_S16 - glutaredoxin subgroup II, expressed	0	0	0	0.322	0.12	0.17	0.006	1	0.05	0.742	0.014	0.006	0.734	0.008	0.012	0.002	0.662	0.926	0.196	0.024	0	0.006	0
Zm00001d005148	AT1G08510	oleate biosynthesis I (plants)	FATB	fatty acyl-ACP thioesterases B	myristoyl-acyl carrier protein thioesterase, chloroplast precursor, putative, expressed	0.984	0.002	0	0.994	0.998	0.074	0.83	0.954	0.078	0.946	0.054	0.384	0.178	0.044	0.372	0.814	0.14	0.006	0.002	0.956	0.976	0.152	0.062
Zm00001d005149	AT3G26782	aerobic respiration I (cytochrome c)		Tetratricopeptide repeat (TPR)-like superfamily protein	tetratricopeptide-like helical, putative, expressed	0	0	0	0.042	0.002	0	0.496	0.058	0.014	0.042	0.004	0.17	0	0.016	0.156	0	0	0.094	0.684	0	0	0.042	0.012
Zm00001d005157	AT1G55090	NAD salvage pathway V (PNC V cycle) | pyridine nucleotide cycling (plants) | NAD <i>de novo</i> biosynthesis I (from aspartate)		carbon-nitrogen hydrolase family protein	glutamine-dependent NAD, putative, expressed	0	0	0.002	0.742	0.118	0.432	0.156	0.002	0.038	0.006	0.298	0.01	0.006	0.006	0.122	0.068	0.016	0.002	0.002	0.13	0.004	0.004	0.014
Zm00001d005159	AT1G23820	spermidine biosynthesis I	SPDS1	spermidine synthase 1	spermidine synthase, putative, expressed	0	0.124	0.002	0.038	0.964	0.276	0.014	0.012	0.058	0.028	0.022	0.056	0	0.024	0.928	0.002	0.174	0.004	0.024	0	0.004	0	0.028
Zm00001d005169	AT1G18690	xyloglucan biosynthesis		Galactosyl transferase GMA12/MNN10 family protein	expressed protein	0.022	0.04	0.008	0.952	0.02	0.002	0.148	0.996	0.104	0.276	0.062	0.502	0	0.096	0.006	0.31	0.014	0.024	0.272	0.45	0.126	0.122	0.002
Zm00001d005174	AT3G55700	DIBOA-glucoside biosynthesis		UDP-Glycosyltransferase superfamily protein	cytokinin-N-glucosyltransferase 1, putative, expressed	0.004	0.006	0.1	0.188	0.188	0.532	0.326	0.274	0.008	0.024	0.634	0.174	0.662	0.078	0.876	0	0.88	0.812	0.996	0.284	0.812	0.092	0.05
Zm00001d005250	AT5G05170	cellulose biosynthesis	ATCESA3,ATH-B,CESA3,CEV1,IXR1	Cellulose synthase family protein	CESA8 - cellulose synthase, expressed	0	0	0.148	0.002	0.054	0.992	0	1	0.054	0	0	0.004	1	0	0.008	0.41	0.836	0	0	0.412	0.376	0.058	0
Zm00001d005253	AT3G01390	gibberellin biosynthesis I (non C-3, non C-13 hydroxylation)	AVMA10,VMA10	vacuolar membrane ATPase 10	vacuolar ATPase G subunit, putative, expressed	0	0	0.002	0.256	0.8	0.006	0.21	0.018	0.754	0.23	0	0.38	0.004	0.07	0.006	0.266	0.112	0.1	0.002	0.236	0.24	0.844	0.002
Zm00001d005313	AT2G42450	triacylglycerol degradation		alpha/beta-Hydrolases superfamily protein	lipase, putative, expressed	0	0.004	0	0.632	0.28	0	0.194	0.274	0.76	0.954	0.91	0.394	0	0.002	0.194	0	0.004	0.002	0.01	0.002	0.004	0.022	0.006
Zm00001d005343	AT2G36310	guanine and guanosine salvage II | guanosine nucleotides degradation II | adenine and adenosine salvage II | adenosine nucleotides degradation I	URH1	uridine-ribohydrolase 1	inosine-uridine preferring nucleoside hydrolase family protein, putative, expressed	0	0.004	0.3	0.142	0.02	0.038	0	0.02	0.704	0.022	0.262	0.11	0.144	0.002	0.392	0.202	0.238	0.052	0.06	0.002	0.378	0.48	0
Zm00001d005392	AT1G27480	phospholipid remodeling (phosphatidylcholine, yeast) | phospholipases | phosphatidylcholine acyl editing		alpha/beta-Hydrolases superfamily protein	lecithin:cholesterol acyltransferase, putative, expressed	0.392	0.002	0.08	0.094	0.094	0.008	0.054	0.936	0.13	0.282	0.142	0.784	0.024	0.242	0.018	0.166	0	0.96	0.978	0.006	0.05	0.686	0
Zm00001d005451	AT5G64740	cellulose biosynthesis	CESA6,E112,IXR2,PRC1	cellulose synthase 6	CESA3 - cellulose synthase, expressed	0.004	0.68	0.016	0.106	1	1	0.708	0.874	0.148	0.988	0.952	0.02	0.956	0.998	0.956	0.002	0.968	0.028	0.956	0.308	0.15	1	0.154
Zm00001d005456	AT3G11340	DIBOA-glucoside biosynthesis		UDP-Glycosyltransferase superfamily protein	UDP-glucoronosyl and UDP-glucosyl transferase domain containing protein, expressed	0	0.092	0	0.204	0.986	0.066	0.334	0.9	0.928	0.886	0.866	0.07	0.276	0.042	0.444	0.64	0.2	0.042	0.468	0	0.502	0.994	0.002
Zm00001d005459	AT5G28050	guanosine nucleotides degradation II		Cytidine/deoxycytidylate deaminase family protein	tRNA-specific adenosine deaminase, putative, expressed	0	0.006	0.302	0.272	0.002	0.02	0.118	0.004	0.382	1	0.712	0.044	0.604	0.054	0	0.002	0.002	0.004	0.016	0.004	0.02	0.48	0.084
Zm00001d005478	AT5G64740	cellulose biosynthesis	CESA6,E112,IXR2,PRC1	cellulose synthase 6	CESA5 - cellulose synthase, expressed	0.012	0.002	0.132	0.072	0.206	0.31	0.012	0.862	0.692	0	0.002	0.986	0.338	0.002	0.234	0.032	0	0.256	0	0.164	0.02	0.29	0
Zm00001d005484	AT4G35790	phosphatidate metabolism, as a signaling molecule | phospholipases | choline biosynthesis III	ATPLDDELTA,PLDDELTA	phospholipase D delta	phospholipase D, putative, expressed	0	0.058	0.01	0	0.01	0	0	0	0	0.002	0	0.002	0	0	0.022	0	0	0	0.004	0.002	0	0	0
Zm00001d005535	AT4G19710	L-lysine biosynthesis VI | L-homoserine biosynthesis	AK-HSDH,AK-HSDH II	aspartate kinase-homoserine dehydrogenase ii	bifunctional aspartokinase/homoserine dehydrogenase, chloroplast precursor, putative, expressed	0	0.988	0.004	0.032	1	0.002	0.06	0.638	0.062	0.066	0.012	0.736	0.12	0	0.94	0.22	0.002	0.006	0.576	0.002	0	0.324	0.002
Zm00001d005539	AT5G26030	heme <i>b</i> biosynthesis I (aerobic)	ATFC-I,FC-I,FC1	ferrochelatase 1	ferrochelatase-2, chloroplast precursor, putative, expressed	0.002	0.002	0.012	0.616	0.992	0.002	0.498	0.022	0.586	0.08	0.118	0.904	0.012	0	0.532	0.002	0.004	0.704	0.682	0	0.068	0.792	0.002
Zm00001d005546	AT5G48300	starch biosynthesis	ADG1,APS1	ADP glucose pyrophosphorylase 1	glucose-1-phosphate adenylyltransferase large subunit, chloroplast precursor, putative, expressed	0	0.002	0	0.564	0.284	0.088	0.068	0.034	0.038	0.86	0.012	0.002	0	0.106	0.628	0.024	0.342	0	0.034	0.754	0.442	0.538	0
Zm00001d005579	AT1G15080	phosphatidate metabolism, as a signaling molecule | diacylglycerol and triacylglycerol biosynthesis	ATLPP2,ATPAP2,LPP2	lipid phosphate phosphatase 2	lipid phosphatase protein, putative, expressed	0.004	0.002	0.01	0.48	0.146	0.008	0.478	0.95	0.012	0.998	0.526	0.044	0.034	0.006	0.032	0.262	0	0.006	0.1	0	0.088	0.032	0.004
Zm00001d005587	AT4G26770	CDP-diacylglycerol biosynthesis I | CDP-diacylglycerol biosynthesis II		Phosphatidate cytidylyltransferase family protein	phosphatidate cytidylyltransferase, putative, expressed	0	0.118	0	0.014	0.006	0.45	0.054	0.992	0.762	1	0.06	0.992	0.014	0.128	0.534	0.038	0.352	0.062	0	0	0.002	0.48	0.008
Zm00001d005598	AT4G10960	D-galactose detoxification | UDP-&alpha;-D-galactose biosynthesis | UDP-sugars interconversion | D-galactose degradation I (Leloir pathway) | stachyose degradation	UGE5	UDP-D-glucose/UDP-D-galactose 4-epimerase 5	NAD dependent epimerase/dehydratase family protein, putative, expressed	0	0.004	0	0.19	0.564	0	0.5	0.58	0.474	0.016	0.002	0.152	0.004	0.276	0.242	0.052	0.894	0.026	0.056	0.044	0.118	0.642	0
Zm00001d005607	AT5G48930	chlorogenic acid biosynthesis II | chlorogenic acid biosynthesis I | phenylpropanoid biosynthesis	HCT	hydroxycinnamoyl-CoA shikimate/quinate hydroxycinnamoyl transferase	transferase family protein, putative, expressed	0	0.018	0.458	0.152	0.996	0.448	0.816	0.99	1	0.938	0.092	0.88	1	0.744	0.956	0.338	0.018	0.072	0.39	1	0.32	0.662	0.172
Zm00001d005614	AT2G38660	formaldehyde oxidation VII (THF pathway) | folate transformations II | tetrahydrofolate salvage from 5,10-methenyltetrahydrofolate | tetrahydrofolate biosynthesis II		Amino acid dehydrogenase family protein	bifunctional protein folD, putative, expressed	0	0	0	0.342	0.97	0.022	0.008	0	0.038	0.84	0.438	0	0.012	0.006	0.06	0.006	0.006	0.006	0.002	0.046	0	0.98	0.002
Zm00001d005632	AT1G78590	NAD/NADH phosphorylation and dephosphorylation	ATNADK-3,NADK3	NAD(H) kinase 3	NAD kinase, putative, expressed	0	0.018	0	0.148	1	0.002	0.002	0	0.202	0.284	0.046	0	0	0.004	0.028	0.406	0	0	0.002	0.03	0.344	0.01	0
Zm00001d005658	AT4G39770	trehalose biosynthesis I		Haloacid dehalogenase-like hydrolase (HAD) superfamily protein	uncharacterized glycosyl hydrolase Rv2006/MT2062, putative, expressed	0	0.004	0.736	0.99	0.26	0.886	0.04	0.008	0.1	0.594	0.776	0.996	0.548	0.044	0.742	0.508	0.972	0.026	0.09	0.032	0.538	0.312	0.024
Zm00001d005674	AT1G74030	gluconeogenesis I | glycolysis IV (plant cytosol) | Rubisco shunt | glycolysis II (from fructose 6-phosphate) | glycolysis I (from glucose 6-phosphate)	ENO1	enolase 1	enolase, putative, expressed	0	0.006	0.008	0.1	0.05	0	0.184	0.002	0.356	0.004	0.002	0.212	0	0	0.494	0.098	0.018	0	0.19	0.148	0.028	0.008	0.002
Zm00001d005687	AT1G23870	trehalose biosynthesis I	ATTPS9,TPS9	trehalose-phosphatase/synthase 9	trehalose-6-phosphate synthase, putative, expressed	0	0.012	0.062	0.588	0.064	0.002	0.014	0.882	0.696	0.08	0.314	0.508	0.79	0.008	0.004	0.908	0	0.004	0.018	0.002	0.132	0.402	0
Zm00001d005756	AT2G22480	glycolysis IV (plant cytosol) | glycolysis II (from fructose 6-phosphate) | glycolysis I (from glucose 6-phosphate)	PFK5	phosphofructokinase 5	phosphofructokinase, putative, expressed	0	0.002	0.002	0.112	0.274	0.1	0.008	0.036	0.096	0.644	0.042	0.866	0.068	0.744	0.528	0	0.006	0.024	0	0	0.108	0.63	0
Zm00001d005775	AT5G17420	cellulose biosynthesis	ATCESA7,CESA7,IRX3,MUR10	Cellulose synthase family protein	CESA9 - cellulose synthase, expressed	0.126	0.998	0.008	0.596	1	1	1	1	0.26	0.096	1	1	1	1	1	0.1	1	1	0.968	0.01	1	1	1
Zm00001d005808	AT2G26830	choline biosynthesis I | phosphatidylethanolamine biosynthesis II	emb1187	Protein kinase superfamily protein	choline/ethanolamine kinase, putative, expressed	0	0.002	0.248	0.194	0.454	0.058	0.066	0.006	0.612	1	0.18	0.984	0.004	0.002	0.626	0.01	0.232	0.006	0.042	0.004	0.13	0.112	0
Zm00001d005818	AT1G54100	&beta;-alanine biosynthesis I | ethanol degradation II | benzoate biosynthesis III (CoA-dependent, non-&beta;-oxidative) | fatty acid &alpha;-oxidation I	ALDH7B4	aldehyde dehydrogenase 7B4	aldehyde dehydrogenase, putative, expressed	0	0	0.346	0.01	0.822	0.36	0.648	0.99	0.88	0.994	0.988	0.87	0.49	0.934	0.686	0.066	0.15	0.822	0.25	0.998	0.966	0.926	0.054
Zm00001d005821	AT5G07990	flavonol biosynthesis | luteolin biosynthesis	CYP75B1,D501,TT7	Cytochrome P450 superfamily protein	cytochrome P450, putative, expressed	0.056	0.038	0.006	0.702	1	0.87	0.238	0.15	0.164	0.422	0.052	0.962	0.014	0.36	0.242	0.99	0.054	0.592	0.068	0.4	1	0.246	0.092
Zm00001d005849	AT1G21920	3-phosphoinositide biosynthesis | D-<i>myo</i>-inositol (1,4,5)-trisphosphate biosynthesis		Histone H3 K4-specific methyltransferase SET7/9 family protein	MORN repeat domain containing protein, expressed	0	0.016	0.558	0.454	0.98	0.456	0.098	0.01	0.4	0.128	0.074	0.006	0.174	0.002	0.002	0.02	0.01	0.054	0.028	0.012	0.022	0.414	0.234
Zm00001d005925	AT4G24620	GDP-mannose biosynthesis | gluconeogenesis I | sucrose degradation II (sucrose synthase) | sucrose biosynthesis I (from photosynthesis) | starch biosynthesis | sucrose degradation III (sucrose invertase) | UDP-<i>N</i>-acetyl-D-glucosamine biosynthesis II | glycolysis I (from glucose 6-phosphate)	PGI,PGI1	phosphoglucose isomerase 1	glucose-6-phosphate isomerase, putative, expressed	0	0.002	0	0	0.01	0.002	0.006	0	0.018	1	0.012	0.004	0.002	0	0.074	0.424	0	0.004	0.002	0	0.498	0.026	0
Zm00001d005932	AT1G59960	2'-deoxymugineic acid phytosiderophore biosynthesis		NAD(P)-linked oxidoreductase superfamily protein	oxidoreductase, aldo/keto reductase family protein, putative, expressed	0	0.296	0.06	0.022	0.004	0.122	0.432	1	0.128	0.402	0.512	1	0.374	0.364	0.114	0.058	0.132	0.604	0.99	0	0.306	0.144	0.624
Zm00001d005981	AT2G46480	homogalacturonan biosynthesis	GAUT2,LGT2	galacturonosyltransferase 2	glycosyl transferase 8 domain containing protein, putative, expressed	0	0.002	0.046	0	0	0	0.002	0	0.042	0.898	0	0	0	0	0	0.002	0.002	0.002	0	0.06	0	0	0
Zm00001d005998	AT4G34050	suberin monomers biosynthesis | chlorogenic acid biosynthesis I | phenylpropanoid biosynthesis	CCoAOMT1	S-adenosyl-L-methionine-dependent methyltransferases superfamily protein	caffeoyl-CoA O-methyltransferase, putative, expressed	0.012	0.002	0.77	0.028	0.616	0.002	0.012	0.474	0.718	0.192	0.006	0.046	0.002	0.158	0.116	0.002	0.004	0.382	0.02	0.302	0.04	0.208	0
Zm00001d006033	AT1G11000	CO<sub>2</sub> fixation into oxaloacetate (anaplerotic) | C4 photosynthetic carbon assimilation cycle, PEPCK type | C4 photosynthetic carbon assimilation cycle, NADP-ME type | L-glutamine biosynthesis III	ATMLO4,MLO4	Seven transmembrane MLO family protein	MLO domain containing protein, putative, expressed	0	0.01	0.01	0.048	0.11	0	0.002	0.036	0	0.318	0.736	0.078	0	0	0.012	0.52	0	0.014	0.924	0	0.012	0.004	0.014
Zm00001d006037	AT2G33590	phenylpropanoid biosynthesis		NAD(P)-binding Rossmann-fold superfamily protein	dehydrogenase, putative, expressed	0	0.004	0.004	0.122	0.4	0	0.004	0.994	0.168	0.574	0.42	0.002	0	0	0.038	0.008	0.006	0.006	0.084	0	0.012	0.314	0
Zm00001d006040	AT1G76490	mevalonate pathway I	HMG1,HMGR1	hydroxy methylglutaryl CoA reductase 1	3-hydroxy-3-methylglutaryl-coenzyme A reductase, putative, expressed	0	0.002	0.002	0.022	0.688	0.178	0	0.15	0.022	0.016	0.02	0.942	0.13	0.904	0.592	0.142	0.916	0.124	0	0.018	0.322	0.042	0.02
Zm00001d006061	AT4G26965	aerobic respiration III (alternative oxidase pathway) | aerobic respiration I (cytochrome c) | NAD/NADH phosphorylation and dephosphorylation		NADH:ubiquinone oxidoreductase, 17.2kDa subunit	oxidoreductase, putative, expressed	0	0.002	0.002	0.03	0.072	0.016	0.002	0.048	0.976	0.082	0.928	0.02	0.268	0.004	0	0.616	0.01	0.002	0.002	0.004	0.002	0.06	0.004
Zm00001d006084	AT5G40870	pyrimidine nucleobases salvage I | pyrimidine salvage pathway | superpathway of pyrimidine nucleobases salvage | superpathway of pyrimidine ribonucleosides salvage | pyrimidine ribonucleosides salvage I	ATUK/UPRT1,UK/UPRT1,UKL1	uridine kinase/uracil phosphoribosyltransferase 1	uridine/cytidine kinase-like 1, putative, expressed	0.002	0.056	0	0.034	0.848	0.814	0.054	0.862	0.016	0.042	0.168	0.638	0.932	0.316	0.502	0	0.008	0.02	0.072	0.106	0.014	0.724	0.004
Zm00001d006107	AT5G50850	pyruvate decarboxylation to acetyl CoA	MAB1	Transketolase family protein	transketolase, putative, expressed	0	0.006	0	0.072	0.894	0.274	0.002	0.002	0.052	0.924	0.996	0.05	0.002	0.02	0.7	0.012	0	0	0.006	0.004	0.008	0.062	0.002
Zm00001d006128	AT2G26260	plant sterol biosynthesis II | phytosterol biosynthesis (plants)	3BETAHSD/D2,AT3BETAHSD/D2	3beta-hydroxysteroid-dehydrogenase/decarboxylase isoform 2	sterol-4-alpha-carboxylate 3-dehydrogenase, decarboxylating, putative, expressed	0	0	0.008	0.006	0.818	0.696	0.1	0.712	0.594	0.006	0.036	0.474	0.492	0.358	0.008	0.372	0.046	0.02	0.218	0.26	0.026	0.972	0
Zm00001d006133	AT5G48370	suberin monomers biosynthesis | cutin biosynthesis | acyl-CoA hydrolysis | sporopollenin precursors biosynthesis | &omega;-hydroxylation of caprate and laurate		Thioesterase/thiol ester dehydrase-isomerase superfamily protein	acyl-coenzyme A thioesterase 10, mitochondrial precursor, putative, expressed	0.022	0.002	0.002	0.404	0.686	0.002	0.702	0.564	0.414	0.042	0.89	0.45	0.004	0.136	0.934	0.35	0.044	0.552	0.294	0.99	0.004	0.814	0.074
Zm00001d006153	AT4G24160	diacylglycerol and triacylglycerol biosynthesis | CDP-diacylglycerol biosynthesis I | phospholipid remodeling (phosphatidate, yeast)		alpha/beta-Hydrolases superfamily protein	hydrolase, alpha/beta fold family domain containing protein, expressed	0	0	0.004	0.596	0.004	0.518	0.028	1	0.282	0.742	0.106	0.228	0	0	0	0.144	0.992	0.352	0.054	0.02	0.002	0.016	0.004
Zm00001d006166	AT4G11820	mevalonate pathway I	EMB2778,FKP1,HMGS,MVA1	hydroxymethylglutaryl-CoA synthase / HMG-CoA synthase / 3-hydroxy-3-methylglutaryl coenzyme A synthase	hydroxymethylglutaryl-CoA synthase, putative, expressed	0	0.006	0.002	0.882	0.008	0.154	0.002	0.132	0.166	0.14	0	0.034	0	0.08	0.056	0.01	0.754	0.026	0.164	0	0.294	0.004	0.002
Zm00001d006185	AT5G24400	pentose phosphate pathway (oxidative branch) I	EMB2024,PGL3	NagB/RpiA/CoA transferase-like superfamily protein	6-phosphogluconolactonase, putative, expressed	0	0.14	0.05	0.65	0.382	0.992	1	1	0.496	1	0.154	1	0.99	0.028	0.046	0.984	0.996	0.582	0.546	0.102	0.606	0.9	0.006
Zm00001d006193	AT2G46660	flavonol biosynthesis | luteolin biosynthesis	CYP78A6	cytochrome P450, family 78, subfamily A, polypeptide 6	cytochrome P450, putative, expressed	0	0.034	0.004	0.018	0.11	0	0.08	0.508	0.24	0.826	0.564	0.008	0.002	0.004	0.002	0.032	0.006	0.016	0.088	0.016	0.008	0.604	0.018
Zm00001d006210	AT3G61130	homogalacturonan biosynthesis	GAUT1,LGT1	galacturonosyltransferase 1	glycosyl transferase family 8, putative, expressed	0.004	0.01	0	0.848	1	0	0.002	1	0.824	0.732	0.738	0.422	0	0.006	0.004	0.634	0.002	0.024	0.008	0.002	0.002	0.014	0
Zm00001d006221	AT2G21170	gluconeogenesis I | Calvin-Benson-Bassham cycle | glycolysis IV (plant cytosol) | glycolysis II (from fructose 6-phosphate) | glycolysis I (from glucose 6-phosphate)	PDTPI,TIM	triosephosphate isomerase	triosephosphate isomerase, chloroplast precursor, putative, expressed	0	0	0	0.294	0.642	0.002	0.006	0.06	0.148	0.088	0.006	0.002	0	0.002	0.002	0.52	0	0.002	0.072	0	0.232	0.008	0
Zm00001d006242	AT5G66120	3-dehydroquinate biosynthesis I		3-dehydroquinate synthase, putative	3-dehydroquinate synthase, putative, expressed	0.012	0.002	0	0.036	0.988	0	0.834	0.516	0.018	0.08	0.102	0.962	0.798	0.498	0.436	0.04	0	0.104	0.426	0.026	0.012	1	0.012
Zm00001d006257	AT4G35790	phosphatidate metabolism, as a signaling molecule | phospholipases | choline biosynthesis III	ATPLDDELTA,PLDDELTA	phospholipase D delta	phospholipase D, putative, expressed	0.018	0.014	0	0.814	1	0.006	0.066	0.47	0.14	0.624	0.164	0.094	0.042	0.002	0.434	0.066	0.996	0.826	0.384	0.274	0.852	0.108	0.118
Zm00001d006270	AT1G76150	unsaturated, even numbered fatty acid &beta;-oxidation | lysine degradation II | very long chain fatty acid biosynthesis II | very long chain fatty acid biosynthesis I	ATECH2,ECH2	enoyl-CoA hydratase 2	peroxisomal multifunctional enzyme type 2, putative, expressed	0	0	0.002	0.068	0.008	0.026	0.004	0.702	0.594	0.002	0.004	0.376	0	0.494	0	0.278	0	0.006	0.778	0	0.428	0.018	0.002
Zm00001d006309	AT5G17310	sucrose degradation II (sucrose synthase) | UDP-&alpha;-D-glucose biosynthesis I | superpathway of sucrose and starch metabolism I (non-photosynthetic tissue) | stachyose degradation	AtUGP2,UGP2	UDP-glucose pyrophosphorylase 2	UTP--glucose-1-phosphate uridylyltransferase, putative, expressed	0.01	0.018	0.002	0.036	0.208	0.016	0.054	0.936	0.026	0.034	0.002	0.564	0.02	0.052	0.488	0.016	0.002	0.21	0.274	0.004	0.864	0.044	0.164
Zm00001d006311	AT2G01350	NAD <i>de novo</i> biosynthesis I (from aspartate)	QPT	quinolinate phoshoribosyltransferase	nicotinate-nucleotide pyrophosphorylase, putative, expressed	0	0	0	0.328	0.084	0	0.002	0.014	0.008	0.988	0.354	0.07	0	0.002	0	0	0	0.144	0.004	0	0.006	0.05	0
Zm00001d006374	AT1G13750	superpathway of pyrimidine deoxyribonucleotides <i>de novo</i> biosynthesis (<i>E. coli</i>) | pyrimidine deoxyribonucleotides <i>de novo</i> biosynthesis I | pyrimidine deoxyribonucleotides <i>de novo</i> biosynthesis II | pyrimidine deoxyribonucleotides dephosphorylation		Purple acid phosphatases superfamily protein	nucleotide pyrophosphatase/phosphodiesterase, putative, expressed	0.014	0.01	0.61	0.884	0.414	0.48	0.376	0.14	0.352	0.094	0.004	0.048	0.27	0.134	0.03	0.846	0.034	0.112	0.282	0	0.092	0.97	0.046
Zm00001d006387	AT2G18950	vitamin E biosynthesis (tocotrienols)	ATHPT,HPT1,TPT1,VTE2	homogentisate phytyltransferase 1	prenyltransferase, putative, expressed	0.412	0.042	0.002	0.214	0.308	0.004	0.476	1	0.066	0.492	0.08	1	0.526	0	0	0.24	0.002	0.874	0.22	0.016	0.302	0.396	0.244
Zm00001d006401	ATCG00540	photosynthesis light reactions		photosynthetic electron transfer A	apocytochrome f precursor, putative, expressed	0.08	0.184	0.086	0.116	0.714	0.022	0.59	0.022	0.146	1	0.282	0.03	0.16	0.092	0.836	0.66	0.002	0.16	0.07	0.014	0.074	0.77	0.002
Zm00001d006402	ATCG00490	Calvin-Benson-Bassham cycle | Rubisco shunt		ribulose-bisphosphate carboxylases	photosystem I assembly protein ycf4, putative, expressed	0	0.704	0	0.39	0.402	0.124	0.046	0.16	0.052	0.988	0.438	0.218	0.126	0.002	0.536	0.014	0.036	0.266	0.112	0.004	0.01	0.122	0.016
Zm00001d006421	AT4G20150	aerobic respiration III (alternative oxidase pathway) | aerobic respiration I (cytochrome c) | NAD/NADH phosphorylation and dephosphorylation			expressed protein	0	0	0	0.082	0.642	0.004	0.054	0.004	0.08	0.604	0.068	0.536	0.076	0.002	0	0.044	0.008	0.004	0.046	0.004	0.004	0.502	0
Zm00001d006446	AT2G22590	soybean saponin I biosynthesis		UDP-Glycosyltransferase superfamily protein	UDP-glucoronosyl and UDP-glucosyl transferase, putative, expressed	0	0.002	0.01	0.02	0.426	0	0.004	0.282	0	0.38	0.366	0.582	0.002	0	0.002	0.008	0.056	0.036	0.154	0.04	0.324	0.612	0.002
Zm00001d006467	AT4G21990	assimilatory sulfate reduction II	APR3,ATAPR3,PRH-26,PRH26	APS reductase 3	OsAPRL1 adenosine 5\'-phosphosulfate reductase-like OsAPRL1, expressed	0	0.006	0.918	0.432	0.716	0.002	0.994	0.508	0.078	0.414	0.318	0.892	0.526	0.722	0.05	0.222	0.018	0.978	0.992	0.002	0.164	0.164	0.014
Zm00001d006476	AT2G05710	TCA cycle II (plants and fungi) | glyoxylate cycle | L-glutamine biosynthesis III	ACO3	aconitase 3	aconitate hydratase protein, putative, expressed	0	0.01	0.008	0.002	0.89	0	0.006	0.004	0.114	0.988	0.774	0.708	0	0	0.178	0	0	0	0.008	0	0	0.016	0.014
Zm00001d006507	AT1G61850	phospholipases | phosphatidylcholine acyl editing		phospholipases;galactolipases	patatin-like phospholipase family protein, expressed	0	0	0.092	0.028	0.092	0	0.264	0.002	0.01	0.358	0.202	0.266	0.068	0.004	0.03	0.002	0	0.01	0.004	0.004	0.114	0.032	0.068
Zm00001d006595	AT4G21540	sphingolipid biosynthesis (plants) | ceramide degradation	SPHK1	sphingosine kinase 1	diacylglycerol kinase, putative, expressed	0.002	0	0.076	0.074	0.88	0.966	0.802	0.788	0.04	0.536	0.11	0.942	0.634	0.01	0	0.008	0.048	0.616	0.752	0	0.024	0.516	0.002
Zm00001d006630	AT3G63170	flavonoid biosynthesis | flavonoid biosynthesis (in equisetum) | flavonoid di-C-glucosylation		Chalcone-flavanone isomerase family protein	chalcone isomerase, putative, expressed	0	0.072	0	0.816	0.022	0.03	0	0.206	0.038	1	0.058	0.02	0.4	0	0.05	0	0	0.408	0.002	0.168	0.048	0.052	0
Zm00001d006645	AT3G03900	sulfate activation for sulfonation	APK3	adenosine-5\'-phosphosulfate (APS) kinase 3	adenylyl-sulfate kinase, putative, expressed	0	0	0.004	0.002	0.94	0	0	0.05	0	0.744	0.112	0.53	0	0	0	0	0	0.006	0.012	0.002	0	0.302	0.006
Zm00001d006657	AT3G11945	vitamin E biosynthesis (tocopherols) | plastoquinol-9 biosynthesis I	ATHST,HST,PDS2	homogentisate prenyltransferase	prenyltransferase, putative, expressed	0	0	0	0.002	0.048	0	0	0.76	0.004	0.998	0.668	0.034	0	0	0.002	0	0.002	0.1	0.002	0	0	0.002	0
Zm00001d006667	AT5G23250	TCA cycle II (plants and fungi)		Succinyl-CoA ligase, alpha subunit	succinyl-CoA ligase subunit alpha-2, mitochondrial precursor, putative, expressed	0.088	0	0.092	0.014	0.062	0.002	0.018	0.006	0.006	0.118	0.002	0.39	0.002	0.004	0	0.008	0	0.836	0.066	0	0.052	0.8	0
Zm00001d006676	AT5G13050	folate transformations II	5-FCL	5-formyltetrahydrofolate cycloligase	5-formyltetrahydrofolate cyclo-ligase, putative, expressed	0.012	0.002	0.002	0.082	0.01	0	0.006	0.006	0.04	0.704	0.004	0.05	0	0.002	0	0.002	0.004	0	0.016	0.05	0	0.028	0.142
Zm00001d006678	AT4G36810	superpathway of phylloquinol biosynthesis | <i>all-trans</i>-farnesol biosynthesis | <i>trans, trans</i>-farnesyl diphosphate biosynthesis | geranylgeranyl diphosphate biosynthesis | superpathway of geranylgeranyldiphosphate biosynthesis I (via mevalonate) | superpathway of geranylgeranyl diphosphate biosynthesis II (via MEP) | geranyl diphosphate biosynthesis | (3<i>S</i>)-linalool biosynthesis …	GGPS1	geranylgeranyl pyrophosphate synthase 1	polyprenyl synthetase, putative, expressed	0	0.24	0.012	0.778	0.01	0.976	0	0.852	0.04	0.648	0.004	0.816	0.912	0.224	0.664	0	0	0.316	0.302	0.078	0.02	0.016	0.556
Zm00001d006683	AT5G17050	anthocyanin biosynthesis	UGT78D2	UDP-glucosyl transferase 78D2	anthocyanidin 3-O-glucosyltransferase, putative, expressed	0.002	0.436	0.094	0.096	0.908	0.952	0.032	0.056	0.378	0.092	0.074	0.97	0.004	0.002	0.002	0.024	0.664	0.996	0.402	0.994	0.544	0.02	0.046
Zm00001d006684	AT5G49690	soybean saponin I biosynthesis		UDP-Glycosyltransferase superfamily protein	UDP-glucoronosyl and UDP-glucosyl transferase domain containing protein, expressed	0	0.142	0.868	0.904	0.008	0.178	0	0.006	0.566	0.116	0.138	0.628	0.004	0.002	0.036	0.034	0.022	0.002	0.432	0.002	0.838	0.076	0.002
Zm00001d006714	AT5G67590	aerobic respiration III (alternative oxidase pathway) | aerobic respiration I (cytochrome c) | NAD/NADH phosphorylation and dephosphorylation	FRO1	NADH-ubiquinone oxidoreductase-related	NADH dehydrogenase iron-sulfur protein 4, mitochondrial precursor, putative, expressed	0	0.168	0	0.146	0.974	0.022	0.264	0.004	0.018	0.184	0.654	0.038	0.874	0.136	0.002	0.004	0	0.004	0.034	0.066	0	0.03	0.004
Zm00001d006796	AT1G54870	methylglyoxal degradation III | traumatin and (<i>Z</i>)-3-hexen-1-yl acetate biosynthesis | detoxification of reactive carbonyls in chloroplasts		NAD(P)-binding Rossmann-fold superfamily protein	oxidoreductase, short chain dehydrogenase/reductase family protein, putative, expressed	0	0.004	0	0.072	0.042	0	0	0	0.106	0.566	0.318	0.258	0	0	0.016	0.006	0.01	0	0.012	0.004	0	0.132	0.004
Zm00001d006797	AT1G57600	diacylglycerol and triacylglycerol biosynthesis		MBOAT (membrane bound O-acyl transferase) family protein	O-acyltransferase, putative, expressed	0	0.132	0.002	0.05	0.512	0.852	0.842	0	0.028	0.96	0.032	0.252	0	0.004	0.01	0.112	0.68	0	0	0.002	0	1	0.002
Zm00001d006825	AT3G29770	methyl indole-3-acetate interconversion	ATMES11,MES11	methyl esterase 11	esterase, putative, expressed	0.582	0.106	0	0.292	0.938	0.95	0.402	0.024	0.222	0.662	0	0.68	0.056	0.342	0.432	0.132	0.91	0.948	0.256	0.002	0.218	0.158	0.004
Zm00001d006837	AT1G48600	choline biosynthesis I | phosphatidylcholine biosynthesis III | phosphatidylcholine biosynthesis IV | phosphatidylcholine biosynthesis II	AtPMEAMT,PMEAMT	S-adenosyl-L-methionine-dependent methyltransferases superfamily protein	CPuORF25 - conserved peptide uORF-containing transcript, expressed	0	0.02	0	0.998	1	0.154	0.018	0.24	0.196	0.254	0.138	0.626	0	0	0	0.08	0.486	0	0.012	0	0.108	0.492	0
Zm00001d006841	AT5G21950	triacylglycerol degradation		alpha/beta-Hydrolases superfamily protein	hydrolase protein, putative, expressed	0	0.002	0.016	0.006	0.974	0.014	0.002	0.45	0.522	0.236	0.914	0.012	0.084	0	0.602	0	0	0	0.018	1	0.006	0.104	0.002
Zm00001d006854	AT1G75330	L-citrulline degradation | urea cycle | L-arginine biosynthesis I (via L-ornithine) | L-arginine biosynthesis II (acetyl cycle) | ornithine-citrulline shuttle	OTC	ornithine carbamoyltransferase	ornithine carbamoyltransferase, putative, expressed	0	0.02	0.02	0.002	0.028	0	0	0	0.016	0.018	0.008	0	0.01	0	0.004	0.068	0	0.004	0	0	0	0.002	0
Zm00001d006861	AT1G45150	L-ascorbate degradation V | ascorbate glutathione cycle			expressed protein	0.01	0.074	0.008	1	1	0.906	0.014	0.918	0.7	0.094	0.982	0.142	0.59	0.006	0.358	0.03	0.798	0.008	0.748	0.002	0.094	0.41	0.01
Zm00001d006866	AT1G74960	<i>cis</i>-vaccenate biosynthesis	ATKAS2,FAB1,KAS2	fatty acid biosynthesis 1	3-oxoacyl-synthase, putative, expressed	0	0.002	0	0.082	0.028	0.056	0.37	1	0.696	0.358	0.284	0.926	0.482	0.154	0.264	0	0.982	0.118	0.128	0.004	0.32	0.662	0.006
Zm00001d006875	AT1G72330	L-alanine degradation II (to D-lactate) | C4 photosynthetic carbon assimilation cycle, PEPCK type | L-alanine degradation III | L-alanine biosynthesis II	ALAAT2	alanine aminotransferase 2	aminotransferase, classes I and II, domain containing protein, expressed	0	0.044	0.012	0.056	0.016	0.004	0.006	0.762	0.316	0.582	0.118	0.992	0.258	0.096	0.214	0.038	0.182	0.226	0.046	0.928	0.3	0.128	0
Zm00001d006880	AT1G67280	methylglyoxal degradation I		Glyoxalase/Bleomycin resistance protein/Dioxygenase superfamily protein	glyoxalase family protein, putative, expressed	0	0.002	0.002	0.98	0.96	0.002	0.196	0.058	0.586	0.646	0.314	0.084	0.014	0.004	0.01	0.188	0.004	0.01	0.252	0.04	0.018	0.16	0.044
Zm00001d006900	AT4G33510	3-dehydroquinate biosynthesis I	DHS2	3-deoxy-d-arabino-heptulosonate 7-phosphate synthase	phospho-2-dehydro-3-deoxyheptonate aldolase, chloroplast precursor, putative, expressed	0	0	0.004	0.206	0.036	0	0.09	0	0	0.282	0.006	0.014	0	0.002	0.028	0	0	0.002	0.514	0	0	0	0
Zm00001d006920	AT1G14290	sphingolipid biosynthesis (plants)	SBH2	sphingoid base hydroxylase 2	sphingolipid C4-hydroxylase SUR2, putative, expressed	0.364	0.034	0.212	0.024	0.712	0.008	0.03	0.532	0.178	0.02	0.19	0.018	0.04	0.15	0	0.276	0	0.06	0.038	0.002	0.244	0.104	0
Zm00001d006928	AT5G59440	superpathway of pyrimidine deoxyribonucleotides <i>de novo</i> biosynthesis (<i>E. coli</i>) | pyrimidine deoxyribonucleotides <i>de novo</i> biosynthesis I | pyrimidine deoxyribonucleotides <i>de novo</i> biosynthesis II | pyrimidine deoxyribonucleotide phosphorylation | 2-oxoisovalerate decarboxylation to isobutanoyl-CoA	ATTMPK.1,ATTMPK.2,ZEU1	P-loop containing nucleoside triphosphate hydrolases superfamily protein	thymidylate kinase, putative, expressed	0	0	0	0.69	0	0	0.004	0.004	0.006	0.002	0.01	0	0	0	0	0	0	0	0	0	0	0.074	0
Zm00001d006929	AT5G49650	xylitol degradation | D-xylose degradation I	XK-2,XK2	xylulose kinase-2	FGGY family of carbohydrate kinases, putative, expressed	0	0.084	0.004	0.392	0.084	0.046	0.16	0.176	0.026	0.178	0.986	0.968	0.05	0.002	0.892	0.106	0.002	0.344	0.01	0.008	0.326	0.538	0
Zm00001d006947	AT2G46950	brassinosteroids inactivation	CYP709B2	cytochrome P450, family 709, subfamily B, polypeptide 2	cytochrome P450 72A1, putative, expressed	0.288	0.05	0.95	0.774	0.158	0.01	0.006	0.304	0.574	0.352	0.058	0.038	0.09	0.074	0.254	0.006	0.066	0.016	0.106	0.544	0.016	0.112	0
Zm00001d006948	AT2G46950	brassinosteroids inactivation	CYP709B2	cytochrome P450, family 709, subfamily B, polypeptide 2	cytochrome P450 72A1, putative, expressed	0.538	0.01	0.556	0.46	0.008	0.08	0.006	0.466	0.816	0.022	0	0.134	0.046	0	0.018	0.004	0.104	0.006	0.276	0.622	0.208	0.096	0
Zm00001d007048	AT5G08530	aerobic respiration III (alternative oxidase pathway) | aerobic respiration I (cytochrome c) | NAD/NADH phosphorylation and dephosphorylation	CI51	51 kDa subunit of complex I	NADH-ubiquinone oxidoreductase 51 kDa subunit, mitochondrial precursor, putative, expressed	0	0.316	0.002	0.012	0.058	0.148	0.002	0.006	0.12	0.996	0	0.008	0.004	0.008	0.86	0.088	0	0	0	0.002	0.012	0.562	0
Zm00001d007079	AT4G29070	phospholipid remodeling (phosphatidylcholine, yeast) | phospholipases | phosphatidylcholine acyl editing		Phospholipase A2 family protein	expressed protein	0.006	0.032	0.82	0.774	0.542	0.004	0.448	0.078	0.8	0.438	0.204	0.068	0.064	0	0.374	0.31	0.032	0.252	0.474	0.08	0.002	0.662	0.11
Zm00001d007082	AT3G56960	3-phosphoinositide biosynthesis | D-<i>myo</i>-inositol (1,4,5)-trisphosphate biosynthesis	PIP5K4	phosphatidyl inositol monophosphate 5 kinase 4	phosphatidylinositol-4-phosphate 5-kinase, putative, expressed	0.944	0.008	0	0.004	0.004	0.002	0.044	0.174	0.096	0.022	0	0.002	0.084	0.002	0	0	0	0	0.008	0.016	0.06	0.096	0
Zm00001d007095	AT2G41490	protein <i>N</i>-glycosylation initial phase (eukaryotic)	GPT	UDP-glcnac-adolichol phosphate glcnac-1-p-transferase	UDP-N-acetylglucosamine--dolichyl-phosphate N-acetylglucosaminephosphotransferase, putative, expressed	0.022	0.004	0.338	0.062	1	0	0.028	0.966	0.036	0.556	0.018	0.028	0.004	0	0.002	0.044	0.008	0.366	0.014	0	0.492	0.02	0
Zm00001d007113	AT5G57655	D-xylose degradation I		xylose isomerase family protein	xylose isomerase, putative, expressed	0	0.016	0.032	0.058	0.008	0.002	0.474	0.6	0.018	0.032	0.51	0.904	0.746	0.028	0.096	0.148	0	0.004	0.154	0.114	0.25	1	0.002
Zm00001d007158	AT3G06810	IAA biosynthesis VII	IBR3	acyl-CoA dehydrogenase-related	acyl-CoA dehydrogenase family member 10, putative, expressed	0	0.542	0	0.84	0.254	0.492	0.186	1	0.018	0.996	0.082	0.052	0.078	0.006	0.064	0.338	0.276	0.004	0.014	0.004	0.436	0.906	0.002
Zm00001d007180	AT5G24910	gibberellin biosynthesis III (early C-13 hydroxylation)	CYP714A1	cytochrome P450, family 714, subfamily A, polypeptide 1	cytochrome P450, putative, expressed	0	0.01	0.082	0.156	0.052	0.684	0.15	0.06	0.456	0.222	0.014	0.372	0.096	0.098	0.02	0.362	0.004	0.616	0.17	0.104	0.126	0.518	0.008
Zm00001d007184	AT2G38650	homogalacturonan biosynthesis	GAUT7,LGT7	galacturonosyltransferase 7	glycosyl transferase, family 8, putative, expressed	0.208	0.006	0.71	0.136	1	0.856	0.05	1	0.008	0.996	0.072	1	0.61	0.914	0.88	0.342	0.002	0.862	0.164	0.068	0.072	0.584	0.858
Zm00001d007186	AT5G18280	UTP and CTP dephosphorylation I | pyrimidine ribonucleotides interconversion | pyrimidine deoxyribonucleotides <i>de novo</i> biosynthesis I	APY2,ATAPY2	apyrase 2	nucleoside-triphosphatase, putative, expressed	0	0.004	0.002	0.014	1	0.002	0.2	0.06	0.104	0.01	0.108	0.044	0.072	0.054	0.766	0.034	0.002	0.002	0.064	0.196	0.008	0.386	0.006
Zm00001d007189	AT2G24190	methylglyoxal degradation III | traumatin and (<i>Z</i>)-3-hexen-1-yl acetate biosynthesis | detoxification of reactive carbonyls in chloroplasts		NAD(P)-binding Rossmann-fold superfamily protein	short-chain dehydrogenase/reductase, putative, expressed	0	0.11	0.148	0.56	1	0.894	0.006	0.006	0.876	0.86	0.8	0.256	0.99	0	0.014	0.034	0.016	0.008	0.064	1	0.004	0.01	0.018
Zm00001d007228	AT5G05580	&alpha;-linolenate biosynthesis I (plants and red algae) | (7Z,10Z,13Z)-hexadecatrienoate biosynthesis	FAD8	fatty acid desaturase 8	omega-3 fatty acid desaturase, chloroplast precursor, putative, expressed	0	0.184	0.004	0.42	0.658	0.002	0.39	0.232	0.338	0.786	0.53	0.204	0.002	0.056	0.052	0.004	0.148	0.372	0.626	0.114	0.28	0.638	0.026
Zm00001d007229	AT3G08510	phosphatidate metabolism, as a signaling molecule | D-<i>myo</i>-inositol (1,4,5)-trisphosphate biosynthesis | phospholipases | D-<i>myo</i>-inositol-5-phosphate metabolism	ATPLC2,PLC2	phospholipase C 2	phospholipase C, putative, expressed	0	0.004	0.746	0.532	0.124	0	0.034	1	0.166	1	0.956	0.866	0.87	0	0.356	0.082	0.006	0.908	0.08	0.82	0.232	1	0.004
Zm00001d007231	AT2G37090	xylan biosynthesis	IRX9	Nucleotide-diphospho-sugar transferases superfamily protein	glycosyltransferase family 43 protein, putative, expressed	0.038	0.002	0.042	0.924	0.09	0.208	0.582	0.328	0.226	0.97	0.002	1	0.686	0.264	0.908	0.386	0.002	0.742	0.818	0.162	0.034	0.832	0.014
Zm00001d007234	AT1G07890	L-ascorbate degradation V | ascorbate glutathione cycle	APX1,ATAPX01,ATAPX1,CS1,MEE6	ascorbate peroxidase 1	OsAPx2 - Cytosolic Ascorbate Peroxidase encoding gene 4,5,6,8, expressed	0.028	0.06	0.002	0.616	0.88	0.004	0.156	1	0.366	1	0.782	0.102	0.292	0.044	0.254	0.008	0.046	0.944	0.872	0.622	0.92	1	0.002
Zm00001d007288	AT2G31810	L-valine biosynthesis		ACT domain-containing small subunit of acetolactate synthase protein	ACT domain containing protein, expressed	0	0.002	0.496	0.006	0.006	0	0.002	0.022	0.006	0.996	0.216	1	0.052	0	0	0.444	0.006	0.002	0.008	0	0	0.086	0
Zm00001d007312	AT3G04080	UTP and CTP dephosphorylation I | pyrimidine ribonucleotides interconversion | pyrimidine deoxyribonucleotides <i>de novo</i> biosynthesis I	APY1,ATAPY1	apyrase 1	nucleoside-triphosphatase, putative, expressed	0.028	0.048	0.754	0.204	0.678	0.85	0.926	0.646	0.47	0.16	0.718	0.74	0.096	0.438	0.396	0.572	0.266	0.762	0.25	0.026	0.186	0.75	0.102
Zm00001d007318	AT2G16370	pyrimidine deoxyribonucleosides salvage | superpathway of pyrimidine deoxyribonucleotides <i>de novo</i> biosynthesis (<i>E. coli</i>) | pyrimidine deoxyribonucleotides <i>de novo</i> biosynthesis I | pyrimidine deoxyribonucleotides <i>de novo</i> biosynthesis II | folate transformations II | tetrahydrofolate biosynthesis II	THY-1	thymidylate synthase 1	bifunctional dihydrofolate reductase-thymidylate synthase, putative, expressed	0	0	0.002	0.008	0.252	0	0	0	0.068	0.174	0	0.034	0	0	0	0.004	0	0	0	0	0.036	0	0
Zm00001d007351	AT1G28650	caffeoylglucarate biosynthesis		GDSL-like Lipase/Acylhydrolase superfamily protein	GDSL-like lipase/acylhydrolase, putative, expressed	0.374	0.012	0	0.84	0.988	0.426	0.958	0.632	0.054	0.826	0.044	0.354	0.67	0.034	0.396	0.36	0.096	0.024	0	0.502	0.968	0.414	0.07
Zm00001d007354	AT5G23670	sphingolipid biosynthesis (plants)	LCB2	long chain base2	serine palmitoyltransferase 2, putative, expressed	0	0	0.032	0.684	0.106	0.918	0.026	0.81	0.814	0.048	0.104	0.952	0.274	0.96	0.824	0.012	0.006	0.67	0.262	0.18	0.01	0.06	0.078
Zm00001d007369	AT5G27470	superpathway of acetyl-CoA biosynthesis | acetyl-CoA biosynthesis III (from citrate)		seryl-tRNA synthetase / serine--tRNA ligase	seryl-tRNA synthetase, putative, expressed	0	0	0.004	0.026	0.012	0	0	0	0.044	0	0	0.004	0	0	0	0	0	0	0	0	0.002	0	0
Zm00001d007378	AT2G36750	cytokinin-<i>O</i>-glucosides biosynthesis	UGT73C1	UDP-glucosyl transferase 73C1	cytokinin-O-glucosyltransferase 3, putative, expressed	0	0	0.028	0.03	0	0	0.236	1	0.144	0.682	0.182	0.352	0	0	0.002	0.004	0.078	0.002	0.01	0	0.002	1	0.004
Zm00001d007395	AT1G28130	indole-3-acetate inactivation VIII	GH3.17	Auxin-responsive GH3 family protein	OsGH3.1 - Probable indole-3-acetic acid-amido synthetase, expressed	0	0.354	0.718	0.566	0.118	0.278	0.116	0.676	0.958	0.182	0.002	0.296	0.298	0.216	0.83	0.004	0.964	0.132	0.002	0.03	0.006	0.668	0.01
Zm00001d007403	AT5G13930	flavonoid biosynthesis | flavonoid biosynthesis (in equisetum) | flavonoid di-C-glucosylation	ATCHS,CHS,TT4	Chalcone and stilbene synthase family protein	chalcone synthase, putative, expressed	0	0.188	0.506	0.022	0.494	0	0.878	0.158	0.008	0.772	0.32	0.066	0.008	0.002	0.064	0	0	0.67	0.592	0	0.074	0.288	0.004
Zm00001d007424	AT4G36480	sphingolipid biosynthesis (plants)	ATLCB1,EMB2779,FBR11,LCB1	long-chain base1	serine palmitoyltransferase 1, putative, expressed	0	0	0.002	0.1	0	0	0.006	0.13	0.022	0.156	1	0.358	0	0	0.022	0.002	0.17	0	0.45	0	0.002	0.01	0
Zm00001d007442	AT1G33270	triacylglycerol degradation		Acyl transferase/acyl hydrolase/lysophospholipase superfamily protein	phospholipase, patatin family, putative, expressed	0	0	0	0.008	0.852	0	0.05	1	0.004	0.226	0.552	0.514	0	0.002	0.112	0.334	0.364	0.044	0.008	0	0.174	0.382	0.004
Zm00001d007462	AT5G53970	2'-deoxymugineic acid phytosiderophore biosynthesis		Tyrosine transaminase family protein	aminotransferase, classes I and II, domain containing protein, expressed	0.07	0.156	0.042	0.294	0.976	0.914	0.564	0.122	0.502	1	0.838	0.288	0.088	1	0.738	0.584	1	0.268	0.012	0.206	1	0.976	0.478
Zm00001d007502	AT1G06820	<i>trans</i>-lycopene biosynthesis II (oxygenic phototrophs and green sulfur bacteria)	CCR2,CRTISO	carotenoid isomerase	amine oxidase, flavin-containing, domain containing protein, expressed	0	0.002	0	0.016	0.996	0	0.002	0.002	0	0.602	0.368	0.002	0.014	0	0.194	0.006	0.238	0.004	0.984	0	0	0.214	0.07
Zm00001d007518	AT4G14850	aerobic respiration I (cytochrome c)	LOI1,MEF11	Pentatricopeptide repeat (PPR) superfamily protein	pentatricopeptide repeat domain containing protein, putative, expressed	0.004	0.164	0.04	0.126	0.58	0.012	0.03	0.016	0.398	0.838	0.288	0.386	0.538	0.018	0.106	0.254	0.01	0.038	0.198	0.214	0.362	0.094	0.04
Zm00001d007549	AT1G03055	5-deoxystrigol biosynthesis			expressed protein	0.09	0.252	0.004	0.628	0.998	0.122	0.084	0.784	0.434	0.11	0.266	0.648	0.088	0.128	0.668	0.528	0.832	0.084	0.11	0.014	0.51	1	0.314
Zm00001d007550	AT1G13410	aerobic respiration I (cytochrome c)		Tetratricopeptide repeat (TPR)-like superfamily protein	vegetative storage protein, putative, expressed	0	0.092	0.078	0.806	0.994	0.014	0.302	0.164	0.246	0.72	0.388	0.778	0.046	0.142	0.122	0.31	0.05	0.288	0.366	0.036	0.054	0.412	0.154
Zm00001d007560	AT1G03055	5-deoxystrigol biosynthesis			expressed protein	0	0.152	0.002	0.534	0.992	0.008	0.902	0.776	0.706	1	0.454	0.054	0.074	0.204	0.648	0.128	0.01	0.066	0.282	0.002	0.184	0.14	0.162
Zm00001d007569	AT1G07890	L-ascorbate degradation V | ascorbate glutathione cycle	APX1,ATAPX01,ATAPX1,CS1,MEE6	ascorbate peroxidase 1	OsAPx2 - Cytosolic Ascorbate Peroxidase encoding gene 4,5,6,8, expressed	0.002	0.102	0.296	0.854	0.766	0.004	0.41	0.992	0.712	0.53	0.862	0.506	0.238	0.006	0.396	0.654	0.134	0.25	0.344	0.026	0.39	0.846	0.196
Zm00001d007571	AT5G47780	homogalacturonan biosynthesis	GAUT4	galacturonosyltransferase 4	GAUT2/LGT2, putative, expressed	0	0.004	0.64	0.454	0.902	0.546	0.018	0.906	0.066	0.714	0.972	0.792	0.074	0.046	0.024	0.016	0.048	0.286	0.038	0	0.056	1	0.312
Zm00001d007616	AT2G26560	phospholipid remodeling (phosphatidylcholine, yeast) | phospholipases | phosphatidylcholine acyl editing	PLA IIA,PLA2A,PLP2	phospholipase A 2A	patatin, putative, expressed	0.648	0.04	0.66	0.8	0.032	0.862	0.01	0.206	0.808	0.012	0.006	0.232	0	0.012	0	0.292	0.044	1	0.012	0.004	0.704	0.952	0.658
Zm00001d007638	AT3G57650	diacylglycerol and triacylglycerol biosynthesis | CDP-diacylglycerol biosynthesis I | phospholipid remodeling (phosphatidate, yeast)	LPAT2	lysophosphatidyl acyltransferase 2	acyltransferase, putative, expressed	0	0	0.006	1	1	0.012	0.066	0.576	0.996	0.824	0.996	0.11	0.03	0	0	0.028	0.242	0	0.014	0	0.484	0.014	0
Zm00001d007661	AT5G27380	glutathione biosynthesis	GSH2,GSHB	glutathione synthetase 2	glutathione synthetase, chloroplast precursor, putative, expressed	0.01	0.804	0.002	0.072	0.16	0.19	0.796	0.048	0.038	0.384	0.03	0.31	0.788	0.302	0.592	0.118	0.012	0.736	0.164	0.002	0	0.876	0.01
Zm00001d007667	AT5G27380	glutathione biosynthesis	GSH2,GSHB	glutathione synthetase 2	homeobox domain containing protein, expressed	0.006	0.068	0.194	0.358	0.148	0.122	0.052	0.058	0.614	0.376	0.358	0.28	0.092	0.002	0.378	0.332	0.152	0.37	0.302	0.164	0.016	0.966	0.042
Zm00001d007714	AT4G01950	diacylglycerol and triacylglycerol biosynthesis | CDP-diacylglycerol biosynthesis I | CDP-diacylglycerol biosynthesis II	ATGPAT3,GPAT3	glycerol-3-phosphate acyltransferase 3	glycerol-3-phosphate acyltransferase, putative, expressed	0.006	0.012	0.544	0.786	0.776	0.342	0.004	0.78	0.532	0.692	0.072	0.266	0.002	0.338	0.082	0.172	0.084	0.696	0.208	0.946	0.208	0.078	0.002
Zm00001d007718	AT5G59540	DIMBOA-glucoside biosynthesis		2-oxoglutarate (2OG) and Fe(II)-dependent oxygenase superfamily protein	1-aminocyclopropane-1-carboxylate oxidase homolog 4, putative, expressed	0.024	0.052	0.184	0.184	0.92	0.234	0.286	0.058	0.184	0.15	0.126	0.18	0.792	0.532	0.696	0.444	0.22	0.108	0.004	0.13	0.68	0.956	0.458
Zm00001d007858	AT1G06690	pyridoxal 5'-phosphate salvage II (plants)		NAD(P)-linked oxidoreductase superfamily protein	oxidoreductase, aldo/keto reductase family protein, putative, expressed	0	0	0.17	0.006	0	0	0.002	1	0	0.316	0.482	0.714	0	0	0.016	0	0.012	0.01	0.764	0.046	0	0.012	0
Zm00001d007892	AT3G13450	2-oxoisovalerate decarboxylation to isobutanoyl-CoA	DIN4	Transketolase family protein	transketolase, putative, expressed	0	0.018	0.994	0.49	0.064	0.124	0.002	0.082	0.062	0.502	0.016	0.002	0.036	0.146	0.03	0.158	0.256	0.33	0.086	0.816	0.016	0.116	0
Zm00001d007907	AT5G06580	glycolate and glyoxylate degradation II | methylglyoxal degradation I		FAD-linked oxidases family protein	FAD-linked oxidoreductase protein, putative, expressed	0	0.026	0.168	0.086	0.088	0.688	0.036	0.536	0.032	0.374	0.216	0.928	0.016	0.026	0.608	0.104	0.878	0.228	0.7	0.002	0.014	0.416	0.002
Zm00001d007937	AT1G70580	photorespiration | L-alanine degradation II (to D-lactate) | glycine biosynthesis | C4 photosynthetic carbon assimilation cycle, PEPCK type | L-alanine degradation III | L-alanine biosynthesis II | glycine biosynthesis III	AOAT2,GGT2	alanine-2-oxoglutarate aminotransferase 2	aminotransferase, classes I and II, domain containing protein, expressed	0	0.018	0.136	0.004	0.002	0	0	0	0	0	0.018	0	0.002	0	0.008	0.046	0	0	0.008	0	0	0.002	0
Zm00001d007966	AT5G66760	superpathway of glyoxylate cycle and fatty acid degradation | TCA cycle II (plants and fungi) | aerobic respiration III (alternative oxidase pathway) | aerobic respiration I (cytochrome c)	SDH1-1	succinate dehydrogenase 1-1	succinate dehydrogenase flavoprotein subunit,mitochondrial precursor, putative, expressed	0	0.002	0.09	0.018	0.912	0.246	0.002	0.996	0.108	0.022	0.008	0.516	0.008	0.002	0.332	0.066	1	0.04	0.044	0.002	0.002	0.792	0
Zm00001d007973	AT1G14100	xyloglucan biosynthesis	FUT8	fucosyltransferase 8	xyloglucan fucosyltransferase, putative, expressed	0.002	0.014	0.672	0.448	0.916	0.018	0.014	0.186	0.97	0.002	0	0.25	0.034	0.05	0.232	0.006	0.96	0.26	0	0	0.036	0.51	0.004
Zm00001d008203	AT4G01690	3,8-divinyl-chlorophyllide <i>a</i> biosynthesis I (aerobic, light-dependent) | heme <i>b</i> biosynthesis I (aerobic)	HEMG1,PPO1,PPOX	Flavin containing amine oxidoreductase family	protoporphyrinogen oxidase, chloroplast precursor, putative, expressed	0	0	0	0.014	0.016	0.382	0.002	0.538	0.01	0.284	0.09	0.006	0	0	0	0.002	0.004	0.038	0.086	0.724	0.07	0.604	0
Zm00001d008215	AT1G19580	aerobic respiration III (alternative oxidase pathway) | aerobic respiration I (cytochrome c) | NAD/NADH phosphorylation and dephosphorylation	GAMMA CA1	gamma carbonic anhydrase 1	bacterial transferase hexapeptide domain containing protein, expressed	0	0.006	0.002	0.008	0.656	0	0	0.002	0.038	0.01	0.288	0.004	0.002	0	0.024	0.004	0.006	0.002	0.018	0.03	0.012	0	0
Zm00001d008230	AT3G56940	3,8-divinyl-chlorophyllide <i>a</i> biosynthesis I (aerobic, light-dependent)	ACSF,CHL27,CRD1	dicarboxylate diiron protein, putative (Crd1)	magnesium-protoporphyrin IX monomethyl ester cyclase,chloroplast precursor, putative, expressed	0	0	0	0	0	0	0.004	0	0	0.994	1	0	0	0	0	0	0	0.006	0.052	0	0.022	0.07	0
Zm00001d008238	AT1G31860	L-histidine biosynthesis	AT-IE,HISN2	histidine biosynthesis bifunctional protein (HISIE)	MazG nucleotide pyrophosphohydrolase domain containing protein, expressed	0	0.002	0.002	0.004	0.074	0	0.006	0.084	0.012	0	0.32	0.002	0.002	0	0	0.004	0.124	0.014	0.008	0	0.004	0.002	0.002
Zm00001d008250	AT1G27600	xylan biosynthesis	I9H,IRX9-L	Nucleotide-diphospho-sugar transferases superfamily protein	glycosyltransferase family 43 protein, putative, expressed	0.376	0.01	0.168	0.128	0.886	0.776	0.004	0.05	0.014	0.234	0.08	0.04	0.44	0.004	0.924	0.104	0.302	0.004	0.052	0.86	0.764	0.884	0.222
Zm00001d008255	AT1G48910	indole-3-acetate biosynthesis II | indole-3-acetate biosynthesis I	YUC10	Flavin-containing monooxygenase family protein	flavin monooxygenase, putative, expressed	0	0.002	0.53	0.688	0.666	0.394	0.256	0.014	0.986	0.022	0.006	0.856	0.09	0.004	0.04	0.082	0.458	0.636	0.15	0.066	0.214	0.98	0.022
Zm00001d008271	AT2G26800	L-leucine degradation I		Aldolase superfamily protein	hydroxymethylglutaryl-CoA lyase, putative, expressed	0	0.018	0.378	0.104	0.964	0.708	0.042	0.664	0.134	0.044	0.082	0.064	0.876	0.108	0.184	0.038	0.17	0.384	0.606	0.854	0.008	1	0.044
Zm00001d008310	AT4G39120	L-histidine biosynthesis | L-ascorbate biosynthesis I (L-galactose pathway)	HISN7,IMPL2	myo-inositol monophosphatase like 2	inositol-1-monophosphatase, putative, expressed	0	0.004	0	0.976	0.998	0	0.502	0.042	0.444	0.044	0.622	0.146	0.024	0.006	0.202	0.026	0.002	0	0.008	0	0.12	0.266	0
Zm00001d008314	AT4G37870	gluconeogenesis I | superpathway of glyoxylate cycle and fatty acid degradation | C4 photosynthetic carbon assimilation cycle, PEPCK type	PCK1,PEPCK	phosphoenolpyruvate carboxykinase 1	PUR ALPHA-1, putative, expressed	0	0.002	0.072	0.95	1	0.306	0.006	0.034	0.81	1	0.012	0.002	0	0	0.064	0.006	0.228	0.008	0.032	0.006	0.21	0.02	0.026
Zm00001d008320	AT5G03430	flavin biosynthesis I (bacteria and plants)		phosphoadenosine phosphosulfate (PAPS) reductase family protein	phosphoadenosine phosphosulfate, putative, expressed	0.002	0.006	0.004	0.852	0.336	0.534	0.17	0.224	0.01	1	0.394	0.936	0.004	0	0.006	0.168	0.712	0.004	0.238	0	0.002	0.014	0
Zm00001d008363	AT5G48960	UTP and CTP dephosphorylation I | guanosine nucleotides degradation I | guanosine nucleotides degradation II | pyrimidine salvage pathway | adenosine nucleotides degradation I		HAD-superfamily hydrolase, subfamily IG, 5\'-nucleotidase	5-nucleotidase domain-containing protein, putative, expressed	0	0.004	0.002	0.09	0.432	0.016	0.008	0.136	0.452	0.774	0.368	0.226	0.026	0	0	0.01	0.036	0.004	0.22	0.002	0.04	0.462	0.008
Zm00001d008376	AT1G05620	adenosine nucleotides degradation I	URH2	uridine-ribohydrolase 2	inosine-uridine preferring nucleoside hydrolase family protein, putative, expressed	0	0.072	0.218	0.042	0.008	0.144	0.024	0.12	0.034	0.982	0.132	0.914	0.938	0.014	0	0.01	0.042	0.016	0.068	0.002	0.014	1	0.002
Zm00001d008379	AT3G59760	L-cysteine biosynthesis I	ATCS-C,OASC	O-acetylserine (thiol) lyase isoform C	cysteine synthase, mitochondrial precursor, putative, expressed	0	0.004	0	0	0.026	0.004	0.004	0	0.012	0.032	0.534	0.014	0.118	0.002	0	0.002	0.026	0.002	0.908	0.144	0.158	0.3	0
Zm00001d008395	AT1G20050	phytosterol biosynthesis (plants)	HYD1	C-8,7 sterol isomerase	3-beta-hydroxysteroid-Delta-isomerase, putative, expressed	0	0.652	0	0.07	0.354	0.076	0.05	0.28	0.056	0.186	0.252	0.082	0.248	0.008	0	0.004	0.942	0.008	0.014	0	0.192	0.078	0
Zm00001d008406	AT1G19600	glycolysis IV (plant cytosol) | glycolysis II (from fructose 6-phosphate) | glycolysis I (from glucose 6-phosphate)		pfkB-like carbohydrate kinase family protein	kinase, pfkB family, putative, expressed	0	0.006	0.124	0.896	0.69	0.154	0.47	0.338	0.824	0.834	0.736	0.112	0.104	0.046	0.156	0.776	0.426	0.838	0.654	0.002	0.636	1	0.016
Zm00001d008425	AT4G16745	xylogalacturonan biosynthesis		Exostosin family protein	exostosin family protein, putative, expressed	0	0.052	0.006	0.72	0.848	0	0.028	1	0.846	0.17	0.204	0.774	0.02	0.078	0.11	0.066	0	0.03	0.074	0.006	0.04	0.68	0.002
Zm00001d008427	AT5G62790	methylerythritol phosphate pathway I | methylerythritol phosphate pathway II	DXR,PDE129	1-deoxy-D-xylulose 5-phosphate reductoisomerase	1-deoxy-D-xylulose 5-phosphate reductoisomerase, chloroplast precursor, putative, expressed	0.004	0.056	0	0.002	0.004	0	0.064	0.66	0	0.998	0.986	0.004	0	0	0.018	0.004	0	0.08	0.49	0.192	0	0.306	0.108
Zm00001d008432	AT5G47720	mevalonate pathway I | lysine degradation II		Thiolase family protein	acetyl-CoA acetyltransferase, cytosolic, putative, expressed	0	0	0.108	0.022	0.608	0	0.252	0.69	0.004	0.018	0.38	0.002	0.002	0.004	0	0.014	0.172	0.358	0.03	0.094	0	0.982	0.086
Zm00001d008491	AT2G01140	gluconeogenesis I | sucrose biosynthesis I (from photosynthesis) | Calvin-Benson-Bassham cycle | glycolysis IV (plant cytosol) | glycolysis II (from fructose 6-phosphate) | glycolysis I (from glucose 6-phosphate)		Aldolase superfamily protein	fructose-bisphospate aldolase isozyme, putative, expressed	0.002	0	0.248	0.616	0.172	0.002	0.44	0.004	0.276	0.86	0.002	0	0.004	0	0	0.002	0.006	0.008	0.006	0	0.018	0.032	0
Zm00001d008493	AT1G15110	superpathway of phospholipid biosynthesis II (plants) | phosphatidylserine and phosphatidylethanolamine biosynthesis I		phosphatidyl serine synthase family protein	phosphatidylserine synthase, putative, expressed	0	0.776	0.028	0.632	0.43	0.996	0.19	0.978	0.812	0.676	0.922	1	0.502	0.33	0.942	0.006	1	0.544	0.014	0.034	0.278	0.356	0.676
Zm00001d008524	AT3G02570	GDP-mannose biosynthesis | D-mannose degradation | L-ascorbate biosynthesis I (L-galactose pathway) | mannitol biosynthesis	MEE31,PMI1	Mannose-6-phosphate isomerase, type I	mannose-6-phosphate isomerase, putative, expressed	0.044	0.118	0.238	0.538	0.888	0.59	0.606	0.942	0.326	0.674	0.32	0.434	0.334	0.612	0.084	0.094	0.004	0.438	0.59	0.028	0.276	0.89	0.654
Zm00001d008525	AT1G67070	GDP-mannose biosynthesis | D-mannose degradation | L-ascorbate biosynthesis I (L-galactose pathway) | mannitol biosynthesis	DIN9,PMI2	Mannose-6-phosphate isomerase, type I	mannose-6-phosphate isomerase, putative, expressed	0	0	0	0	0	0	0.454	0	0	0.104	0	0.026	0	0.184	0.002	0.002	0	0.204	0.614	0	0	0.002	0.028
Zm00001d008569	AT3G02580	plant sterol biosynthesis II | phytosterol biosynthesis (plants)	BUL1,DWF7,STE1	sterol 1	fatty acid hydroxylase, putative, expressed	0	0.186	0.046	0.638	0.124	0.006	0.02	0.882	0.1	0.946	0	0.98	0.008	0.83	0.042	0	0.006	1	0.01	0.908	0.002	0.064	0.006
Zm00001d008585	AT5G38260	glycerophosphodiester degradation		Protein kinase superfamily protein	Ser/Thr protein kinase, putative, expressed	0.002	0.274	0.312	0.156	0.772	0.002	0.192	0.39	0.1	0.392	0.016	0.054	0.474	0.03	0.624	0.002	0.002	0.002	0.01	0.404	0.196	0.65	0
Zm00001d008586	AT1G66910	glycerophosphodiester degradation		Protein kinase superfamily protein	Ser/Thr protein kinase, putative, expressed	0.006	0.008	0.35	0.316	0.874	0.134	0.446	0.964	0.554	0.726	0.038	0.98	0.336	0.246	0.336	0.066	0.066	0.01	0.042	0.1	0.89	0.282	0.144
Zm00001d008592	AT3G02600	diacylglycerol and triacylglycerol biosynthesis	ATLPP3,LPP3	lipid phosphate phosphatase 3	lipid phosphatase protein, putative, expressed	0	0.012	0	0.646	0.378	0	0	0.002	0.038	0.986	0.812	0.398	0	0	0.01	0	0.002	0	0	0	0	0.016	0.026
Zm00001d008600	AT5G01220	sulfoquinovosyl diacylglycerol biosynthesis	SQD2	sulfoquinovosyldiacylglycerol 2	glycosyl transferase, group 1 domain containing protein, expressed	0.076	0.024	0.01	0.078	0.686	0.444	0.022	0.134	0.08	1	0.096	0.792	0.024	0.01	0.156	0.014	0.258	0.002	0.048	0.452	0.594	0.804	0.008
Zm00001d008619	AT3G55440	gluconeogenesis I | Calvin-Benson-Bassham cycle | glycolysis IV (plant cytosol) | glycolysis II (from fructose 6-phosphate) | glycolysis I (from glucose 6-phosphate)	ATCTIMC,CYTOTPI,TPI	triosephosphate isomerase	triosephosphate isomerase, cytosolic, putative, expressed	0	0.004	0.032	0.058	0.926	0.114	0.028	1	0.022	0.95	0.042	0.39	0.126	0.038	0.118	0.89	0.05	0.002	0.868	0.046	0.036	0.184	0
Zm00001d008622	AT3G55360	very long chain fatty acid biosynthesis II | very long chain fatty acid biosynthesis I	ATTSC13,CER10,ECR,TSC13	3-oxo-5-alpha-steroid 4-dehydrogenase family protein	3-oxo-5-alpha-steroid 4-dehydrogenase, putative, expressed	0.01	0.002	0	0.248	0.002	0.078	0.026	0.806	0.008	0.79	0.028	0.924	0.764	0.27	0.888	0.012	0.89	0.858	0.002	0.978	0.022	0.04	0.184
Zm00001d008623	AT5G10480	very long chain fatty acid biosynthesis II | very long chain fatty acid biosynthesis I	PAS2,PEP	Protein-tyrosine phosphatase-like, PTPLA	expressed protein	0	0.044	0.28	0.184	0.476	0.026	0.014	0.244	0.062	0.516	0.936	0.784	0.012	0.208	0.536	0.566	0.344	0.022	0.116	0.13	0.102	0.45	0.018
Zm00001d008625	AT2G28800	photosynthesis light reactions	ALB3	63 kDa inner membrane family protein	inner membrane protein, putative, expressed	0	0	0	0	0.026	0	0.002	0.002	0	0.82	0.224	0.308	0	0	0.004	0	0	0	0.006	0	0.024	0	0
Zm00001d008628	AT4G29210	phytochelatins biosynthesis | felinine and 3-methyl-3-sulfanylbutan-1-ol biosynthesis	GGT3,GGT4	gamma-glutamyl transpeptidase 4	gamma-glutamyltranspeptidase 1 precursor, putative, expressed	0.978	0.008	0.14	1	0.026	1	0.37	0.022	0.044	0.006	0.002	0.002	1	0.116	0.004	0	0.002	0.232	0	0.632	0.902	0.802	0.074
Zm00001d008651	AT5G54960	pyruvate fermentation to ethanol II | acetaldehyde biosynthesis II	PDC2	pyruvate decarboxylase-2	thiamine pyrophosphate enzyme, C-terminal TPP binding domain containing protein, expressed	0.006	0.132	0.752	0.014	0.002	0.006	0.006	0	0.028	0.082	0.036	0.154	0	0	0.696	0.604	0.26	0.006	0.004	0	0	0.562	0
Zm00001d008700	AT4G24670	indole-3-acetate biosynthesis II	TAR2	tryptophan aminotransferase related 2	alliin lyase precursor, putative, expressed	0	0.144	0.054	0.686	1	1	0.868	0.812	0.162	0.134	0.09	0.328	0.972	0.744	0.408	0.378	0.526	0.008	0.004	0.008	1	1	0.01
Zm00001d008727	AT3G15730	phosphatidate metabolism, as a signaling molecule | phospholipases | choline biosynthesis III	PLD,PLDALPHA1	phospholipase D alpha 1	phospholipase D, putative, expressed	0	0.04	0.024	0.006	0.94	0.176	0.992	0.178	0.09	0.1	0.558	0.12	0.004	0	0.782	0.81	0.718	0.014	0.046	0	0.158	0.096	0.026
Zm00001d008738	AT3G15930	aerobic respiration I (cytochrome c)		Pentatricopeptide repeat (PPR) superfamily protein	pentatricopeptide, putative, expressed	0.06	0.122	0.202	0.394	0.172	0.08	0.148	0.84	0.512	0.376	0.112	0.214	0.08	0.06	0.112	0.434	0.048	0.148	0.186	0.1	0.094	0.992	0.44
Zm00001d008739	AT5G17380	oxalate degradation VI		Thiamine pyrophosphate dependent pyruvate decarboxylase family protein	thiamine pyrophosphate enzyme, C-terminal TPP binding domain containing protein, expressed	0.968	0.006	0.66	0.988	0.22	0.008	0.028	0.068	0.04	1	0.014	0.008	0.824	0.004	0.034	0.02	0.006	0	0.098	0.578	0.01	0.038	0.012
Zm00001d008744	AT1G80360	4-hydroxyphenylpyruvate biosynthesis | indole-3-acetate biosynthesis II | rosmarinic acid biosynthesis I | indole-3-acetate biosynthesis I		Pyridoxal phosphate (PLP)-dependent transferases superfamily protein	aminotransferase, classes I and II, domain containing protein, expressed	0	0.002	0.2	0.362	0.958	0.684	0.684	0.712	0.018	0.03	0.012	1	0.764	0.012	0.048	0.33	0.022	0	0.088	0.39	0.004	0.054	0
Zm00001d008781	AT1G29400	phosphatidate metabolism, as a signaling molecule | phospholipases | choline biosynthesis III	AML5,ML5	MEI2-like protein 5	AML1, putative, expressed	0	0.048	0.062	0.734	0.984	0.178	0.858	0.088	0.452	0.98	0.268	0.466	0.008	0.326	0.912	0.076	0.488	0.418	0.184	0.318	0.896	0.718	0.662
Zm00001d008816	AT4G26270	glycolysis IV (plant cytosol) | glycolysis II (from fructose 6-phosphate) | glycolysis I (from glucose 6-phosphate)	PFK3	phosphofructokinase 3	6-phosphofructokinase, putative, expressed	0	0.002	0.044	0.088	0.814	0.006	0.282	0.238	0.456	0.17	0.616	0.012	0.002	0.006	0.038	0.002	0.256	0.412	0.294	0	0	1	0.186
Zm00001d008827	AT1G74320	choline biosynthesis I | phosphatidylcholine biosynthesis I | phosphatidylethanolamine biosynthesis II		Protein kinase superfamily protein	choline/ethanolamine kinase, putative, expressed	0	0.012	0.012	0.582	0.998	0.076	0.116	0.26	0.184	0.202	0.202	0.494	0.048	0.002	0.202	0.628	0.576	0.098	0.41	0.222	0.004	0.494	0
Zm00001d008883	AT2G45630	photorespiration | L-serine biosynthesis II		D-isomer specific 2-hydroxyacid dehydrogenase family protein	erythronate-4-phosphate dehydrogenase domain containing protein, expressed	0.002	0.748	0.168	1	0.084	0.692	0.05	0.76	0.952	0.272	0.74	0.4	0.654	0.008	0.024	0.036	0.154	0.214	0.082	0.176	0.1	0.584	0.04
Zm00001d008902	AT5G44070	phytochelatins biosynthesis	ARA8,ATPCS1,CAD1,PCS1	phytochelatin synthase 1 (PCS1)	glutathione gamma-glutamylcysteinyltransferase 1, putative, expressed	0	0.006	0.034	1	0.606	0.99	0.13	0.008	0.486	0.686	0.694	0.004	0.946	0	0	0.012	0.038	0.002	0.508	0.07	0	0.548	0.002
Zm00001d008909	AT1G78440	gibberellin inactivation I (2&beta;-hydroxylation)	ATGA2OX1,GA2OX1	Arabidopsis thaliana gibberellin 2-oxidase 1	gibberellin 2-beta-dioxygenase 1, putative, expressed	0.008	0.012	0.936	0.606	0.456	0.054	0.184	0.482	0.746	0.402	0.036	0.562	0.532	0.146	0.05	0.398	0.114	0.82	0.1	0.076	0.71	0.638	0.054
Zm00001d008957	AT2G46370	jasmonoyl-amino acid conjugates biosynthesis II | jasmonoyl-amino acid conjugates biosynthesis I	FIN219,JAR1	Auxin-responsive GH3 family protein	OsGH3.3 - Probable indole-3-acetic acid-amido synthetase, expressed	0	0.046	0.388	0.892	0.39	0.016	0.002	0.004	0.424	0.226	0.432	0.958	0.002	0.008	0.45	0.054	0.2	0.01	0.992	0	0.326	0.37	0.11
Zm00001d008974	AT1G79900	ornithine-citrulline shuttle	ATMBAC2,BAC2	Mitochondrial substrate carrier family protein	mitochondrial carrier protein, putative, expressed	0	0.006	0.004	0	0	0	0	0.006	0.088	0	0.002	0	0	0	0	0.05	0	0.002	0.002	0.008	0.006	0.026	0
Zm00001d008976	AT2G46110	phosphopantothenate biosynthesis I	KPHMT1,PANB1	ketopantoate hydroxymethyltransferase 1	3-methyl-2-oxobutanoate hydroxymethyltransferase, putative, expressed	0	0.006	0	0.944	0.078	0	0.1	0.002	0.25	0.804	0.284	0.006	0.002	0.102	0.004	0.006	0.002	0.006	0.116	0	0.004	0.162	0.004
Zm00001d008993	AT3G24630	rosmarinic acid biosynthesis II | rosmarinic acid biosynthesis I			expressed protein	0	0.004	0.032	0.214	0.82	0.52	0.208	0.028	0.348	0.42	0.074	0.224	1	0.048	0.294	0.004	0.008	0.002	0.002	0.678	0.472	0.896	0
Zm00001d008999	AT3G16175	suberin monomers biosynthesis | cutin biosynthesis | acyl-CoA hydrolysis | sporopollenin precursors biosynthesis | &omega;-hydroxylation of caprate and laurate		Thioesterase superfamily protein	thioesterase family protein, putative, expressed	0.004	0.332	0.782	0.566	0.112	0.47	0.134	0.13	0.464	0.05	0.288	0.082	0.064	0.57	0.008	0.236	0.184	0.79	0.78	0.266	0.934	0.182	0.008
Zm00001d009020	AT5G22620	CA1P biosynthesis		phosphoglycerate/bisphosphoglycerate mutase family protein	phosphoglycerate mutase, putative, expressed	0.01	0.818	0.074	0.376	0.228	0	0.66	0.088	0.078	0.222	0.954	0.608	0.002	0.002	0.002	0.004	0.006	0.006	0.172	0.078	0.014	0.2	0.006
Zm00001d009022	AT1G75280	eugenol and isoeugenol biosynthesis		NmrA-like negative transcriptional regulator family protein	isoflavone reductase homolog IRL, putative, expressed	0	0.214	0.362	0.79	0.044	0	0.002	0.94	0.002	0.722	0.662	0.246	0	0	0.474	0.19	0.152	0.006	0.694	0.026	0.746	0.046	0.002
Zm00001d009060	AT5G09730	(1,4)-&beta;-D-xylan degradation	ATBX3,ATBXL3,BX3,BXL3,XYL3	beta-xylosidase 3	beta-D-xylosidase, putative, expressed	0.162	0	0	0.076	0.79	0.002	0	0.118	0.516	0.214	0.01	0	0.112	0.464	0.092	0.248	0.034	0.002	0.488	0.444	0.74	0.036	0.016
Zm00001d009075	AT3G16785	phosphatidate metabolism, as a signaling molecule | phospholipases | choline biosynthesis III	PLD ZETA 1,PLDP1,PLDZ1,PLDZETA1	phospholipase D P1	phospholipase D p1, putative, expressed	0.002	0.002	0.026	0.062	0.012	0.058	0.076	0	0.016	1	0.744	0.02	0	0.008	0.278	0.002	0	0.03	0.036	0.008	0.606	0.174	0
Zm00001d009077	AT4G16070	triacylglycerol degradation		Mono-/di-acylglycerol lipase, N-terminal;Lipase, class 3	lipase class 3 family protein, putative, expressed	0	0.488	0.01	0.386	0.662	0.016	0.022	0.018	0.18	0.254	0.544	0.048	0.002	0	0.864	0.356	0	0.05	0.948	0.278	0.11	0.194	0.008
Zm00001d009127	AT3G06650	superpathway of acetyl-CoA biosynthesis | acetyl-CoA biosynthesis III (from citrate)	ACLB-1	ATP-citrate lyase B-1	ATP-citrate synthase subunit 1, putative, expressed	0	0	0	0.032	0.016	0.022	0	0.374	0.3	0.48	0	0.736	0.026	0	0.016	0.106	0.506	0.006	0.188	0.004	1	0.008	0
Zm00001d009146	AT3G17390	S-adenosyl-L-methionine biosynthesis | 2'-deoxymugineic acid phytosiderophore biosynthesis | <i>S</i>-adenosyl-L-methionine cycle II | ethylene biosynthesis I (plants) | L-methionine salvage cycle II (plants) | L-methionine salvage cycle I (bacteria and plants) | L-methionine degradation I (to L-homocysteine)	MAT4,MTO3,SAMS3	S-adenosylmethionine synthetase family protein	S-adenosylmethionine synthetase, putative, expressed	0.998	0.006	0.156	0.934	1	0.984	0.22	0.5	0.128	0.002	0.01	0.966	1	1	0.028	0.008	0.84	0.948	0.604	0	0.058	0.774	0.002
Zm00001d009182	AT3G06860	fatty acid &beta;-oxidation II (peroxisome) | unsaturated, even numbered fatty acid &beta;-oxidation | fatty acid &beta;-oxidation III (unsaturated, odd number) | very long chain fatty acid biosynthesis II | fatty acid beta-oxidation V (unsaturated, odd number, di-isomerase-dependent)	ATMFP2,MFP2	multifunctional protein 2	3-hydroxyacyl-CoA dehydrogenase, putative, expressed	0	0.002	0.022	0.478	0.67	0.13	0.49	0.008	0.79	1	0.2	0.912	0.982	0.978	0.152	0.086	0.006	0.018	0.008	0	0.024	0.97	0.004
Zm00001d009212	AT3G16950	pyruvate decarboxylation to acetyl CoA | 2-oxoglutarate decarboxylation to succinyl-CoA | 2-oxoisovalerate decarboxylation to isobutanoyl-CoA | glycine cleavage	LPD1,ptlpd1	lipoamide dehydrogenase 1	dihydrolipoyl dehydrogenase, putative, expressed	0	0	0	0.312	0.062	0	0.002	0.016	0.24	0.588	0.11	0	0	0	0.004	0	0.004	0.002	0.004	0	0.002	0.35	0.002
Zm00001d009260	AT2G27490	coenzyme A biosynthesis I (prokaryotic)	ATCOAE	dephospho-CoA kinase family	dephospho-CoA kinase, putative, expressed	0	0.066	0	0.714	0.48	0	0.754	0.166	0.454	0.27	0.062	0.426	0.012	0.212	0.028	0.08	0	0.494	0.034	0.082	0.634	0.654	0.266
Zm00001d009264	AT3G24030	thiamine salvage II | thiamine salvage IV (yeast)		hydroxyethylthiazole kinase family protein		0	0.018	0.034	0.534	0.992	0.006	0.698	0.774	0.2	0.708	0.132	0.124	0.004	0.002	0.034	0.312	0.024	0.088	0.14	0.01	0.058	0.298	0.006
Zm00001d009383	AT4G36480	sphingolipid biosynthesis (plants)	ATLCB1,EMB2779,FBR11,LCB1	long-chain base1	serine palmitoyltransferase 1, putative, expressed	0	0.008	0	0.968	0.154	0.002	0.12	0.034	0.234	0.142	0.126	0.018	0.026	0.068	0.39	0.014	0	0.086	0.522	0.01	0.036	0.044	0.002
Zm00001d009411	AT1G09830	5-aminoimidazole ribonucleotide biosynthesis I		Glycinamide ribonucleotide (GAR) synthetase	phosphoribosylamine--glycine ligase, putative, expressed	0	0	0	0.064	0.058	0.48	0.002	0.004	0.124	0.086	0.19	0.02	0.182	0.002	0	0	0.884	0	0.122	0.008	0.036	0.286	0
Zm00001d009431	AT5G47770	superpathway of phylloquinol biosynthesis | <i>all-trans</i>-farnesol biosynthesis | <i>trans, trans</i>-farnesyl diphosphate biosynthesis | geranylgeranyl diphosphate biosynthesis | superpathway of geranylgeranyldiphosphate biosynthesis I (via mevalonate) | superpathway of geranylgeranyl diphosphate biosynthesis II (via MEP) | polyisoprenoid biosynthesis	FPS1	farnesyl diphosphate synthase 1	polyprenyl synthetase, putative, expressed	0	0.576	0.088	0.004	0.026	0.002	0.002	0.004	0.002	0.058	0.066	0	0.002	0	0.988	0.056	0	0.008	0.01	0	0.016	0.018	0.002
Zm00001d009465	AT5G61840	xylogalacturonan biosynthesis	GUT1	Exostosin family protein	exostosin family domain containing protein, expressed	0.002	0.162	0	0.05	0.154	0.934	0	0.276	0.162	0.394	0.008	0	0.428	0.004	0.008	0.002	0.928	0.024	0.504	0.01	0.982	0.04	0.414
Zm00001d009497	AT1G15110	superpathway of phospholipid biosynthesis II (plants) | phosphatidylserine and phosphatidylethanolamine biosynthesis I		phosphatidyl serine synthase family protein	phosphatidylserine synthase, putative, expressed	0	0.012	0.032	0.162	0.666	0.236	0.948	0.304	0.162	1	0.744	0.396	0.004	0.022	0.02	0.028	0.006	0.502	0.988	0.056	0.408	0.706	0.338
Zm00001d009520	AT3G29575	protein <i>N</i>-glycosylation initial phase (eukaryotic)	AFP3	ABI five binding protein 3	expressed protein	0	0.002	0	0.08	0.298	0.374	0.004	0.016	0.104	1	0.014	0.076	0.296	0.12	0.002	0.402	0.01	0.002	0.008	0.726	0.01	0.012	0.014
Zm00001d009539	AT1G27600	xylan biosynthesis	I9H,IRX9-L	Nucleotide-diphospho-sugar transferases superfamily protein	glycosyltransferase family 43 protein, putative, expressed	0	0.012	0.046	0.434	0.01	0.598	0.01	1	0.052	0.224	0.014	0.672	0.37	0.006	0	0	0.604	0.002	0.136	0.346	0.022	0.798	0
Zm00001d009554	AT1G53000	CMP-KDO biosynthesis II (from D-arabinose 5-phosphate) | CMP-3-deoxy-D-<I>manno</I>-octulosonate biosynthesis	KDSB	Nucleotide-diphospho-sugar transferases superfamily protein	3-deoxy-manno-octulosonate cytidylyltransferase, putative, expressed	0	0.008	0.306	0.368	0.89	0.282	0.262	0.464	0.362	0.214	0.368	0.998	0.452	0.132	0.03	0.01	0.004	0.08	0.936	0.87	0.016	0.462	0.004
Zm00001d009631	AT1G30820	UTP and CTP <i>de novo</i> biosynthesis | UTP and CTP dephosphorylation I | pyrimidine ribonucleotides interconversion | L-glutamine degradation I | glutaminyl-tRNA<sup>gln</sup> biosynthesis via transamidation		CTP synthase family protein	CTP synthase, putative, expressed	0.068	0.326	0.018	0.98	0.25	0.014	0.438	0.272	0.926	0.73	0.134	0.492	0.126	0.008	0.184	0.032	0.072	0.1	0.95	0.064	0.654	0.506	0.016
Zm00001d009638	AT3G58610	L-valine biosynthesis		ketol-acid reductoisomerase	ketol-acid reductoisomerase, chloroplast precursor, putative, expressed	0	0.884	0.008	0.286	0.024	0.966	0.096	0.928	0.798	1	0.002	0.054	0.144	0.652	0.86	0.396	0.056	0.116	0.41	1	0.12	0.016	0.2
Zm00001d009640	AT1G53240	gluconeogenesis I | superpathway of glyoxylate cycle and fatty acid degradation | TCA cycle II (plants and fungi) | glyoxylate cycle | L-aspartate degradation II	mMDH1	Lactate/malate dehydrogenase family protein	lactate/malate dehydrogenase, putative, expressed	0.006	0	0.002	0.006	0.134	0.01	0.068	0.002	0.37	0.996	0.29	0.59	0	0.014	0.14	0.066	0	0	0.076	0.034	0.106	0.012	0.01
Zm00001d009714	AT2G46370	jasmonoyl-amino acid conjugates biosynthesis II | jasmonoyl-amino acid conjugates biosynthesis I	FIN219,JAR1	Auxin-responsive GH3 family protein	OsGH3.5 - Probable indole-3-acetic acid-amido synthetase, expressed	0	0.002	0	0.342	0.116	0.238	0.442	0.01	0.222	1	0.65	0.072	0.01	0.902	0.692	0.556	0.12	0.002	0.314	0.002	0.724	0.41	0.006
Zm00001d009727	AT1G80230	aerobic respiration I (cytochrome c)		Rubredoxin-like superfamily protein	cytochrome c oxidase subunit 5B, mitochondrial precursor, putative, expressed	0.002	0.004	0	0.02	0.078	0	0.004	0.542	0.918	0.036	0.124	0.192	0	0	0	0	0	0.002	0.02	0.002	0.124	0.05	0
Zm00001d009774	AT4G23900	purine deoxyribonucleosides salvage | UTP and CTP <i>de novo</i> biosynthesis | pyrimidine ribonucleotides interconversion | adenosine deoxyribonucleotides <i>de novo</i> biosynthesis | CMP phosphorylation | superpathway of pyrimidine deoxyribonucleotides <i>de novo</i> biosynthesis (<i>E. coli</i>) | pyrimidine deoxyribonucleotides <i>de novo</i> biosynthesis I | pyrimidine deoxyribonucleotides …		Nucleoside diphosphate kinase family protein	nucleoside diphosphate kinase, putative, expressed	0	0.42	0.01	0.2	0.414	0.04	0.016	0.882	0.042	0.962	0.986	0.31	0.002	0.108	0.724	0.002	0.008	0.422	0.008	0.166	0.002	0.94	0.042
Zm00001d009779	AT3G16950	pyruvate decarboxylation to acetyl CoA | 2-oxoglutarate decarboxylation to succinyl-CoA | 2-oxoisovalerate decarboxylation to isobutanoyl-CoA | glycine cleavage	LPD1,ptlpd1	lipoamide dehydrogenase 1	dihydrolipoyl dehydrogenase, putative, expressed	0	0	0	0.218	0.622	0	0.004	0.004	0.504	0.05	0.276	0	0.006	0.054	0.02	0.002	0.042	0	0	0.056	0.002	0.768	0.002
Zm00001d009795	AT4G32410	cellulose biosynthesis	AtCESA1,CESA1,RSW1	cellulose synthase 1	CESA1 - cellulose synthase, expressed	0	0	0.392	0.006	0.406	0.736	0.02	0.894	0.012	0.288	0.006	0.336	0.678	0.014	0.188	0.072	0.136	0	0.008	0.146	0.014	0.046	0
Zm00001d009808	AT2G38650	homogalacturonan biosynthesis	GAUT7,LGT7	galacturonosyltransferase 7	glycosyl transferase, family 8, putative, expressed	0.06	0.002	0.002	0.21	0.344	0.006	0.772	1	0.15	0.124	0.336	0.992	0.922	0.842	0.85	0.016	0.014	0.904	0.302	0.006	0.32	0.198	0.004
Zm00001d009858	AT2G30490	suberin monomers biosynthesis | rosmarinic acid biosynthesis I | phenylpropanoid biosynthesis, initial reactions	ATC4H,C4H,CYP73A5,REF3	cinnamate-4-hydroxylase	cytochrome P450, putative, expressed	0.422	0	0.222	0.782	0.652	0	0.272	0.014	0.226	0.254	0.146	0.01	0.128	0	0	0.008	0	0.01	0.698	0	0.038	0.95	0
Zm00001d009859	AT5G04060	choline biosynthesis I | phosphatidylcholine biosynthesis III | phosphatidylcholine biosynthesis IV | phosphatidylcholine biosynthesis II		S-adenosyl-L-methionine-dependent methyltransferases superfamily protein	methyltransferase, putative, expressed	0	0.002	0	0.006	0.012	0	0	0.066	0.01	0.06	0	0.004	0	0.002	0.002	0	0	0.002	0	0	0	0.196	0
Zm00001d009903	AT1G49350	pseudouridine degradation		pfkB-like carbohydrate kinase family protein	kinase, pfkB family, putative, expressed	0.006	0.422	0.004	0.13	0.176	0.06	0	0.002	0.04	0.22	0.416	0.044	0.006	0.002	0.952	0	0.002	0.04	0.012	0.002	0.534	0.294	0.002
Zm00001d009908	AT2G47650	UDP-&alpha;-D-xylose biosynthesis	UXS4	UDP-xylose synthase 4	NAD dependent epimerase/dehydratase family domain containing protein, expressed	0.07	0	0.414	0.612	0.608	0.002	0.072	0.228	0.604	0.91	0.392	0.996	0.102	0.008	0.018	0.242	0	0.004	0.012	0.172	0.006	0.224	0.048
Zm00001d009929	AT1G54780	phosphate acquisition	TLP18.3	thylakoid lumen 18.3 kDa protein	thylakoid lumen protein, putative, expressed	0	0	0	0.004	0.002	0	0	0.476	0.216	0.024	0.03	0.354	0	0	0.186	0	0.038	0.014	0.162	0	0.014	0.022	0
Zm00001d009936	AT3G12500	chitin degradation II (Vibrio)	ATHCHIB,B-CHI,CHI-B,HCHIB,PR-3,PR3	basic chitinase	CHIT17 - Chitinase family protein precursor, expressed	0.002	0.062	0.242	0.968	0.562	0.054	0.022	0.132	0.578	0.776	0.064	0.01	0.278	0.628	0.768	0.594	0.306	0.382	0.104	0.012	0.74	0.922	0.078
Zm00001d009967	AT4G33030	sulfoquinovosyl diacylglycerol biosynthesis	SQD1	sulfoquinovosyldiacylglycerol 1	NAD dependent epimerase/dehydratase family protein, putative, expressed	0	0	0.002	0.004	0.206	0.07	0.004	0.004	0.026	1	0.158	0.038	0	0	0	0.014	0	0	0.01	0	0.012	0.334	0.002
Zm00001d009990	AT3G10920	superoxide radicals degradation | reactive oxygen species degradation	ATMSD1,MEE33,MSD1	manganese superoxide dismutase 1	superoxide dismutase, mitochondrial precursor, putative, expressed	0	0.034	0.016	0.016	0.276	0.008	0.298	0.38	0.072	0.262	0.012	0.52	0.008	0.128	0.552	0.002	0.004	0.038	0.126	0.018	0	0.028	0.022
Zm00001d010056	AT3G55610	L-proline biosynthesis I | L-arginine degradation I (arginase pathway) | L-proline biosynthesis III | L-proline degradation | L-<i>N<sup>&delta;</sup></i>-acetylornithine biosynthesis	P5CS2	delta 1-pyrroline-5-carboxylate synthase 2	amino acid kinase, putative, expressed	0	0.002	0	0.006	0.002	0.174	0.05	0.504	0.002	0.654	0.006	0.056	0.092	0.002	0.052	0.166	0.088	0	0.15	0.048	0	0.23	0.002
Zm00001d010078	AT2G38110	diacylglycerol and triacylglycerol biosynthesis | CDP-diacylglycerol biosynthesis I | CDP-diacylglycerol biosynthesis II	ATGPAT6,GPAT6	glycerol-3-phosphate acyltransferase 6	glycerol-3-phosphate acyltransferase, putative, expressed	0.002	0.01	0.002	0.054	0	0.234	0.012	0.546	0.838	0.02	0.01	0.406	0.608	0.278	0.018	0	0.004	0.37	0.246	0.626	0.996	0.666	0
Zm00001d010103	AT2G30920	ubiquinol-10 biosynthesis (eukaryotic)	ATCOQ3,COQ3,EMB3002	coenzyme Q 3	methyltransferase, putative, expressed	0.004	0.164	0.084	0.604	0.368	0.5	0.572	0.288	0.608	0.388	0.192	0.448	0.548	0.222	0.03	0.09	0.182	0.578	0.192	0.55	0.558	0.85	0.556
Zm00001d010172	AT1G43670	gluconeogenesis I | sucrose biosynthesis I (from photosynthesis) | Calvin-Benson-Bassham cycle | glycolysis II (from fructose 6-phosphate) | glycolysis I (from glucose 6-phosphate)		Inositol monophosphatase family protein	fructose-1,6-bisphosphatase, putative, expressed	0	0.002	0.266	0.856	0.01	0.258	0.012	0.366	0.404	0.154	0.334	0.616	0.06	0.162	0.044	0.64	0.026	0.008	0.444	0.764	0.212	0.696	0.04
Zm00001d010180	AT2G22230	octanoyl-[acyl-carrier protein] biosynthesis (mitochondria, yeast) | stearate biosynthesis II (bacteria and plants) | fatty acid elongation -- saturated | <i>cis</i>-vaccenate biosynthesis | palmitate biosynthesis II (bacteria and plants)		Thioesterase superfamily protein	FabA-like domain containing protein, expressed	0	0	0	0.402	0.998	0	0.004	0.122	0.464	0.066	0.48	0	0	0.76	0.008	0	0.002	0.226	0.404	0.01	0	0.282	0
Zm00001d010190	AT2G22250	superpathway of L-isoleucine biosynthesis I | C4 photosynthetic carbon assimilation cycle, PEPCK type | L-aspartate biosynthesis | L-aspartate degradation I | L-aspartate degradation II | superpathway of L-threonine biosynthesis	AAT,ATAAT,MEE17	aspartate aminotransferase	aminotransferase, classes I and II, domain containing protein, expressed	0.048	0.004	0.022	0.826	0.562	0.002	0.17	0.808	0.392	0.074	0	0.876	0	0.004	0.114	0.05	0.002	0.058	0.042	0	0.004	0.056	0.012
Zm00001d010200	AT1G72040	purine deoxyribonucleosides salvage | pyrimidine deoxyribonucleosides salvage		P-loop containing nucleoside triphosphate hydrolases superfamily protein	deoxynucleoside kinase family, putative, expressed	0	0.004	0.122	0.812	1	0	0.006	0.044	0.788	0.232	0.022	0.274	0.672	0.018	0	0.012	0	0.02	0.036	0.028	0.002	0.03	0
Zm00001d010240	AT5G38520	chlorophyll <i>a</i> degradation II		alpha/beta-Hydrolases superfamily protein	hydrolase, alpha/beta fold family domain containing protein, expressed	0	0	0	0.604	0	0	0	0.968	0.002	0.934	0.354	0.068	0	0	0.128	0.002	0.164	0.04	0.738	0	0	0.468	0
Zm00001d010274	AT5G16440	methylerythritol phosphate pathway I | <i>all-trans</i>-farnesol biosynthesis | <i>trans, trans</i>-farnesyl diphosphate biosynthesis | mevalonate pathway I | methylerythritol phosphate pathway II	IPP1	isopentenyl diphosphate isomerase 1	hydrolase, NUDIX family, domain containing protein, expressed	0	0.05	0.082	0.052	0.056	0.172	0.088	0.986	0.046	0.088	0.434	0.092	0.004	0	0.004	0.064	0.01	0.202	0.018	0.062	0.088	0.026	0.004
Zm00001d010313	AT5G18860	adenine and adenosine salvage II | adenosine nucleotides degradation I		inosine-uridine preferring nucleoside hydrolase family protein	inosine-uridine preferring nucleoside hydrolase family protein, putative, expressed	0.292	0.196	0.126	0.026	0.102	0.584	0.74	0.998	0.692	0.574	0.75	0.758	0.088	0.688	0.116	0.998	0.96	0.072	0.284	0.034	0.052	0.76	0.074
Zm00001d010319	AT1G75130	brassinosteroids inactivation	CYP721A1	cytochrome P450, family 721, subfamily A, polypeptide 1	cytochrome P450 72A1, putative, expressed	0	0.002	0.01	0.488	0.026	0.752	0.94	0.11	0.664	0.1	0.058	0.234	0.982	0.036	0	0.208	0.018	0.516	0.238	0.042	0.006	0.19	0.044
Zm00001d010321	AT4G15530	C4 photosynthetic carbon assimilation cycle, PEPCK type | C4 photosynthetic carbon assimilation cycle, NADP-ME type | L-glutamine biosynthesis III	PPDK	pyruvate orthophosphate dikinase	pyruvate, phosphate dikinase, chloroplast precursor, putative, expressed	0	0.038	0.006	0.152	0.208	0	0.002	0	0.02	0.184	0.072	0.002	0	0	0.238	0.424	0.002	0.006	0	0	0	0.002	0
Zm00001d010373	AT4G25150	phosphate acquisition		HAD superfamily, subfamily IIIB acid phosphatase	HAD superfamily phosphatase, putative, expressed	0.002	0.04	0	0.02	0.684	0.134	0.422	0.826	0.118	0.076	0.1	0.222	0.176	0.018	0.048	0.024	0.448	0.26	0.138	0.288	0.018	0.278	0.096
Zm00001d010375	AT4G26270	glycolysis IV (plant cytosol) | glycolysis II (from fructose 6-phosphate) | glycolysis I (from glucose 6-phosphate)	PFK3	phosphofructokinase 3	6-phosphofructokinase, putative, expressed	0.002	0.014	1	0.944	0.168	0.44	0.034	0.334	0.286	0.008	0.022	0.014	0.068	0.008	0.038	0.122	0.948	0.006	0.014	0	0.346	0.994	0.002
Zm00001d010452	AT1G28960	pyridine nucleotide cycling (plants)	ATNUDT15,ATNUDX15,NUDX15	nudix hydrolase homolog 15	hydrolase, NUDIX family, domain containing protein, expressed	0	0.002	0.052	0.484	0.014	0.196	0.002	0.164	0.422	0.056	0.192	0.018	0.384	0.176	0	0.004	0.044	0.634	0.066	0.992	0.592	0.634	0.002
Zm00001d010463	AT1G06800	phospholipases | triacylglycerol degradation | phosphatidylcholine acyl editing	PLA-I{gamma}1	alpha/beta-Hydrolases superfamily protein	phospholipase, putative, expressed	0	0	0.004	0.32	0.082	0.002	0.012	0.064	0.546	0.014	0.226	0.072	0.666	0.09	0.126	0	0.768	0.006	0.152	0.002	0	0.008	0.004
Zm00001d010482	AT4G24620	GDP-mannose biosynthesis | gluconeogenesis I | sucrose degradation II (sucrose synthase) | sucrose biosynthesis I (from photosynthesis) | starch biosynthesis | sucrose degradation III (sucrose invertase) | UDP-<i>N</i>-acetyl-D-glucosamine biosynthesis II | glycolysis I (from glucose 6-phosphate)	PGI,PGI1	phosphoglucose isomerase 1	glucose-6-phosphate isomerase, putative, expressed	0	0.01	0	0.718	0.976	0	0.002	0	0.078	0.918	1	0	0	0	0.004	0.1	0	0.054	0.584	0	0.002	0.036	0.002
Zm00001d010520	AT3G11430	diacylglycerol and triacylglycerol biosynthesis | CDP-diacylglycerol biosynthesis I | CDP-diacylglycerol biosynthesis II	ATGPAT5,GPAT5	glycerol-3-phosphate acyltransferase 5	glycerol-3-phosphate acyltransferase 8, putative, expressed	0.036	0.41	0.98	0.84	0.384	0.006	0.108	0.036	0.272	0.122	0.002	0.004	0.004	0	0.86	0.006	0.164	0.284	0	0.004	0.264	0.608	0.178
Zm00001d010521	AT5G07990	flavonol biosynthesis | luteolin biosynthesis	CYP75B1,D501,TT7	Cytochrome P450 superfamily protein	cytochrome P450, putative, expressed	0.012	0.044	0.022	0.002	1	1	0.92	1	0.208	0.01	0.854	1	1	1	1	0.408	1	0.674	0.702	0.012	0.986	1	1
Zm00001d010523	AT2G35840	sucrose biosynthesis I (from photosynthesis)		Sucrose-6F-phosphate phosphohydrolase family protein	sucrose-phosphatase, putative, expressed	0	0.012	0.002	0.036	0.096	0.214	0	0.386	0.002	0.224	0.11	0.59	0	0.032	0.906	0	0.048	0.106	0.006	0	0	0.008	0.014
Zm00001d010535	AT5G59750	flavin biosynthesis I (bacteria and plants)		DHBP synthase RibB-like alpha/beta domain;GTP cyclohydrolase II	riboflavin biosynthesis protein ribAB, chloroplast precursor, putative, expressed	0	0.004	0.108	0.138	0.692	0	0	0.05	0.156	0.28	0.97	0.006	0	0	0.006	0.208	0	0.104	0.33	0	0.006	0.626	0
Zm00001d010536	AT5G59770	very long chain fatty acid biosynthesis II | very long chain fatty acid biosynthesis I		Protein-tyrosine phosphatase-like, PTPLA	expressed protein	0	0	0.004	0.012	0.424	0	0.032	0.006	0.002	0.948	0.928	0.002	0	0	0.002	0.234	0	0.002	0.144	0.012	0.002	0.024	0
Zm00001d010585	AT3G56040	sucrose degradation II (sucrose synthase) | UDP-&alpha;-D-glucose biosynthesis I | superpathway of sucrose and starch metabolism I (non-photosynthetic tissue) | stachyose degradation	UGP3	UDP-glucose pyrophosphorylase 3	low photochemical bleaching 1 protein, putative, expressed	0	0.356	0.368	0.38	0.59	0.086	0.002	0.122	0.104	1	0.71	0.232	0.008	0	0	0.124	0.022	0.004	0.03	0.044	0.048	0.992	0.004
Zm00001d010588	AT4G33070	pyruvate fermentation to ethanol II | acetaldehyde biosynthesis II		Thiamine pyrophosphate dependent pyruvate decarboxylase family protein	thiamine pyrophosphate enzyme, C-terminal TPP binding domain containing protein, expressed	0.016	0.038	0.18	0.996	0.718	0.062	0.6	0.036	0.984	0.002	0.024	0.218	0.714	0.146	0.208	0.01	0.154	0.598	0	0.168	0.286	0.776	0
Zm00001d010670	AT2G41540	glycerol-3-phosphate shuttle	GPDHC1	6-phosphogluconate dehydrogenase family protein	glycerol-3-phosphate dehydrogenase, putative, expressed	0	0.04	0.032	0.726	0.142	0.002	0.406	0.212	0.984	0.172	0.01	0.238	0.01	0.088	0.816	0.152	0.076	0.008	0.54	0.006	0.076	0.368	0.028
Zm00001d010672	AT1G56190	gluconeogenesis I | sucrose biosynthesis I (from photosynthesis) | Calvin-Benson-Bassham cycle | glycolysis IV (plant cytosol) | glycolysis II (from fructose 6-phosphate) | glycolysis I (from glucose 6-phosphate)		Phosphoglycerate kinase family protein	phosphoglycerate kinase protein, putative, expressed	0	0	0	0.002	0.054	0	0	0.02	0.008	0.03	0.04	0	0	0	0	0	0	0.686	0.158	0.012	0	0.002	0
Zm00001d010697	AT5G54510	indole-3-acetate inactivation VIII	DFL1,GH3.6	Auxin-responsive GH3 family protein	OsGH3.4 - Probable indole-3-acetic acid-amido synthetase, expressed	0.002	0.216	0	0.624	0.862	0.004	0.442	0.03	0.568	0.166	0.06	0.632	0.018	0.142	0.01	0.558	0.534	0.274	0.054	0.318	0.296	0.558	0.004
Zm00001d010715	AT2G30570	photosynthesis light reactions	PSBW	photosystem II reaction center W	photosystem II reaction center W protein, chloroplast precursor, putative, expressed	0	0	0.006	0.008	0	0.002	0	0.004	0.302	0.024	0.486	0.016	0.004	0	0.162	0	0	0	0.002	0	0.07	0.162	0
Zm00001d010736	AT4G35150	pterostilbene biosynthesis		O-methyltransferase family protein	O-methyltransferase, putative, expressed	0	0	0	0.132	0.766	0	0.038	0	0.152	0.738	0.12	0	0.654	0	0	0.006	0.002	0	0	0	0.238	0.462	0.01
Zm00001d010744	AT1G78680	folate polyglutamylation II | glutamate removal from folates	ATGGH2,GGH2	gamma-glutamyl hydrolase 2	gamma-glutamyl hydrolase precursor, putative, expressed	0	0.002	0.294	0.14	0.048	0	0.39	0.06	0.628	1	0.49	0.286	0.154	0.006	0	0.048	0	0.002	0.006	0.39	0	0.94	0
Zm00001d010755	AT1G78580	trehalose biosynthesis I	ATTPS1,TPS1	trehalose-6-phosphate synthase	trehalose-6-phosphate synthase, putative, expressed	0	0.772	0.01	0.206	0.906	0.994	0.058	0.032	0.398	0.946	0.96	0.034	0.858	0.15	0.088	0.556	0.776	0.006	0.228	0.006	0.482	0.594	0.012
Zm00001d010821	AT4G18240	starch biosynthesis	ATSS4,SS4,SSIV	starch synthase 4	starch synthase, putative, expressed	0	0	0	0.016	0.888	0	0	0.692	0.032	0.95	0.222	0	0	0	0	0	0	0	0.022	0.012	0	0.004	0
Zm00001d010840	AT5G67050	triacylglycerol degradation		alpha/beta-Hydrolases superfamily protein	lipase, putative, expressed	0.002	0.268	0.654	0.978	0.294	0.244	0.126	0.852	0.922	0.874	0.448	0.142	1	0.244	0.034	0.096	0.166	0.126	0.01	0.862	0.934	0.998	0.45
Zm00001d010867	AT3G12290	formaldehyde oxidation VII (THF pathway) | folate transformations II | tetrahydrofolate salvage from 5,10-methenyltetrahydrofolate | tetrahydrofolate biosynthesis II		Amino acid dehydrogenase family protein	bifunctional protein folD, putative, expressed	0	0.154	0.1	0.248	0.06	0.99	0.242	0.994	0.036	0.9	0.01	0.03	0.992	0.47	0.064	0.002	0.482	0.11	0.108	0.944	0.782	0.874	0.016
Zm00001d010920	AT3G17390	S-adenosyl-L-methionine biosynthesis | 2'-deoxymugineic acid phytosiderophore biosynthesis | <i>S</i>-adenosyl-L-methionine cycle II | ethylene biosynthesis I (plants) | L-methionine salvage cycle II (plants) | L-methionine salvage cycle I (bacteria and plants) | L-methionine degradation I (to L-homocysteine)	MAT4,MTO3,SAMS3	S-adenosylmethionine synthetase family protein	S-adenosylmethionine synthetase, putative, expressed	0	0.018	0.056	0.792	1	0.062	0.098	0.26	0.238	0.03	0.998	0.994	0.026	1	0.96	0.062	0.264	0.968	0.766	0.968	0.958	1	0.902
Zm00001d010950	AT4G23100	glutathione biosynthesis	ATECS1,CAD2,GSH1,GSHA,PAD2,RML1	glutamate-cysteine ligase	glutamate--cysteine ligase, chloroplast precursor, putative, expressed	0.002	0.012	0.406	0.306	0.214	0.916	0.252	1	0.616	0.192	0.024	0.47	0.644	0.124	0.008	0.252	0.99	0.004	0.022	0.068	0.48	0.882	0.148
Zm00001d010970	AT3G45300	L-leucine degradation I	ATIVD,IVD,IVDH	isovaleryl-CoA-dehydrogenase	acyl-coenzyme A dehydrogenase, mitochondrial precursor, putative, expressed	0	0.002	0.02	0.042	1	0	0.002	0.44	0.368	0.022	0.038	0.02	0	0	0.276	0.02	0	0	0.012	0.37	0.016	0.826	0.006
Zm00001d010976	AT2G37090	xylan biosynthesis	IRX9	Nucleotide-diphospho-sugar transferases superfamily protein	glycosyltransferase family 43 protein, putative, expressed	0.004	0	0.066	0.004	1	1	0.994	1	0.006	0.018	0.246	1	1	1	0.994	0.002	1	0.188	0.254	1	0.464	0.95	0.176
Zm00001d011034	AT1G75270	ascorbate glutathione cycle	DHAR2	dehydroascorbate reductase 2	glutathione S-transferase, N-terminal domain containing protein, expressed	0	0	0	0.088	0.044	0	0.004	0.014	0.196	0.994	0.838	0.506	0	0.006	0	0.266	0.002	0.67	0.418	0.05	0.002	0.538	0
Zm00001d011035	AT1G75270	ascorbate glutathione cycle	DHAR2	dehydroascorbate reductase 2	glutathione S-transferase, N-terminal domain containing protein, expressed	0	0.346	0	0.018	0.894	0	0.004	0	0.828	0.928	0.026	0.006	0.002	0	0.912	1	0	0.002	0.176	0.036	0.122	0.086	0
Zm00001d011075	AT4G22570	adenine and adenosine salvage II	APT3	adenine phosphoribosyl transferase 3	phosphoribosyl transferase, putative, expressed	0	0.002	0	0.116	1	0.008	0.026	0.06	0.574	0.06	0.812	0.046	0.074	0	0.002	0.172	0.044	0.952	0.934	0.006	0.434	0.34	0
Zm00001d011099	AT5G49810	S-methyl-L-methionine cycle	MMT	methionine S-methyltransferase	methionine S-methyltransferase, putative, expressed	0.032	0	0.33	0.06	1	0.012	0.52	0.002	0.64	0.072	0.036	0.122	0.024	0.18	0.84	0.3	0.012	0.08	0.004	0.002	0.304	0.254	0.002
Zm00001d011192	AT1G29900	L-glutamine degradation I | UMP biosynthesis I | L-citrulline degradation | urea cycle | glutaminyl-tRNA<sup>gln</sup> biosynthesis via transamidation | L-arginine biosynthesis I (via L-ornithine) | L-arginine biosynthesis II (acetyl cycle) | ornithine-citrulline shuttle	CARB	carbamoyl phosphate synthetase B	carbamoyl-phosphate synthase large chain, putative, expressed	0	0.03	0.004	0.25	0.938	0.064	0.026	0.094	0.014	0.006	0.002	0.002	0	0	0.784	0.112	0	0.002	0.012	0.012	0.048	0.014	0
Zm00001d011208	AT2G19590	ethylene biosynthesis I (plants)	ACO1,ATACO1	ACC oxidase 1	1-aminocyclopropane-1-carboxylate oxidase protein, putative, expressed	0.09	0.024	0.944	0.668	0.998	0.004	0.014	0.41	0.78	0	0	0.002	0.064	0.042	0.036	0.014	0.296	0.186	0	0.074	0.004	0.05	0
Zm00001d011246	AT5G06300	<i>trans</i>-zeatin biosynthesis		Putative lysine decarboxylase family protein	uncharacterized protein PA4923, putative, expressed	0.392	0.004	0.088	0.956	1	0	0.008	0.216	0.972	1	0.108	0.294	0.32	0	0	0.002	0	0.002	0.016	0	0.078	0.024	0
Zm00001d011269	AT5G55050	triacylglycerol degradation		GDSL-like Lipase/Acylhydrolase superfamily protein	GDSL-like lipase/acylhydrolase, putative, expressed	0.004	0.026	0.14	0.964	0.848	0.018	0.016	0.002	0.286	0.668	0.02	0.034	0.076	0.008	0.004	0.224	0.484	0.06	0.926	0.004	0.038	0.558	0.004
Zm00001d011330	AT1G80230	aerobic respiration I (cytochrome c)		Rubredoxin-like superfamily protein	cytochrome c oxidase subunit 5B, mitochondrial precursor, putative, expressed	0	0.004	0.002	0.416	1	0	0	0.996	0.114	0.002	0.394	0.144	0	0	0.142	0	0.5	0.092	0	0	0	0.004	0.002
Zm00001d011357	AT3G12670	UTP and CTP <i>de novo</i> biosynthesis | UTP and CTP dephosphorylation I | pyrimidine ribonucleotides interconversion | L-glutamine degradation I | glutaminyl-tRNA<sup>gln</sup> biosynthesis via transamidation	emb2742	CTP synthase family protein	CTP synthase, putative, expressed	0.006	0.088	0.002	0.734	1	0.012	0.868	0.136	0.75	1	0.022	0.24	0.088	0.002	0.226	0.218	0.064	0.174	1	0.006	0.278	0.99	0.482
Zm00001d011362	AT5G11450	photosynthesis light reactions		Mog1/PsbP/DUF1795-like photosystem II reaction center PsbP family protein	psbP-related thylakoid lumenal protein 4, chloroplast precursor, putative, expressed	0	0.006	0	0.018	0.426	0	0	0.072	0.002	0.28	0.666	0.022	0	0	0.008	0.016	0.008	0.02	0.004	0	0.002	0.136	0
Zm00001d011377	AT2G46370	jasmonoyl-amino acid conjugates biosynthesis II | jasmonoyl-amino acid conjugates biosynthesis I	FIN219,JAR1	Auxin-responsive GH3 family protein	OsGH3.5 - Probable indole-3-acetic acid-amido synthetase, expressed	0.002	0.024	0.668	0.89	0.332	0.324	0.02	0.05	0.114	0.028	0.052	0.804	0	0.034	0.118	0.138	0.186	0.068	0.024	0.004	0.796	0.812	0.01
Zm00001d011386	AT3G14930	3,8-divinyl-chlorophyllide <i>a</i> biosynthesis I (aerobic, light-dependent) | heme <i>b</i> biosynthesis I (aerobic)	HEME1	Uroporphyrinogen decarboxylase	uroporphyrinogen decarboxylase, putative, expressed	0	0.216	0.238	0	0.014	0.006	0.004	0.076	0.052	0.004	0.928	0.918	0	0.002	0.352	0.002	0.074	0.004	0	0.034	1	0.326	0.012
Zm00001d011387	AT3G14930	3,8-divinyl-chlorophyllide <i>a</i> biosynthesis I (aerobic, light-dependent) | heme <i>b</i> biosynthesis I (aerobic)	HEME1	Uroporphyrinogen decarboxylase	uroporphyrinogen decarboxylase, putative, expressed	0	0.114	0.032	0.008	0.032	0	0.004	0.244	0.54	0.402	0.92	0.046	0.002	0.002	0	0	0.004	0.262	0.194	0	0.006	0.022	0.016
Zm00001d011428	AT5G40850	siroheme biosynthesis	UPM1	urophorphyrin methylase 1	siroheme synthase, putative, expressed	0	0.01	0.004	0.302	0.876	0	0.254	0.046	0.208	0.248	0.448	0.394	0.394	0.004	0.002	0.036	0.008	0.244	0.178	0.02	0.132	0.286	0.002
Zm00001d011430	AT1G06520	diacylglycerol and triacylglycerol biosynthesis | CDP-diacylglycerol biosynthesis I | CDP-diacylglycerol biosynthesis II	ATGPAT1,GPAT1	glycerol-3-phosphate acyltransferase 1	glycerol-3-phosphate acyltransferase, putative, expressed	0	0.002	0	0.454	0.634	0.074	0	1	0.146	0.008	0	0.044	0.776	0.236	0.168	0	0.012	0.424	0.002	1	0	0.622	0
Zm00001d011436	AT3G54470	UMP biosynthesis I		uridine 5\'-monophosphate synthase / UMP synthase (PYRE-F) (UMPS)	uridine 5-monophosphate synthase, putative, expressed	0.002	0	0.002	0.394	0.022	0	0.012	0.006	0.138	0.554	1	0	0	0	0	0.002	0	0	0.166	0.038	0.002	0.582	0
Zm00001d011438	AT5G42800	leucopelargonidin and leucocyanidin biosynthesis	DFR,M318,TT3	dihydroflavonol 4-reductase	dihydroflavonol-4-reductase, putative, expressed	0.008	0.39	0.864	0.994	0.398	0.724	0.03	0.034	0.178	0.008	0.006	0.048	0	0.002	0.828	0.66	0.702	0.038	0.002	0.158	0.01	0.3	0.002
Zm00001d011454	AT1G70410	CO<sub>2</sub> fixation into oxaloacetate (anaplerotic) | C4 photosynthetic carbon assimilation cycle, PEPCK type | C4 photosynthetic carbon assimilation cycle, NADP-ME type | cyanate degradation	ATBCA4,BCA4,CA4	beta carbonic anhydrase 4	carbonic anhydrase, chloroplast precursor, putative, expressed	0	0.044	0.004	0.006	0.114	0	0.048	0.052	0.182	0.522	0.596	0	0.002	0	0.016	0	0	0.102	0.758	0.026	0.046	0.02	0.002
Zm00001d011477	AT4G18550	phospholipases | phosphatidylcholine acyl editing		alpha/beta-Hydrolases superfamily protein	lipase, putative, expressed	0.054	0.122	0.022	0.4	0.57	0.038	0.054	0.03	0.986	0.014	0.828	0.61	0.004	0.006	0.086	0.006	0.068	0.008	0.11	0.016	0.964	0.324	0.006
Zm00001d011486	AT1G30820	UTP and CTP <i>de novo</i> biosynthesis | UTP and CTP dephosphorylation I | pyrimidine ribonucleotides interconversion | L-glutamine degradation I | glutaminyl-tRNA<sup>gln</sup> biosynthesis via transamidation		CTP synthase family protein	CTP synthase, putative, expressed	0.016	0.94	0.08	0.332	0.846	0.006	0.836	0.082	0.42	0.948	0.606	0.912	0.03	0.536	0.026	0.478	0.328	0.986	0.046	0.016	0.414	0.842	0.408
Zm00001d011487	AT1G65930	L-glutamine biosynthesis III	cICDH	cytosolic NADP+-dependent isocitrate dehydrogenase	dehydrogenase, putative, expressed	0.002	0.092	0.196	0.042	0.092	0.012	0.484	1	0.318	0.12	0.6	1	0.478	0	0.002	0.48	0	0.01	0.628	0	0.096	0.138	0.022
Zm00001d011503	AT1G14290	sphingolipid biosynthesis (plants)	SBH2	sphingoid base hydroxylase 2	sphingolipid C4-hydroxylase SUR2, putative, expressed	0	0.252	0.184	0.658	0.338	0.006	0.032	0.436	0.66	0.652	0.74	0.028	0.106	0.876	0.326	0.056	0.208	0.084	0.226	0.096	0.084	0.46	0.014
Zm00001d011514	AT4G22220	[2Fe-2S] iron-sulfur cluster biosynthesis	ATISU1,ISU1	SufE/NifU family protein	iron-sulfur cluster assembly enzyme ISCU, mitochondrial precursor, putative, expressed	0	0.002	0.002	0.356	0.104	0	0.198	0.24	0.292	0.256	0.052	0.392	0.262	0	0.008	0.172	0	0.018	0.29	0.018	0.02	0.046	0.002
Zm00001d011604	AT4G33950	phosphatidate metabolism, as a signaling molecule | phospholipases | choline biosynthesis III	ATOST1,OST1,P44,SNRK2-6,SNRK2.6,SRK2E	Protein kinase superfamily protein	CAMK_CAMK_like.20 - CAMK includes calcium/calmodulin depedent protein kinases, expressed	0	0.002	0.184	0.9	1	0	0.008	0.768	0.018	0.978	0.592	0.022	0	0.008	0	0.144	0	0	0.124	0.006	0.018	0.008	0.032
Zm00001d011610	AT5G53460	L-glutamate biosynthesis IV | L-glutamine degradation I | ammonia assimilation cycle I | glutaminyl-tRNA<sup>gln</sup> biosynthesis via transamidation	GLT1	NADH-dependent glutamate synthase 1	glutamate synthase, chloroplast precursor, putative, expressed	0.33	0.004	0.078	0.558	0.24	0.078	0.304	1	0.422	0.136	0.032	0.754	0.402	0.104	0.71	0.096	0.032	0.004	0.06	0.182	0.408	0.864	0.092
Zm00001d011642	AT3G18000	choline biosynthesis I | phosphatidylcholine biosynthesis III | phosphatidylcholine biosynthesis IV | phosphatidylcholine biosynthesis II	NMT1,PEAMT,XPL1	S-adenosyl-L-methionine-dependent methyltransferases superfamily protein	CPuORF25 - conserved peptide uORF-containing transcript, expressed	0.012	0.17	0.336	0.83	0.28	0.026	0.436	0.2	0.118	0.208	0.882	0.122	0.094	0.036	0.014	0.112	0.544	0.52	0.144	0.188	0.642	0.834	0.726
Zm00001d011661	AT3G16370	triacylglycerol degradation		GDSL-like Lipase/Acylhydrolase superfamily protein	GDSL-like lipase/acylhydrolase, putative, expressed	0	0.618	0.068	0.004	0.082	0.294	0.02	1	0.752	0.378	0.752	1	0.032	0	1	0.02	1	0.394	0.44	0.006	1	0.174	0
Zm00001d011673	AT5G47770	superpathway of phylloquinol biosynthesis | <i>all-trans</i>-farnesol biosynthesis | <i>trans, trans</i>-farnesyl diphosphate biosynthesis | geranylgeranyl diphosphate biosynthesis | superpathway of geranylgeranyldiphosphate biosynthesis I (via mevalonate) | superpathway of geranylgeranyl diphosphate biosynthesis II (via MEP) | polyisoprenoid biosynthesis	FPS1	farnesyl diphosphate synthase 1	polyprenyl synthetase, putative, expressed	0.012	0.04	0	0.876	0.256	0.92	0.644	0.982	0.088	0.09	0.056	0.528	0.188	0.678	0.018	0.058	0.062	0.018	0.06	0.122	0.092	0.46	0.124
Zm00001d011687	AT1G51760	jasmonoyl-L-isoleucine inactivation	IAR3,JR3	peptidase M20/M25/M40 family protein	hydrolase, putative, expressed	0.014	0.138	0.772	0.994	0.216	0.032	0.01	0.004	0.902	0.128	0.004	0.004	0	0.002	0.712	0.092	0.73	0.242	0.01	0.654	0.376	0.874	0.006
Zm00001d011699	AT1G72880	UTP and CTP dephosphorylation I | guanosine nucleotides degradation I | guanosine nucleotides degradation II | pyrimidine salvage pathway | adenosine nucleotides degradation I		Survival protein SurE-like phosphatase/nucleotidase	5-nucleotidase surE, putative, expressed	0	0	0	0.526	0.076	0.076	0.102	0.002	0.762	0.884	0.008	0.266	0.19	0.416	0	0.002	0	0.012	0.018	0.996	0.058	0.568	0.492
Zm00001d011706	AT3G02090	aerobic respiration I (cytochrome c)	MPPBETA	Insulinase (Peptidase family M16) protein	mitochondrial-processing peptidase subunit, mitochondrial precursor, putative, expressed	0	0	0	0.02	0.802	0.004	0	0.088	0.008	0.024	0.394	0.1	0	0.002	0	0.006	0	0.002	0.002	0	0.002	0.004	0
Zm00001d011720	AT2G21860	violaxanthin, antheraxanthin and zeaxanthin interconversion		violaxanthin de-epoxidase-related	violaxanthin de-epoxidase, putative, expressed	0.014	0.024	0.76	0.966	0.116	0.002	0.558	0.144	0.742	0.924	0.442	0.002	0	0.016	0.24	0.036	0.002	0.006	0.328	0.01	0.008	0.042	0.002
Zm00001d011732	AT5G11770	aerobic respiration III (alternative oxidase pathway) | aerobic respiration I (cytochrome c) | NAD/NADH phosphorylation and dephosphorylation		NADH-ubiquinone oxidoreductase 20 kDa subunit, mitochondrial	ubiquinone oxidoreductase, putative, expressed	0	0.002	0	0.084	0.088	0.046	0.106	0.954	0.066	0.41	0.026	0	0.004	0	0	0.132	0.108	0.61	0.016	0.444	0.282	0.1	0.19
Zm00001d011738	AT4G29540	lipid IV<sub>A</sub> biosynthesis		bacterial transferase hexapeptide repeat-containing protein	bacterial transferase hexapeptide domain containing protein, expressed	0	0.07	0	0.072	0.026	0.22	0.008	0.054	0.02	0.994	0.072	0.006	0	0.002	0.004	0.054	0.022	0	0.068	0.222	0.008	0.34	0
Zm00001d011764	AT4G13260	indole-3-acetate biosynthesis II | indole-3-acetate biosynthesis I	YUC2	Flavin-binding monooxygenase family protein	flavin monooxygenase, putative, expressed	0.002	0.334	0.006	0.874	1	0.016	0.98	0.818	0.942	0.996	0.958	0.014	0.944	0.052	0.276	0.816	0.01	0.006	0.7	0.004	0.494	0.788	0.008
Zm00001d011773	AT5G57300	ubiquinol-10 biosynthesis (eukaryotic)		S-adenosyl-L-methionine-dependent methyltransferases superfamily protein	methyltransferase domain containing protein, putative, expressed	0.002	0.002	0	0.844	1	0.018	0.004	0.11	0.19	0.43	0.204	0.364	0.016	0.29	0.048	0.004	0.006	0.528	0.054	0.058	0.094	0.11	0.138
Zm00001d011782	AT5G59480	pyridoxal 5'-phosphate salvage II (plants)		Haloacid dehalogenase-like hydrolase (HAD) superfamily protein	haloacid dehalogenase-like hydrolase family protein, putative, expressed	0.004	0.566	0.004	0.966	0.308	0.034	0.778	0.998	0.296	0.86	0.356	0.924	0.004	0.068	0.718	0.248	0.99	0.902	0.254	0.076	0.004	0.912	0.236
Zm00001d011792	AT1G08200	UDP-&alpha;-D-xylose biosynthesis	AXS2	UDP-D-apiose/UDP-D-xylose synthase 2	NAD dependent epimerase/dehydratase family protein, putative, expressed	0	0	0.004	0.544	0.524	0.06	0.004	0.39	0.53	0.676	0.104	0.676	0.22	0.002	0.002	0.002	0.022	0.06	0.116	0.002	0.238	0.83	0.004
Zm00001d011803	AT3G18680	UTP and CTP <i>de novo</i> biosynthesis | pyrimidine ribonucleotides interconversion		Amino acid kinase family protein	amino acid kinase, putative, expressed	0	0.426	0.068	0.024	0.042	0.002	0.002	0.032	0.16	0.05	0.106	0.346	0	0	0.004	0.498	0	0.018	0.072	0.008	0.424	0.384	0
Zm00001d011819	AT1G44446	chlorophyll cycle	ATCAO,CAO,CH1	Pheophorbide a oxygenase family protein with Rieske [2Fe-2S] domain	chlorophyllide a oxygenase, chloroplast precursor, putative, expressed	0	0.026	0	0	0	0.002	0.176	0	0.004	1	0.994	0.002	0	0	0	0	0	0.002	0.45	0	0.004	0.98	0
Zm00001d011827	AT5G57190	phosphatidylserine and phosphatidylethanolamine biosynthesis I	PSD2	phosphatidylserine decarboxylase 2	phosphatidylserine decarboxylase, putative, expressed	0	0.036	0.002	0.914	1	0.024	0.752	1	0.454	0.998	0.43	0.996	0.482	0.904	0.43	0.098	0.122	0.97	0.452	0.182	0.024	1	0.914
Zm00001d011835	AT3G21070	NAD/NADH phosphorylation and dephosphorylation	ATNADK-1,NADK1	NAD kinase 1	NAD kinase, putative, expressed	0	0.014	0.816	0.428	0.192	0.268	0.1	0.416	0.752	0.286	0.646	0.018	0.096	0.148	0.996	0.03	0.324	0.086	0.682	0	0.998	0.43	0.114
Zm00001d011845	AT3G27890	aerobic respiration III (alternative oxidase pathway) | aerobic respiration I (cytochrome c) | NAD/NADH phosphorylation and dephosphorylation	NQR	NADPH:quinone oxidoreductase	NADPH quinone oxidoreductase, putative, expressed	0	0.39	0.072	0.866	0.73	0	0.002	0.108	0.272	0.01	0.002	0.004	0	0.074	0.134	0.004	0.132	0	0.014	0.048	0.148	0.492	0
Zm00001d011855	AT3G54470	UMP biosynthesis I		uridine 5\'-monophosphate synthase / UMP synthase (PYRE-F) (UMPS)	uridine 5-monophosphate synthase, putative, expressed	0	0.042	0	0.37	0.19	0.002	0.004	0.012	0.146	0.066	0.06	0.042	0	0.028	0.574	0.132	0	0.004	0.026	0.032	0.176	0	0.024
Zm00001d011891	AT2G41530	formaldehyde oxidation II (glutathione-dependent)	ATSFGH,SFGH	S-formylglutathione hydrolase	S-formylglutathione hydrolase, putative, expressed	0.006	0.944	0	0.16	0.24	0.196	0	0	0.812	0.152	0.202	0.042	0.006	0	1	0.544	0.092	0.004	0.038	0.696	0.718	0.022	0
Zm00001d011901	AT4G28660	aerobic respiration I (cytochrome c)	PSB28	photosystem II reaction center PSB28 protein	photosystem II reaction center PSB28 protein, chloroplast precursor, putative, expressed	0	0.024	0.008	0.008	0.078	0	0	0.246	0.028	0.536	0.626	0.716	0	0	0	0	0	0.006	0.99	0.016	0	0.026	0.002
Zm00001d011917	AT2G23610	methyl indole-3-acetate interconversion	ATMES3,MES3	methyl esterase 3	esterase, putative, expressed	0.586	0.098	0.88	0.994	1	0.122	0.38	0.16	0.19	0.058	0.002	0.792	0.202	1	0.086	0.66	0.026	0.468	0.146	0.038	0.994	0.362	0
Zm00001d011927	AT3G05510	phospholipid remodeling (phosphatidylcholine, yeast) | phosphatidylcholine acyl editing		Phospholipid/glycerol acyltransferase family protein	acyltransferase, putative, expressed	0.006	0.198	0.404	0.262	0.844	0.002	0.628	0.174	0.166	0.118	0.596	0.032	0.072	0.024	0.004	0.088	0.134	0.012	1	0.154	0.104	0.942	0.002
Zm00001d011943	AT5G23670	sphingolipid biosynthesis (plants)	LCB2	long chain base2	serine palmitoyltransferase 2, putative, expressed	0	0.644	0.536	0.464	0.818	1	0.09	0.94	0.046	0.56	0.158	0.906	0.02	0.438	0.76	0.166	0.994	0.004	0.518	0.002	0.586	0.164	0.102
Zm00001d011959	AT1G27440	xylogalacturonan biosynthesis	ATGUT1,GUT2,IRX10	Exostosin family protein	exostosin family domain containing protein, expressed	0.022	1	0.06	0.096	1	1	0.942	1	0.05	0.12	1	1	1	1	1	0.252	1	1	0.17	0.004	1	0.954	1
Zm00001d011964	AT5G61840	xylogalacturonan biosynthesis	GUT1	Exostosin family protein	exostosin family domain containing protein, expressed	0	0.484	0.248	0.72	0.726	0.164	0.4	1	0.162	0.03	0.014	0.374	0.534	0.988	0.448	0.004	0.944	0.302	0.076	0.012	1	0.208	0.018
Zm00001d011965	AT5G13420	Rubisco shunt | pentose phosphate pathway (non-oxidative branch)		Aldolase-type TIM barrel family protein	transaldolase, putative, expressed	0	0.04	0.994	0.428	0.026	0.856	0.906	0.336	0.054	0.172	0.008	0.032	0.778	0.168	0	0.132	0.006	0	0.21	0.57	0.1	0.098	0
Zm00001d011971	AT5G43280	fatty acid beta-oxidation V (unsaturated, odd number, di-isomerase-dependent)	ATDCI1,DCI1	delta(3,5),delta(2,4)-dienoyl-CoA isomerase 1	enoyl-CoA hydratase/isomerase family protein, putative, expressed	0	0.002	0.274	0.952	0.002	0	0.006	0.064	0.046	0.772	0.166	0.006	0	0.002	0.002	0.058	0.032	0.056	0.99	0	0.002	0.354	0.002
Zm00001d011979	AT5G41040	esterified suberin biosynthesis		HXXXD-type acyl-transferase family protein	DEK C terminal domain containing protein, expressed	0	0.018	0.008	0.74	0.984	0.112	0.002	0.002	0.558	0.918	0.058	0	0.74	0.04	0	0.012	0.256	0	0.012	0.024	0.026	0.104	0.024
Zm00001d012033	AT2G43710	oleate biosynthesis I (plants)	FAB2,SSI2	Plant stearoyl-acyl-carrier-protein desaturase family protein	acyl-desaturase, chloroplast precursor, putative, expressed	0	0.004	0.004	0.244	0.374	0	0.016	0	0.598	0.004	0.14	0	0.012	0	0.004	0.002	0	0.014	0.028	0	0	0	0
Zm00001d012036	AT1G04920	sucrose biosynthesis I (from photosynthesis)	ATSPS3F,SPS3F	sucrose phosphate synthase 3F	sucrose-phosphate synthase, putative, expressed	0	0.002	0	0.002	0.152	0	0.102	0.84	0.016	0.972	0.982	0.13	0	0	0.002	0	0	0.006	0.004	0.004	0	0.02	0
Zm00001d012103	AT2G36460	gluconeogenesis I | sucrose biosynthesis I (from photosynthesis) | Calvin-Benson-Bassham cycle | glycolysis IV (plant cytosol) | glycolysis II (from fructose 6-phosphate) | glycolysis I (from glucose 6-phosphate)		Aldolase superfamily protein	fructose-bisphospate aldolase isozyme, putative, expressed	0	0.002	0.118	0.648	0.15	0.052	0	0.036	0.078	0.776	0.002	0.002	0	0.002	0.004	0	0.006	0.004	0.002	0.206	0.918	0.252	0
Zm00001d012144	AT5G63380	jasmonic acid biosynthesis		AMP-dependent synthetase and ligase family protein	AMP-binding enzyme, putative, expressed	0.172	0.564	0.092	0.85	0.082	0.272	0.316	0.55	0.348	0.008	0.252	0.988	0.018	0.806	1	0.034	0.79	0.286	0.022	0.034	0.962	0.162	0.01
Zm00001d012173	AT2G31390	sucrose degradation II (sucrose synthase) | sucrose degradation III (sucrose invertase)		pfkB-like carbohydrate kinase family protein	kinase, pfkB family, putative, expressed	0	0.018	0.002	0.538	0.342	0.004	0.558	1	0.382	1	0.142	0.72	0.006	0.104	1	0.282	0.364	0.256	0.084	0.09	0.246	0.952	0.866
Zm00001d012197	AT2G02500	methylerythritol phosphate pathway I | methylerythritol phosphate pathway II	ATMEPCT,ISPD,MCT	Nucleotide-diphospho-sugar transferases superfamily protein	2-C-methyl-D-erythritol 4-phosphate cytidylyltransferase, putative, expressed	0	0.002	0.006	0.724	0.044	0.098	0.618	0.186	0.03	0.16	0.02	0.044	0.048	0.012	0.002	0.072	0.004	0.002	0.222	0	0	0.594	0.424
Zm00001d012212	AT4G25420	gibberellin biosynthesis III (early C-13 hydroxylation)	AT2301,ATGA20OX1,GA20OX1,GA5	2-oxoglutarate (2OG) and Fe(II)-dependent oxygenase superfamily protein	gibberellin 20 oxidase 2, putative, expressed	0	0.028	0.052	0.394	0.032	0	0.072	0.952	0.04	0.714	0.204	0.204	0.004	0	0.004	0.004	0.068	0.002	0.53	0.002	0.014	0.614	0
Zm00001d012221	AT1G43800	oleate biosynthesis I (plants)		Plant stearoyl-acyl-carrier-protein desaturase family protein	acyl-desaturase, chloroplast precursor, putative, expressed	0.012	0.02	0.636	0.96	0.792	0.046	0.002	0.81	0.812	0.03	0.002	0.052	0.018	0.048	0.668	0.218	0.062	0.378	0	0.014	0.004	0.074	0
Zm00001d012247	AT1G36370	photorespiration | glycine biosynthesis | folate transformations II | folate polyglutamylation	SHM7	serine hydroxymethyltransferase 7	serine hydroxymethyltransferase, mitochondrial precursor, putative, expressed	0	0.02	0.004	0.04	0.682	0.186	0.982	0.02	0.034	0.196	0.102	0.84	0.03	0.044	0.048	0.69	0.076	0.194	0.994	0.124	0.782	0.296	0.012
Zm00001d012274	AT5G41040	esterified suberin biosynthesis		HXXXD-type acyl-transferase family protein	transferase family protein, putative, expressed	0.75	0.006	0	0.864	0.306	0.158	0.028	0.998	0.236	0.144	0.072	0.764	0.66	0.892	0.15	0.46	0.882	0.834	0.004	0.044	1	0.676	0.042
Zm00001d012304	AT2G27690	suberin monomers biosynthesis | cutin biosynthesis | sporopollenin precursors biosynthesis	CYP94C1	cytochrome P450, family 94, subfamily C, polypeptide 1	cytochrome P450, putative, expressed	0.004	0.344	0.996	0.988	0.012	0.47	0.048	0.182	0.704	0.012	0.004	0	0.166	0.002	0.206	0.016	0.554	0.012	0.21	0.964	0.02	0.862	0.004
Zm00001d012380	AT3G54020	sphingolipid biosynthesis (plants)	AtIPCS1	Arabidopsis Inositol phosphorylceramide synthase 1	phosphatidic acid phosphatase-related, putative, expressed	0	0.002	0.08	0.18	1	0.01	0.17	0.36	0.974	0.206	0.372	0.092	0.52	0.034	0.008	0.308	0.028	0.002	0.686	0.004	0.068	0.26	0.35
Zm00001d012394	AT5G17230	<i>trans</i>-lycopene biosynthesis II (oxygenic phototrophs and green sulfur bacteria)	PSY	PHYTOENE SYNTHASE	phytoene synthase, chloroplast precursor, putative, expressed	0	0	0.006	0	0.002	0	0.014	0.104	0.004	1	0.536	0.508	0	0	0	0	0	0	0.958	0	0	0.38	0
Zm00001d012395	AT2G39770	GDP-mannose biosynthesis | L-ascorbate biosynthesis I (L-galactose pathway)	CYT1,EMB101,GMP1,SOZ1,VTC1	Glucose-1-phosphate adenylyltransferase family protein	mannose-1-phosphate guanyltransferase, putative, expressed	0.002	0.004	0.07	0.034	0.076	0.012	0	0.004	0.006	0.042	0.444	0.002	0	0.002	0.882	0	0.07	0.002	0.418	0	0.004	0.012	0.002
Zm00001d012407	AT3G55440	gluconeogenesis I | Calvin-Benson-Bassham cycle | glycolysis IV (plant cytosol) | glycolysis II (from fructose 6-phosphate) | glycolysis I (from glucose 6-phosphate)	ATCTIMC,CYTOTPI,TPI	triosephosphate isomerase	triosephosphate isomerase, cytosolic, putative, expressed	0	0.002	0.004	0.552	0.792	0	0.022	0.142	0.208	0.976	0.532	0.002	0.168	0.002	0.03	0.36	0	0.684	0.136	0.008	0.776	0.362	0
Zm00001d012433	AT3G53520	UDP-&alpha;-D-xylose biosynthesis	ATUXS1,UXS1	UDP-glucuronic acid decarboxylase 1	NAD dependent epimerase/dehydratase family domain containing protein, expressed	0	0.006	0.002	0.224	0.998	0.998	0.11	0.978	0.098	0.154	0.282	0.972	0.996	0.984	0.988	0.214	1	0.99	0.156	0.998	0.648	0.99	0.366
Zm00001d012459	AT5G58560	farnesylcysteine salvage pathway		Phosphatidate cytidylyltransferase family protein	phosphatidate cytidylyltransferase, putative, expressed	0	0	0	0.074	0.032	0.178	0.038	1	0.082	1	0.006	0.856	0.03	0.082	0.446	0.01	0.062	0.948	0.88	0.974	0.032	0.482	0.01
Zm00001d012476	AT1G58430	triacylglycerol degradation	RXF26	GDSL-like Lipase/Acylhydrolase family protein	GDSL-like lipase/acylhydrolase, putative, expressed	0	0.026	0.014	0.094	0.86	0.704	0.226	0.182	0.962	0.088	0.108	0.988	0.014	0.002	0.448	0.012	0.626	0.402	0.18	0.632	0.118	0.058	0.12
Zm00001d012510	AT2G30490	suberin monomers biosynthesis | rosmarinic acid biosynthesis I | phenylpropanoid biosynthesis, initial reactions	ATC4H,C4H,CYP73A5,REF3	cinnamate-4-hydroxylase	cytochrome P450, putative, expressed	0.008	0.056	0.564	0.478	0.128	0.002	0.416	0.16	0.032	0.182	0.672	0.034	0.092	0	0.002	0.018	0	0.028	0.946	0.012	0.002	0.214	0.084
Zm00001d012518	AT3G08590	gluconeogenesis I | glycolysis IV (plant cytosol) | Rubisco shunt | glycolysis II (from fructose 6-phosphate) | glycolysis I (from glucose 6-phosphate)		Phosphoglycerate mutase, 2,3-bisphosphoglycerate-independent	2,3-bisphosphoglycerate-independent phosphoglycerate mutase, putative, expressed	0	0.014	0.002	0.534	0.878	0.004	0.036	1	0.002	0.644	0.608	0.18	0.002	0.004	0.002	0.004	0	0.002	0	0.006	0.042	0.004	0
Zm00001d012567	AT2G41540	glycerol-3-phosphate shuttle	GPDHC1	6-phosphogluconate dehydrogenase family protein	glycerol-3-phosphate dehydrogenase, putative, expressed	0	0.006	0.002	0.056	1	0	0.252	0.006	0.47	0.02	0.102	0	0.002	0.002	0	0	0	0.036	0.698	0.028	0.004	0.32	0.018
Zm00001d012573	AT5G50400	superpathway of pyrimidine deoxyribonucleotides <i>de novo</i> biosynthesis (<i>E. coli</i>) | pyrimidine deoxyribonucleotides <i>de novo</i> biosynthesis I | pyrimidine deoxyribonucleotides <i>de novo</i> biosynthesis II | pyrimidine deoxyribonucleotides dephosphorylation	ATPAP27,PAP27	purple acid phosphatase 27	nucleotide pyrophosphatase/phosphodiesterase, putative, expressed	0	0.4	0.202	0.776	0.04	0	0.078	0.004	0.64	0.616	0.114	0.226	0.002	0	0.062	0.078	0.034	0.012	0.016	0.118	0.028	0.08	0.008
Zm00001d012574	AT5G50400	superpathway of pyrimidine deoxyribonucleotides <i>de novo</i> biosynthesis (<i>E. coli</i>) | pyrimidine deoxyribonucleotides <i>de novo</i> biosynthesis I | pyrimidine deoxyribonucleotides <i>de novo</i> biosynthesis II | pyrimidine deoxyribonucleotides dephosphorylation	ATPAP27,PAP27	purple acid phosphatase 27	nucleotide pyrophosphatase/phosphodiesterase, putative, expressed	0	0.044	0.078	0.102	0.108	0.042	0.102	1	0.7	0.232	0.768	0.178	0.004	0.044	0.016	0.204	0.628	0.756	0.044	0.218	0.47	0.11	0.002
Zm00001d012590	AT3G15290	fatty acid &beta;-oxidation II (peroxisome)		3-hydroxyacyl-CoA dehydrogenase family protein	3-hydroxybutyryl-CoA dehydrogenase, putative, expressed	0.002	0.004	0.036	0.01	0.744	0.002	0.004	0.996	0.07	1	0.222	0.934	0.012	0	0.796	0.004	0.008	0	0.09	0	0	0.008	0
Zm00001d012599	AT2G27730	aerobic respiration III (alternative oxidase pathway) | aerobic respiration I (cytochrome c) | NAD/NADH phosphorylation and dephosphorylation		copper ion binding	expressed protein	0	0.02	0	0.004	0.01	0.014	0.014	0.002	0.038	0.028	0.02	0.002	0.022	0	0.348	0	0	0.012	0.222	0.004	0	0	0
Zm00001d012656	AT5G08415	lipoate biosynthesis and incorporation I		Radical SAM superfamily protein	radical SAM enzyme, putative, expressed	0.018	0.026	0.012	0.98	0.212	0.03	0.016	0.004	0.806	0.01	0.016	0.002	0.096	0.078	0.964	0.008	0.456	0.506	0.004	0.058	0.184	0.66	0.056
Zm00001d012666	AT4G07960	xyloglucan biosynthesis	ATCSLC12,CSLC12	Cellulose-synthase-like C12	CSLC7 - cellulose synthase-like family C, expressed	0.32	0	0.002	0.04	0.94	0.002	0.004	0.888	0.036	0.5	0.294	0.768	0.002	0.446	0.032	0.062	0	0.724	0	0.07	0.006	0.044	0.002
Zm00001d012674	AT1G69370	L-phenylalanine biosynthesis II | L-tyrosine biosynthesis II | L-tyrosine biosynthesis III	cm-3,CM3	chorismate mutase 3	chorismate mutase, chloroplast precursor, putative, expressed	0	0	0	0	0	0	0.006	0	0	0.01	0	0	0	0	0	0.002	0	0	0.396	0	0	0	0
Zm00001d012677	AT5G08030	glycerophosphodiester degradation		PLC-like phosphodiesterases superfamily protein	glycerophosphoryl diester phosphodiesterase family protein, putative, expressed	0	0.088	0	0.07	0.184	0.07	0.018	0.02	0.428	0.956	0.652	0.796	0.004	0.176	0.196	0.796	0.026	0.01	0.01	0.026	0.176	0.044	0.004
Zm00001d012681	AT5G63400	adenosine ribonucleotides <i>de novo</i> biosynthesis	ADK1	adenylate kinase 1	adenylate kinase, putative, expressed	0	0.006	0.002	0.044	0.114	0.004	0.004	0.038	0.2	0.276	0.01	0.226	0.002	0.062	0.068	0.004	0.03	0.008	0.002	0.002	0.036	0.376	0
Zm00001d012687	AT5G04040	triacylglycerol degradation	SDP1	Patatin-like phospholipase family protein	phospholipase, patatin family, putative, expressed	0	0.002	0.694	0.484	0.888	0	0.082	0.29	0.582	1	0.12	0.484	0.02	0.146	0.272	0.004	0.004	0.01	0.476	0.164	0.362	0.176	0.012
Zm00001d012701	AT4G22340	CDP-diacylglycerol biosynthesis I | CDP-diacylglycerol biosynthesis II	CDS2	cytidinediphosphate diacylglycerol synthase 2	phosphatidate cytidylyltransferase, putative, expressed	0	0	0.004	0.062	0.056	0.656	0.022	0	0.014	0.668	0.268	0.002	0	0.012	0.022	0.074	0.044	0	0.278	0	0.014	0.352	0
Zm00001d012702	AT3G14940	CO<sub>2</sub> fixation into oxaloacetate (anaplerotic) | C4 photosynthetic carbon assimilation cycle, PEPCK type | C4 photosynthetic carbon assimilation cycle, NADP-ME type | L-glutamine biosynthesis III	ATPPC3,PPC3	phosphoenolpyruvate carboxylase 3	phosphoenolpyruvate carboxylase, putative, expressed	0.002	0.066	0.022	0.258	1	0.124	0.048	0.44	1	0.03	0.044	0.056	0.254	0	0.028	0.01	0.108	0	0.006	1	0.774	0.06	0
Zm00001d012707	AT4G21470	flavin biosynthesis I (bacteria and plants)	ATFMN/FHY,FMN/FHY	riboflavin kinase/FMN hydrolase	haloacid dehalogenase-like hydrolase domain-containing protein 1A, putative, expressed	0.016	0.006	0.08	0.072	0.522	0.532	0.016	0.638	0.876	1	0.236	0.97	0.322	0.008	0.542	0.004	0.116	0.048	0.166	0.406	0.436	0.968	0.084
Zm00001d012712	AT1G78440	gibberellin inactivation I (2&beta;-hydroxylation)	ATGA2OX1,GA2OX1	Arabidopsis thaliana gibberellin 2-oxidase 1	gibberellin 2-beta-dioxygenase, putative, expressed	0.002	0.006	0.986	0.984	0.064	0	0.332	0.056	0.584	0.84	0.046	0.004	0.01	0.138	0.004	0.002	0.024	0.012	0.04	0.064	0.038	0.912	0.002
Zm00001d012741	AT2G31490	aerobic respiration III (alternative oxidase pathway) | aerobic respiration I (cytochrome c) | NAD/NADH phosphorylation and dephosphorylation			expressed protein	0	0.01	0.002	0.064	0.966	0.012	0.002	0.462	0.158	0.798	0.078	0.182	0.022	0	0.836	0	0.452	0.496	0.122	1	0.568	0.766	0.002
Zm00001d012744	AT4G18780	cellulose biosynthesis	ATCESA8,CESA8,IRX1,LEW2	cellulose synthase family protein	CESA4 - cellulose synthase, expressed	0	0	0	0	0	0.004	0.472	0.002	0	0.052	0	0.132	0	0.228	0.076	0	0.026	0.206	0.58	0	0	0.002	0.284
Zm00001d012764	AT5G25880	gluconeogenesis I | C4 photosynthetic carbon assimilation cycle, PEPCK type | C4 photosynthetic carbon assimilation cycle, NADP-ME type	ATNADP-ME3,NADP-ME3	NADP-malic enzyme 3	NADP-dependent malic enzyme, putative, expressed	0	0	0	0.286	0.816	0	0	0.002	0.046	0.998	0.23	0.134	0	0	0	0	0	0	0.054	0	0	0.036	0
Zm00001d012812	AT4G18840	aerobic respiration I (cytochrome c)		Pentatricopeptide repeat (PPR-like) superfamily protein	pentatricopeptide, putative, expressed	0	0.004	0.002	0.022	0.014	0.002	0.032	0.998	0.144	0.044	0.254	0.008	0.084	0.37	0.008	0.1	0.064	0.568	0.03	0.584	0.008	0.104	0
Zm00001d012845	AT3G54900	thioredoxin pathway	ATGRXCP,CXIP1	CAX interacting protein 1	OsGrx_S14 - glutaredoxin subgroup II, expressed	0	0.074	0.004	0.778	0	0	0	1	0	0.926	0.212	0.182	0.002	0	0	0.006	0.002	0.03	0.902	0	0	0.534	0
Zm00001d012849	AT3G01980	xylitol degradation		NAD(P)-binding Rossmann-fold superfamily protein	oxidoreductase, short chain dehydrogenase/reductase family protein, putative, expressed	0	0.158	0.754	0.324	0.096	0.672	0.016	0.778	0.964	0.118	0.046	0.638	0.026	0.296	0.142	0.022	0.002	0.132	0.086	0.02	0.964	0.478	0.006
Zm00001d012868	AT1G57770	<i>trans</i>-lycopene biosynthesis II (oxygenic phototrophs and green sulfur bacteria)		FAD/NAD(P)-binding oxidoreductase family protein	amine oxidase, flavin-containing, domain containing protein, expressed	0	0	0.002	0	0	0	0	0.022	0	0.016	0.388	0.31	0	0	0	0	0	0.002	0	0	0	0.002	0
Zm00001d012869	AT5G09950	aerobic respiration I (cytochrome c)		Tetratricopeptide repeat (TPR)-like superfamily protein	pentatricopeptide, putative, expressed	0	0	0.004	0.51	0.93	0	0.508	0.032	0.588	0.052	0.152	0.032	0.332	0.046	0.026	0.016	0	0.236	0.786	0	0.052	0.39	0.002
Zm00001d012887	AT3G02875	indole-3-acetate activation I	ILR1	Peptidase M20/M25/M40 family protein	hydrolase, putative, expressed	0.06	0.002	0.314	0.188	0.024	1	0.63	0.168	0.266	0	0.002	0.002	1	0.544	0.002	0.012	0.146	0.006	0.002	0.216	0.538	0.176	0.012
Zm00001d012898	AT4G16070	triacylglycerol degradation		Mono-/di-acylglycerol lipase, N-terminal;Lipase, class 3	lipase class 3 family protein, putative, expressed	0.024	0.004	0	0.446	0.01	0.062	0.004	0.166	0.042	0.464	0	0.014	0.242	0.08	0.002	0.04	0.56	0.19	0.002	0.134	0.996	0.926	0
Zm00001d012924	AT1G07230	phospholipases	NPC1	non-specific phospholipase C1	phosphoesterase family protein, putative, expressed	0	0.038	0.082	0.578	0.01	0.006	0.086	0.376	0.438	0.02	0.146	0.102	0.446	0.5	0.618	0.006	0.036	0.53	0	0.63	0.384	0.038	0.002
Zm00001d012937	AT5G60335	unsaturated, even numbered fatty acid &beta;-oxidation | lysine degradation II | very long chain fatty acid biosynthesis II | very long chain fatty acid biosynthesis I		Thioesterase superfamily protein	kinase, pfkB family, putative, expressed	0	0.044	0.008	0.944	0.532	0.002	0.008	0.038	0.09	1	0.158	0.11	0	0	0	0.898	0.002	0.018	0.064	0.008	0.002	0.76	0.004
Zm00001d012972	AT3G55120	flavonoid biosynthesis | flavonoid biosynthesis (in equisetum) | flavonoid di-C-glucosylation	A11,CFI,TT5	Chalcone-flavanone isomerase family protein	expressed protein	0	0.082	0.022	0.006	0.012	0	0.032	0.976	0.01	0.95	0.494	0.656	0.006	0.26	0.438	0.672	0.344	0.12	0.724	0.482	0.018	0.128	0.002
Zm00001d013013	AT1G08520	3,8-divinyl-chlorophyllide <i>a</i> biosynthesis I (aerobic, light-dependent)	ALB-1V,ALB1,CHLD,PDE166,V157	ALBINA 1	magnesium-chelatase subunit chlD, chloroplast precursor, putative, expressed	0	0.004	0	0	0	0	0	0.568	0.142	0.326	0.016	0.05	0	0	0	0	0	0.004	0.006	0.004	0	0.002	0
Zm00001d013014	AT5G04040	triacylglycerol degradation	SDP1	Patatin-like phospholipase family protein	phospholipase, patatin family, putative, expressed	0	0.7	0.158	0.476	0.93	0.02	0.034	1	0.252	0.258	0.028	0.806	0.014	0.004	0.45	0.78	0	0.256	0.196	0	0.162	0.324	0.038
Zm00001d013046	AT3G58490	diacylglycerol and triacylglycerol biosynthesis		Phosphatidic acid phosphatase (PAP2) family protein	phosphatase, putative, expressed	0	0.026	0.43	0.178	0.438	0.51	0.058	0.324	0.124	0.018	0.02	0.34	0.814	0.008	0.004	0.3	0.036	0.048	0	0.61	0.008	0.96	0.59
Zm00001d013048	AT4G34640	epoxysqualene biosynthesis	ERG9,SQS1	squalene synthase 1	squalene synthetase, putative, expressed	0	0.004	0	0.03	0.018	0.022	0.01	0.448	0.276	0.002	0	0.016	0.004	0.528	0.01	0.002	0	0	0.024	0.368	0.094	0.942	0
Zm00001d013098	AT2G27150	L-tryptophan degradation VI (via tryptamine)	AAO3,AOdelta,At-AO3,AtAAO3	abscisic aldehyde oxidase 3	aldehyde oxidase, putative, expressed	0.002	0.062	0.128	0.776	0.014	0.722	0.02	0.686	0.118	1	0.078	0.8	0.016	0.054	0.042	0.446	0.468	0.018	0.046	0.954	0.02	0.206	0.042
Zm00001d013135	AT5G44520	Calvin-Benson-Bassham cycle | Rubisco shunt | pentose phosphate pathway (non-oxidative branch)		NagB/RpiA/CoA transferase-like superfamily protein	ribose-5-phosphate isomerase A, putative, expressed	0	0	0.03	0.06	0.524	0	0.344	0.92	0	0.226	0.976	0	0	0.004	0.004	0.494	0	0.866	0.004	0.004	0.07	0.084	0
Zm00001d013156	AT1G79010	aerobic respiration III (alternative oxidase pathway) | aerobic respiration I (cytochrome c) | NAD/NADH phosphorylation and dephosphorylation		Alpha-helical ferredoxin	4Fe-4S binding domain containing protein, expressed	0	0.044	0.374	0.762	0.994	0.008	0.022	0.566	0.526	0.898	0.604	0.008	0.006	0.006	0.43	0.04	0.002	0.006	0.198	0.806	0.016	0.11	0
Zm00001d013168	AT4G07960	xyloglucan biosynthesis	ATCSLC12,CSLC12	Cellulose-synthase-like C12	CSLC10 - cellulose synthase-like family C, expressed	0.646	0.006	0.35	0.674	0.656	0.036	0.104	0.992	0.62	0.968	0.05	0.286	0.318	0.482	0.088	0.094	0.03	0.594	0.092	0.02	0.014	0.618	0.004
Zm00001d013211	AT2G15620	nitrate reduction II (assimilatory)	ATHNIR,NIR,NIR1	nitrite reductase 1	ferredoxin-nitrite reductase, putative, expressed	0	0.002	0	0.088	1	0	0.086	0	0.006	0.078	1	0.662	0	0	0	0.424	0	0	0.004	0	0	0.062	0
Zm00001d013223	AT1G14810	L-lysine biosynthesis VI | L-homoserine biosynthesis		semialdehyde dehydrogenase family protein	semialdehyde dehydrogenase, NAD binding domain containing protein, putative, expressed	0	0.002	0	0.136	0.084	0	0.2	0.002	0.046	0.908	0.508	0.002	0.012	0.002	0	0.76	0.014	0.05	0.462	0.412	0.004	0.008	0
Zm00001d013296	AT4G14680	sulfate activation for sulfonation | assimilatory sulfate reduction II	APS3	Pseudouridine synthase/archaeosine transglycosylase-like family protein	bifunctional 3-phosphoadenosine 5-phosphosulfate synthetase, putative, expressed	0.01	0.042	0.204	0.75	0.988	0.37	0.996	0.754	0.436	0.996	0.1	0.46	0.018	0.826	0.014	0.706	0.008	0.952	0.97	0.014	0.456	1	0.02
Zm00001d013310	AT5G05920	hypusine biosynthesis	DHS,EDA22	deoxyhypusine synthase	deoxyhypusine synthase, putative, expressed	0	0	0.002	0.022	0.246	0	0.002	0.006	0.004	0.446	0.12	0.014	0	0	0	0	0	0	0	0	0.012	0	0
Zm00001d013393	AT5G04540	D-<i>myo</i>-inositol-5-phosphate metabolism		Myotubularin-like phosphatases II superfamily	inositol or phosphatidylinositol phosphatase/ phosphoric monoester hydrolase, putative, expressed	0	0.952	0.004	0.528	0.984	0.34	0.054	0.884	0.984	0.934	0.254	0.46	0.96	0.218	0.94	0.006	0.078	0.054	0.086	0.23	0.796	0.844	0.14
Zm00001d013406	AT1G73480	triacylglycerol degradation		alpha/beta-Hydrolases superfamily protein	hydrolase, alpha/beta fold family domain containing protein, expressed	0	0.004	0.284	0.002	0.056	0	0.006	0.006	0.002	0.686	0.85	0.054	0	0	0	0.002	0	0	0.024	0.528	0	0.272	0.002
Zm00001d013424	AT5G37510	aerobic respiration III (alternative oxidase pathway) | aerobic respiration I (cytochrome c) | NAD/NADH phosphorylation and dephosphorylation	CI76,EMB1467	NADH-ubiquinone dehydrogenase, mitochondrial, putative	2Fe-2S iron-sulfur cluster binding domain containing protein, expressed	0	0.1	0.036	0.028	0.026	0.004	0.008	0.036	0.064	0.894	0.016	0.006	0.004	0.022	0.744	0.006	0.046	0	0	0.012	0.064	0.14	0
Zm00001d013427	AT3G10050	L-isoleucine biosynthesis I (from threonine) | hypoglycin biosynthesis	OMR1	L-O-methylthreonine resistant 1	threonine dehydratase biosynthetic, chloroplast precursor, putative, expressed	0	0.006	0.078	0.446	0.706	0.02	0	0	0.048	0.018	0.162	0.136	0.002	0	0.668	0.326	0	0.13	0	0.144	0	0.06	0
Zm00001d013428	AT1G70730	sucrose degradation II (sucrose synthase) | starch biosynthesis | UDP-&alpha;-D-glucose biosynthesis I | superpathway of sucrose and starch metabolism I (non-photosynthetic tissue) | glucose and glucose-1-phosphate degradation | D-galactose degradation I (Leloir pathway)		Phosphoglucomutase/phosphomannomutase family protein	phosphoglucomutase, putative, expressed	0	0.092	0.144	0.438	0.736	0.914	0	0.056	0.2	0.022	0.004	0.736	0.98	0.018	0.094	0.052	0.858	0.984	0.368	0	0.19	0.086	0.4
Zm00001d013442	AT1G49340	3-phosphoinositide biosynthesis | D-<i>myo</i>-inositol (1,4,5)-trisphosphate biosynthesis	ATPI4K ALPHA	Phosphatidylinositol 3- and 4-kinase family protein	phosphatidylinositol 4-kinase, putative, expressed	0	0.394	0.006	0.546	0.03	0.724	0.032	0.218	0.304	1	0.35	0.054	0.002	0.086	0.96	0	0.208	0.004	0.08	0	0.054	0.968	0.002
Zm00001d013461	AT2G06925	phospholipid remodeling (phosphatidylcholine, yeast) | phospholipases | phosphatidylcholine acyl editing	ATSPLA2-ALPHA,PLA2-ALPHA	Phospholipase A2 family protein	phospholipase A2, putative, expressed	0	0.082	0.008	0.204	0.632	0.038	0.202	0.042	0.95	0.436	0.006	0.42	0.99	0.02	0.006	0.418	0.064	0.91	0.236	0.548	0.618	0.982	0.006
Zm00001d013463	AT3G17970	NAD salvage pathway V (PNC V cycle) | indole-3-acetate biosynthesis II | pyridine nucleotide cycling (plants)	atToc64-III,TOC64-III	translocon at the outer membrane of chloroplasts 64-III	toc64, putative, expressed	0.002	0.13	0.054	0.126	1	0.002	0.342	0.05	0.848	0.478	0.194	0.088	0.172	0.008	0.004	0.066	0	0.206	0.678	0.004	0.036	0.82	0.004
Zm00001d013469	AT1G21980	3-phosphoinositide biosynthesis | D-<i>myo</i>-inositol (1,4,5)-trisphosphate biosynthesis	ATPIP5K1,ATPIPK1,PIP5K1	phosphatidylinositol-4-phosphate 5-kinase 1	phosphatidylinositol-4-phosphate 5-kinase, putative, expressed	0	0	0.014	0.802	0.998	0	0	0.904	0.072	0.168	0.072	0.866	0.008	0	0	0.002	0.002	0.348	0.412	0.006	0.002	0.018	0
Zm00001d013522	AT1G48320	1,4-dihydroxy-2-naphthoate biosynthesis II (plants) | 2-carboxy-1,4-naphthoquinol biosynthesis		Thioesterase superfamily protein	thioesterase family protein, putative, expressed	0.418	0.026	0	0.908	0.038	0.078	0.034	1	0.37	0.324	0.038	0.066	0.84	0.262	0.05	0.008	0.434	0.008	0.672	0.964	0.112	0.542	0
Zm00001d013524	AT3G61130	homogalacturonan biosynthesis	GAUT1,LGT1	galacturonosyltransferase 1	glycosyl transferase family 8, putative, expressed	0.002	0.002	0.004	0.006	1	0.036	0.04	0.21	0.772	0.454	0.388	0.074	0.134	0.002	0.418	0.112	0.612	0	0.02	0.01	0.034	0.706	0
Zm00001d013561	AT1G58370	(1,4)-&beta;-D-xylan degradation	ATXYN1,RXF12	glycosyl hydrolase family 10 protein / carbohydrate-binding domain-containing protein	glycosyl hydrolase family 10 protein, putative, expressed	0	0.148	0.064	0.914	1	0.03	0.504	0.9	0.388	0.118	0.876	0.996	0.006	1	0.458	0.394	0.38	1	0.022	0.81	1	0.23	0.008
Zm00001d013644	AT5G17920	<i>S</i>-adenosyl-L-methionine cycle II | L-methionine biosynthesis II (plants)	ATCIMS,ATMETS,ATMS1	Cobalamin-independent synthase family protein	5-methyltetrahydropteroyltriglutamate--homocysteine methyltransferase, putative, expressed	0.962	0	0.178	0.002	0.988	0.966	0.016	0.974	0.758	0	0.022	0.828	0.436	1	0.246	0.006	1	0.554	0.046	0.004	0.3	0.886	0.234
Zm00001d013651	AT5G04900	chlorophyll cycle	NOL	NYC1-like	oxidoreductase, short chain dehydrogenase/reductase family domain containing protein, expressed	0	0.004	0	0	0.002	0	0	0	0	0.556	0.368	0.002	0	0	0	0	0	0.014	0.002	0	0.004	0.072	0
Zm00001d013656	AT4G32915	L-glutamine degradation I | glutaminyl-tRNA<sup>gln</sup> biosynthesis via transamidation			glutamyl-tRNA, putative, expressed	0	0.018	0	0.52	0.756	0.002	0	0.96	0.396	0.26	0.942	0.004	0.358	0.116	0.01	0	0.732	0.93	0.002	0.008	0	0.792	0.004
Zm00001d013664	AT2G38680	UTP and CTP dephosphorylation I | guanosine nucleotides degradation I | guanosine nucleotides degradation II | pyrimidine salvage pathway | adenosine nucleotides degradation I		5\'-nucleotidases;magnesium ion binding	cytosolic 5-nucleotidase III, putative, expressed	0	0.004	0.004	0.016	0.02	0.5	0.032	0.43	0.564	0.198	0.006	0.002	0.006	0.448	0.008	0.104	0.056	0.152	0.024	0.006	0.03	0.226	0.022
Zm00001d013786	AT2G20830	folate transformations II		transferases;folic acid binding	folic acid binding protein, putative, expressed	0	0.018	0.812	0.958	0.072	0.27	0	0.298	0.06	0.99	0.056	0.89	0.37	0.102	0.986	1	0.25	0.008	0.004	0.116	0.472	0.106	0.058
Zm00001d013862	AT4G36220	phenylpropanoid biosynthesis	CYP84A1,FAH1	ferulic acid 5-hydroxylase 1	cytochrome P450, putative, expressed	0	0.184	0.244	0.99	0.994	0	0.14	0.284	0.166	0.582	0.112	0.054	0.008	0.024	0.004	0.286	0.016	0.098	0.368	0.126	0.314	1	0.034
Zm00001d013915	AT1G58290	tetrapyrrole biosynthesis I (from glutamate)	HEMA1	Glutamyl-tRNA reductase family protein	shikimate/quinate 5-dehydrogenase, putative, expressed	0	0.038	0.482	0.158	0.242	0	0.442	0.02	0.212	0.742	0.154	0.002	0	0.046	0.002	0.014	0.064	0.038	0.908	0.006	0.002	0.09	0
Zm00001d013920	AT3G09920	3-phosphoinositide biosynthesis | D-<i>myo</i>-inositol (1,4,5)-trisphosphate biosynthesis	PIP5K9	phosphatidyl inositol monophosphate 5 kinase	phosphatidylinositol-4-phosphate 5-kinase, putative, expressed	0	0.02	0.054	0.264	0.08	0.006	0.296	1	0.168	0.046	0.238	0.872	0.002	0	0.006	0.012	0.046	0.56	0.094	0.014	0.174	0.36	0.002
Zm00001d013935	AT1G11060	diacylglycerol and triacylglycerol biosynthesis | CDP-diacylglycerol biosynthesis I | phospholipid remodeling (phosphatidate, yeast)		WAPL (Wings apart-like protein regulation of heterochromatin) protein	expressed protein	0	0.002	0.012	0.604	0.396	0	0.002	1	0.398	0.13	0.104	0.018	0.004	0	0.104	0.012	0.034	0.026	0.02	0.006	0.14	0.286	0.014
Zm00001d013966		superpathway of glyoxylate cycle and fatty acid degradation | TCA cycle II (plants and fungi) | aerobic respiration III (alternative oxidase pathway) | aerobic respiration I (cytochrome c)				0	0.232	0.018	0.15	0.204	0.002	0.848	0.364	0.046	0.932	0.082	0.996	0.006	0.726	0.426	0.212	0.002	0.138	0.036	0	0.012	0.886	0.01
Zm00001d013991	AT1G02050	flavonoid biosynthesis | flavonoid biosynthesis (in equisetum) | flavonoid di-C-glucosylation	LAP6	Chalcone and stilbene synthase family protein	stilbene synthase, putative, expressed	0	0.33	0.136	0.674	0.152	0	0.006	0	0.464	0.076	0.244	0.142	0.08	0.004	0.358	0.004	0.058	0.002	0.304	0.242	0.032	0.36	0.014
Zm00001d013992	AT1G77670	<i>S</i>-methyl-5-thio-&alpha;-D-ribose 1-phosphate degradation I		Pyridoxal phosphate (PLP)-dependent transferases superfamily protein	aminotransferase, classes I and II, domain containing protein, expressed	0.464	0.012	0.016	0.024	1	0.002	0.73	0.414	0.062	0.948	0.144	0.472	0.02	0.148	0.664	0.694	0.03	0.772	0.968	0.002	0.004	0.968	0.294
Zm00001d014016	AT2G37210	<i>trans</i>-zeatin biosynthesis		lysine decarboxylase family protein	possible lysine decarboxylase domain containing protein, expressed	0.004	0.83	0	0.87	0.046	0.622	0.714	0.626	0.896	0.708	0.098	0.606	0.958	0.612	0.68	0.032	0.366	0.722	0.032	0.72	0.164	0.152	0.106
Zm00001d014030	AT5G43330	gluconeogenesis I | superpathway of glyoxylate cycle and fatty acid degradation | TCA cycle II (plants and fungi) | glyoxylate cycle | L-aspartate degradation II		Lactate/malate dehydrogenase family protein	lactate/malate dehydrogenase, putative, expressed	0.052	0.092	0.004	0.834	0.408	0.914	0.172	0.582	0.626	0.286	0.608	0.786	0.564	0.486	0.2	0.814	1	0.056	0.122	0.028	0.114	1	0.036
Zm00001d014035	AT3G57430	aerobic respiration I (cytochrome c)	OTP84	Tetratricopeptide repeat (TPR)-like superfamily protein	pentatricopeptide, putative, expressed	0	0.006	0.016	0.072	0.054	0	0.014	0.768	0.026	0.262	0.272	0.194	0	0.038	0.004	0	0	0.012	0.016	0	0.13	0.124	0.006
Zm00001d014036	AT1G04430	choline biosynthesis I | phosphatidylcholine biosynthesis III | phosphatidylcholine biosynthesis IV | phosphatidylcholine biosynthesis II		S-adenosyl-L-methionine-dependent methyltransferases superfamily protein	methyltransferase, putative, expressed	0	0	0	0.538	0.584	0.002	0.136	0.014	0.592	0.218	0.002	0.078	0.006	0	0	0.002	0	0.004	0.002	0.168	0.01	0.062	0
Zm00001d014055	AT1G02205	cuticular wax biosynthesis	CER1	Fatty acid hydroxylase superfamily	WAX2, putative, expressed	0.002	0.206	0.01	0.994	0.746	0.102	0.844	0.206	0.022	0.798	0.01	0.364	0.378	0.884	0.956	0.402	0.37	0.08	0.046	1	0.072	0.368	0.412
Zm00001d014093	AT2G33150	fatty acid &beta;-oxidation II (peroxisome)	KAT2,PED1,PKT3	peroxisomal 3-ketoacyl-CoA thiolase 3	3-ketoacyl-CoA thiolase, peroxisomal precursor, putative, expressed	0	0	0.028	0.198	0.412	0.018	0.052	0.008	0.194	0.028	0.202	0.764	0.116	0.004	0.332	0.014	0.002	0.002	0.02	0.002	0.026	0.924	0
Zm00001d014121	AT5G25120	phytocassanes biosynthesis, shared reactions	CYP71B11	ytochrome p450, family 71, subfamily B, polypeptide 11	cytochrome P450, putative, expressed	0.044	0.016	0.028	0.188	0.014	0.152	0.228	0.044	0.374	0.804	0.088	0.306	0.064	0.064	0.002	0.164	0.764	0.19	0.78	0.002	0.016	0.884	0.002
Zm00001d014150	AT3G01180	starch biosynthesis	AtSS2,SS2	starch synthase 2	starch synthase, putative, expressed	0	0.002	0.016	0.024	0.126	0.72	0.186	0.004	0.062	0.546	1	0.006	0	0	0.212	0	0.504	0.002	0.054	0	0.074	0.056	0.006
Zm00001d014168	AT2G26640	very long chain fatty acid biosynthesis I	KCS11	3-ketoacyl-CoA synthase 11	3-ketoacyl-CoA synthase, putative, expressed	0.004	0.016	0	0.98	0.16	0.002	0.104	0.452	0.368	0.054	0	0	0.012	0.036	0.002	0.004	0.118	0.16	0.008	0.452	0.004	0.878	0
Zm00001d014258	AT1G72330	L-alanine degradation II (to D-lactate) | C4 photosynthetic carbon assimilation cycle, PEPCK type | L-alanine degradation III | L-alanine biosynthesis II	ALAAT2	alanine aminotransferase 2	aminotransferase, classes I and II, domain containing protein, expressed	0	0.008	0.074	0.2	0	0.002	0.012	0.142	0.562	0.554	0.598	0	0	0.028	0.976	0.292	0.014	0.004	0	0.002	0.484	0.992	0.004
Zm00001d014292	AT2G22240	1D-<i>myo</i>-inositol hexakisphosphate biosynthesis III (<i>Spirodela polyrrhiza</i>) | <i>myo</i>-inositol biosynthesis	ATIPS2,ATMIPS2,MIPS2	myo-inositol-1-phosphate synthase 2	inositol-3-phosphate synthase, putative, expressed	0	0.002	0.058	0	0	0	0	0	0.002	0.004	0	0.016	0	0	0	0	0	0.006	0.006	0	0	0	0
Zm00001d014294	AT1G36160	octanoyl-[acyl-carrier protein] biosynthesis (mitochondria, yeast) | biotin-carboxyl carrier protein assembly	ACC1,AT-ACC1,EMB22,GK,PAS3	acetyl-CoA carboxylase 1	acetyl-CoA carboxylase, putative, expressed	0	0.048	0	0.014	0.002	0.088	0.17	0	0	0.98	0.732	0.006	0	0	0	0	0	0.014	0.82	0	0	0.972	0.004
Zm00001d014367	AT2G34630	nonaprenyl diphosphate biosynthesis I	GPPS,GPS1	geranyl diphosphate synthase 1	polyprenyl synthetase, putative, expressed	0	0.004	0.002	0.148	0.548	0.07	0.01	0.232	0.27	0.044	0.142	0.758	0.004	0.018	0.002	0	0.272	0.004	0.014	0.494	0.008	0.144	0.264
Zm00001d014369	AT2G34630	nonaprenyl diphosphate biosynthesis I	GPPS,GPS1	geranyl diphosphate synthase 1	polyprenyl synthetase, putative, expressed	0	0.008	0.536	0.908	0.216	0	0.064	0.014	0.606	0.938	0.214	0.922	0.098	0.002	0.114	0.106	0	0.652	0.052	0.002	0.528	0.744	0.002
Zm00001d014383	AT4G20930	L-valine degradation I		6-phosphogluconate dehydrogenase family protein	dehydrogenase, putative, expressed	0.004	0.122	0.012	0.21	0.09	0.012	0.154	0.16	0.784	0.844	0.28	0.154	0.006	0.46	0.008	0.59	0.554	0.036	0.05	0.002	0.732	0.21	0.046
Zm00001d014386	AT4G29800	phospholipid remodeling (phosphatidylcholine, yeast) | phospholipases | phosphatidylcholine acyl editing	PLA IVD,PLP8	PATATIN-like protein 8	PLA IIIA/PLP7, putative, expressed	0	0.002	0	1	1	0.034	0	0.962	0.832	0.52	0.162	0.138	0.996	0.114	0.036	0.006	0.244	0.168	0.004	0.998	0.022	0.77	0.33
Zm00001d014417	AT1G49140	aerobic respiration III (alternative oxidase pathway) | aerobic respiration I (cytochrome c) | NAD/NADH phosphorylation and dephosphorylation		Complex I subunit NDUFS6	expressed protein	0	0	0.038	0.174	0.012	0.052	0.128	0.022	0.066	0.05	0.29	0.006	0.002	0.004	0.002	0.006	0.04	0.07	0.326	0.344	0.078	0.798	0.102
Zm00001d014425	AT1G32200	diacylglycerol and triacylglycerol biosynthesis | CDP-diacylglycerol biosynthesis I | CDP-diacylglycerol biosynthesis II	ACT1,ATS1	phospholipid/glycerol acyltransferase family protein	acyltransferase, putative, expressed	0	0.002	0	0.922	0.938	0	0.012	0.96	0.018	0.08	0.3	0.14	0	0.002	0	0.014	0.258	0.06	0.02	0	0.008	0.018	0.006
Zm00001d014428	AT3G03100	aerobic respiration III (alternative oxidase pathway) | aerobic respiration I (cytochrome c) | NAD/NADH phosphorylation and dephosphorylation		NADH:ubiquinone oxidoreductase, 17.2kDa subunit	NADH dehydrogenase 1 alpha subcomplex subunit 12, putative, expressed	0	0.016	0.024	0.06	0.102	0.48	0.002	0.01	0.038	0.508	0.182	0.004	0.074	0.004	0.106	0.024	0.036	0.022	0.03	0.824	0.002	0.104	0.004
Zm00001d014459	AT1G11600	vernolate biosynthesis I | poly-hydroxy fatty acids biosynthesis | vernolate biosynthesis II	CYP77B1	cytochrome P450, family 77, subfamily B, polypeptide 1	cytochrome P450, putative, expressed	0	0.004	0.056	0.232	0.996	0.004	0	0.756	0.644	0.206	0.272	0.906	0.392	0.006	0.836	0.202	0.614	0.192	0.002	0.732	0.872	0.404	0
Zm00001d014481	AT4G27250	leucopelargonidin and leucocyanidin biosynthesis		NAD(P)-binding Rossmann-fold superfamily protein	dihydroflavonol-4-reductase, putative, expressed	0.014	0.03	0.068	0.07	1	0	0.558	0.02	0.132	0.986	0.054	0.278	0.092	0	0.084	0.69	0.052	0.076	0.854	0.016	0.008	0.032	0.044
Zm00001d014525	AT5G67230	xylan biosynthesis	I14H,IRX14-L	Nucleotide-diphospho-sugar transferases superfamily protein	glycosyltransferase family 43 protein, putative, expressed	0.532	0	0.754	1	1	1	0.752	1	0.066	0.372	0.19	0.964	0.12	0.726	0.88	0.116	1	0.81	0.15	0.006	0.002	0.632	0.718
Zm00001d014562	AT1G44350	jasmonoyl-L-isoleucine inactivation | indole-3-acetate activation I	ILL6	IAA-leucine resistant (ILR)-like gene 6	peptidase, putative, expressed	0	0.002	0.11	0.4	0.006	0.052	0.156	0.996	0.03	0.362	0.76	0.026	0.276	0.418	0.216	0.402	0.026	0.874	0.422	0.036	0.998	0.596	0
Zm00001d014572	AT3G50210	ethylene biosynthesis I (plants)		2-oxoglutarate (2OG) and Fe(II)-dependent oxygenase superfamily protein	oxidoreductase, putative, expressed	0	0.632	0.002	0.032	0.3	0.006	0.032	0.208	0.192	0.136	0.126	0.552	0.176	0.232	0.64	0.01	0.71	0	0.276	0.208	0.008	0.714	0
Zm00001d014596	AT1G28590	caffeoylglucarate biosynthesis		GDSL-like Lipase/Acylhydrolase superfamily protein	GDSL-like lipase/acylhydrolase, putative, expressed	0	0.046	0.012	0.004	0.022	0	0.312	0.152	0.002	0.578	0.254	0.108	0	0	0.272	0.028	0.004	0.004	0.126	0.118	0.008	0.01	0
Zm00001d014632	AT5G23310	superoxide radicals degradation | reactive oxygen species degradation	FSD3	Fe superoxide dismutase 3	superoxide dismutase, chloroplast, putative, expressed	0	0.002	0	0.816	0.354	0.23	0.072	0.27	0.062	0.09	0.282	0.066	0.006	0.004	0.024	0.102	0	0.002	0.142	0.054	0.32	0.184	0.002
Zm00001d014659	AT5G57170	eumelanin biosynthesis		Tautomerase/MIF superfamily protein	macrophage migration inhibitory factor, putative, expressed	0.008	0.004	0.004	0.024	0.104	0	0.002	1	0.66	0.8	0.062	0.926	0.256	0	0.4	0.042	1	0.226	0.026	0.504	0.922	0.71	0
Zm00001d014689	AT4G16130	UDP-&beta;-L-arabinose biosynthesis II (from &beta;-L-arabinose)	ARA1,ATISA1,ISA1	arabinose kinase	GHMP kinases ATP-binding protein, putative, expressed	0.022	0	0.042	0.146	1	0.916	0.676	0.992	0.112	0.006	0.012	0.88	0.84	0.096	0.02	0.002	0.026	0.124	0.006	0	0.004	0.448	0
Zm00001d014695	AT2G07050	soybean saponin I biosynthesis | avenacin biosynthesis, initial reactions	CAS1	cycloartenol synthase 1	cycloartenol synthase, putative, expressed	0	0.994	0.008	0.082	0.976	1	0.084	1	0.48	1	0.256	0.536	1	0.806	0.89	0.474	0.992	0.594	0.002	0.614	0.322	0.408	0.496
Zm00001d014715	AT1G69740	tetrapyrrole biosynthesis I (from glutamate)	HEMB1	Aldolase superfamily protein	delta-aminolevulinic acid dehydratase, chloroplast precursor, putative, expressed	0	0.026	0	0.01	0.018	0.042	0.012	0.674	0.016	1	0.002	0.002	0.154	0.08	0	0	0.002	0.764	0.096	0.054	0.092	0.68	0
Zm00001d014719	AT3G10250	aerobic respiration I (cytochrome c)		Plant protein 1589 of unknown function	plant-specific domain TIGR01589 family protein, putative, expressed	0	0	0	0.654	0.182	0.034	0.862	0.976	0.874	0.058	0.996	1	0	0.02	0	0	0.202	0.18	0.898	0.056	0.002	0.048	0.016
Zm00001d014736	AT2G36730	aerobic respiration I (cytochrome c)		Pentatricopeptide repeat (PPR) superfamily protein	pentatricopeptide, putative, expressed	0	0.194	0.002	0.694	0.212	0.022	0.028	0.044	0.768	0.414	0.306	0.04	0.116	0.07	0.096	0.006	0.002	0.008	0.056	0.01	0.032	0.572	0.002
Zm00001d014816	AT4G35770	thiosulfate disproportionation IV (rhodanese)	ATSEN1,DIN1,SEN1	Rhodanese/Cell cycle control phosphatase superfamily protein	rhodanese-like domain containing protein, putative, expressed	0	0.206	0.026	0.124	0.018	0	0.002	0.472	0.116	0.892	0.03	0.01	0.006	0	0.062	0.406	0.338	0.014	0.014	0.002	0.002	0.992	0.01
Zm00001d014817	AT4G28780	triacylglycerol degradation		GDSL-like Lipase/Acylhydrolase superfamily protein	GDSL-like lipase/acylhydrolase, putative, expressed	0.024	0.046	0.268	0.902	0.022	0.642	0.032	0.184	0.072	0.014	0.002	0.002	0	0	0	0.008	0.01	0.004	0.046	0.628	0.002	0.088	0.004
Zm00001d014818	AT1G71691	triacylglycerol degradation		GDSL-like Lipase/Acylhydrolase superfamily protein	GDSL-like lipase/acylhydrolase, putative, expressed	0.312	0.006	0.178	0.248	0.926	0.056	0.028	0.798	0.846	0.218	0.138	0.334	0.974	0.002	0	0.132	0.004	0.43	0	0.926	0.356	0.664	0.044
Zm00001d014820	AT5G55050	triacylglycerol degradation		GDSL-like Lipase/Acylhydrolase superfamily protein	GDSL-like lipase/acylhydrolase, putative, expressed	0.004	0.738	0.962	0.85	0.436	0.018	0.04	0.236	0.45	0.022	0.07	0.02	0.936	0.042	0.004	0.806	0.25	0.362	0.214	0.028	0.476	0.914	0.188
Zm00001d014848	AT4G35090	superoxide radicals degradation | reactive oxygen species degradation	CAT2	catalase 2	catalase isozyme B, putative, expressed	0.004	0.104	0.002	0.088	0.14	0.004	0.294	0.004	0.036	0.004	0.2	0.964	0.512	0	0.754	0.014	0.018	0.002	0.934	0.3	0.008	0.866	0.002
Zm00001d014849	AT4G38270	homogalacturonan biosynthesis	GAUT3	galacturonosyltransferase 3	glycosyl transferase family 8, putative, expressed	0	0.02	0	0.982	0.388	0	0.402	0.068	0.072	0.036	0.106	0.52	0.004	0	0.028	0.004	0.004	0.126	0.268	0.276	0.002	0.05	0.002
Zm00001d014865	AT5G13000	1,3-&beta;-D-glucan biosynthesis	ATGSL12,gsl12	glucan synthase-like 12	1,3-beta-glucan synthase component domain containing protein, expressed	0.002	0.814	0.022	0.342	0.078	0.014	0.006	1	0.992	0.146	0.022	0.982	0.006	0.05	0.846	0	0.934	0.012	0	0.002	0.478	0.884	0.002
Zm00001d014866	AT1G05570	1,3-&beta;-D-glucan biosynthesis	ATGSL06,ATGSL6,CALS1,GSL06,GSL6	callose synthase 1	1,3-beta-glucan synthase component domain containing protein, expressed	0.006	0.464	0.01	0.998	1	0.108	0.004	0.846	0.764	0.984	0.43	1	0.116	0.002	0.472	0.05	0.592	0.008	0.012	0	0.004	0.87	0
Zm00001d014867	AT5G13000	1,3-&beta;-D-glucan biosynthesis	ATGSL12,gsl12	glucan synthase-like 12	1,3-beta-glucan synthase component domain containing protein, expressed	0.01	0.156	0.002	0.91	1	0.11	0.038	0.998	0.644	0.446	0.472	1	0.11	0.022	0.46	0.03	0.27	0.004	0.002	0	0.002	0.97	0
Zm00001d014876	AT1G73370	sucrose degradation II (sucrose synthase)	ATSUS6,SUS6	sucrose synthase 6	sucrose synthase, putative, expressed	0	0	0.134	0.034	0	0.002	0	0.002	0	0	0.004	0.018	0.046	0	0	0.01	0.036	0.004	0	0	0	0.054	0
Zm00001d014903	AT2G40116	phosphatidate metabolism, as a signaling molecule | D-<i>myo</i>-inositol (1,4,5)-trisphosphate biosynthesis | phospholipases | D-<i>myo</i>-inositol-5-phosphate metabolism		Phosphoinositide-specific phospholipase C family protein	phospholipase C, putative, expressed	0.004	0	0	0.336	0.52	0.178	0.898	0.104	0.978	0.002	0	0.94	0.526	0.506	0.538	0.028	0.092	0.004	0.008	0	0.6	0.036	0
Zm00001d014906	AT3G08510	phosphatidate metabolism, as a signaling molecule | D-<i>myo</i>-inositol (1,4,5)-trisphosphate biosynthesis | phospholipases | D-<i>myo</i>-inositol-5-phosphate metabolism	ATPLC2,PLC2	phospholipase C 2	phospholipase C, putative, expressed	0.028	0.002	0.002	0.216	0.102	0.692	0.274	1	0.572	0.494	0.024	0.12	0.118	0.996	0.126	0.022	0.012	0.018	0.004	0.308	0.96	0.184	0
Zm00001d014911	AT3G09920	3-phosphoinositide biosynthesis | D-<i>myo</i>-inositol (1,4,5)-trisphosphate biosynthesis	PIP5K9	phosphatidyl inositol monophosphate 5 kinase	phosphatidylinositol-4-phosphate 5-kinase, putative, expressed	0	0	0.002	0.074	0.936	0.692	0	0.006	0.252	0.004	0.816	0.274	0.012	0.024	0	0.002	0.068	0.002	0.02	0.154	0.854	0.404	0
Zm00001d014912	AT4G26510	pyrimidine nucleobases salvage I | pyrimidine salvage pathway | superpathway of pyrimidine nucleobases salvage | superpathway of pyrimidine ribonucleosides salvage | pyrimidine ribonucleosides salvage I	UKL4	uridine kinase-like 4	uridine/cytidine kinase-like 1, putative, expressed	0	0	0	0.588	0.032	0	0.01	0.114	0.094	0.348	0.002	0.006	0.006	0	0.224	0.042	0	0	0.022	0	0.078	0.024	0
Zm00001d014953	AT5G26030	heme <i>b</i> biosynthesis I (aerobic)	ATFC-I,FC-I,FC1	ferrochelatase 1	ferrochelatase-2, chloroplast precursor, putative, expressed	0.656	0	0.01	0.01	0.214	0	0.634	0.946	0.014	0.192	0.008	0.058	0.004	0	0	0.008	0	0	0.336	0	0	0.378	0
Zm00001d014958	AT2G12190	cutin biosynthesis		Cytochrome P450 superfamily protein	cytochrome P450, putative, expressed	0.002	0.002	0.026	0.926	0.088	0.006	0.084	1	0.072	0.88	0.362	0.016	0	0.006	0.44	0.014	0.602	0.022	0.008	0.002	0.238	1	0.094
Zm00001d015008	AT5G17310	sucrose degradation II (sucrose synthase) | UDP-&alpha;-D-glucose biosynthesis I | superpathway of sucrose and starch metabolism I (non-photosynthetic tissue) | stachyose degradation	AtUGP2,UGP2	UDP-glucose pyrophosphorylase 2	UTP--glucose-1-phosphate uridylyltransferase, putative, expressed	0	0.004	0	0.026	0.962	0	0.002	0.002	0.004	0.608	0.052	0	0	0	0.002	0	0	0	0.022	0.002	0.226	0.164	0
Zm00001d015053	AT1G61680	(3<i>E</i>)-4,8-dimethylnona-1,3,7-triene biosynthesis I | (3<i>S</i>)-linalool biosynthesis	ATTPS14,TPS14	terpene synthase 14	terpene synthase, putative, expressed	0.004	0.022	0	0.03	0	0	0.012	0.456	0.2	0.392	0.31	0.134	0	0	0.002	0.004	0	0.002	0.412	0	0	0.722	0.006
Zm00001d015054	AT1G61680	(3<i>E</i>)-4,8-dimethylnona-1,3,7-triene biosynthesis I | (3<i>S</i>)-linalool biosynthesis	ATTPS14,TPS14	terpene synthase 14	terpene synthase, putative, expressed	0	0.044	0	0.006	0.002	0	0.006	0.504	0.094	0.376	0.38	0.296	0	0	0.006	0.004	0	0.006	0.604	0	0	0.59	0.356
Zm00001d015088	AT4G13430	L-leucine biosynthesis	ATLEUC1,IIL1	isopropyl malate isomerase large subunit 1	3-isopropylmalate dehydratase large subunit 2, putative, expressed	0	0.004	0.004	0.084	1	0	0.308	0.084	0.024	0.184	0.876	0.316	0.01	0	0.036	0.456	0.238	0.1	0.964	0.004	0.002	0.042	0.016
Zm00001d015101	AT2G03880	aerobic respiration I (cytochrome c)		Pentatricopeptide repeat (PPR) superfamily protein	pentatricopeptide repeat-containing protein, putative, expressed	0	0.092	0.536	0.502	0.792	0.958	0.316	0.86	0.96	0.08	0.032	0.21	0.984	0.97	0.002	0.002	1	1	0.006	0.624	0.692	0.968	0.002
Zm00001d015103	AT2G45150	CDP-diacylglycerol biosynthesis I | CDP-diacylglycerol biosynthesis II	CDS4	cytidinediphosphate diacylglycerol synthase 4	phosphatidate cytidylyltransferase, putative, expressed	0	0.048	0.154	0.252	0.926	0.052	0.128	0.7	0.512	0.794	0.528	0.06	0.114	0	0.29	0	0.1	0.002	0.022	0.002	0.002	0.166	0
Zm00001d015115	AT2G44530	PRPP biosynthesis		Phosphoribosyltransferase family protein	phosphoribosyl transferase, putative, expressed	0.002	0.076	0.004	0.178	0.016	0.794	0.04	0.054	0.188	0.196	0.13	0.032	0.002	0	0.254	0.378	0.214	0.148	0.006	0.366	0.008	0.272	0
Zm00001d015182	AT2G18250	coenzyme A biosynthesis I (prokaryotic)	ATCOAD,COAD	4-phosphopantetheine adenylyltransferase	cytidylyltransferase domain containing protein, expressed	0.01	0.182	0.004	0.1	1	0.166	1	1	0.738	0.45	0.152	1	0.152	0.706	1	0.81	1	0.812	0.306	0.104	0.658	0.622	0.888
Zm00001d015183	AT5G14760	NAD <i>de novo</i> biosynthesis I (from aspartate)	AO	L-aspartate oxidase	L-aspartate oxidase 1, putative, expressed	0	0	0	0.014	0.176	0	0.01	0.19	0.33	0.112	0.186	0.11	0	0	0	0	0	0	0.19	0	0.004	0.438	0
Zm00001d015205	AT5G13800	chlorophyll <i>a</i> degradation II	CRN1,PPH	pheophytinase	hydrolase, alpha/beta fold family domain containing protein, expressed	0	0.002	0.048	0.004	0.056	0	0.004	0.914	0.092	0.754	0.084	0	0	0.002	0	0.612	0.026	0.004	0.002	0	0.002	0.278	0
Zm00001d015216	AT5G38020	volatile benzenoid biosynthesis I (ester formation)		S-adenosyl-L-methionine-dependent methyltransferases superfamily protein	SAM dependent carboxyl methyltransferase, putative, expressed	0.002	0.05	0	1	0.906	0.01	0.964	1	0.932	1	0.934	1	0.508	0.002	0.002	0.192	0.406	0.206	0.946	0.054	0.018	0.928	0.084
Zm00001d015217	AT4G36470	volatile benzenoid biosynthesis I (ester formation)		S-adenosyl-L-methionine-dependent methyltransferases superfamily protein	SAM dependent carboxyl methyltransferase, putative, expressed	0.002	0.108	0.056	0.608	0.166	0.576	0.834	1	0.892	1	0.354	1	0.858	0.872	0.018	0.096	0.834	0.326	0.97	0.094	0.128	0.65	0.478
Zm00001d015224	AT5G04370	volatile benzenoid biosynthesis I (ester formation)	NAMT1	S-adenosyl-L-methionine-dependent methyltransferases superfamily protein	SAM dependent carboxyl methyltransferase, putative, expressed	0.01	0.306	0.424	0.886	0.396	0.738	0.436	0.412	0.39	0.346	0.738	0.986	0.07	0.646	0.3	0.402	0.464	0.27	0.102	0.416	0.148	0.726	0.056
Zm00001d015234	AT2G07050	plant sterol biosynthesis II | cycloartenol biosynthesis | avenacin biosynthesis, initial reactions	CAS1	cycloartenol synthase 1	cycloartenol synthase, putative, expressed	0.002	0.004	0.128	0.164	0.186	0.01	0.182	1	0.03	0.554	0.96	0.914	0	0.208	0.858	0.2	0.324	0.782	0.816	0.01	0	0.976	0.626
Zm00001d015256	AT2G42010	phosphatidate metabolism, as a signaling molecule | phospholipases | choline biosynthesis III	PLDBETA,PLDBETA1	phospholipase D beta 1	phospholipase D, putative, expressed	0	0	0.05	0.098	1	0.252	0.046	0.018	0.012	0.266	0.55	0.056	0	0	0	0.2	0.008	0	0.004	0	0.01	0.006	0
Zm00001d015306	AT3G54690	CMP-3-deoxy-D-<I>manno</I>-octulosonate biosynthesis		Sugar isomerase (SIS) family protein	uncharacterized protein CPn_0526/CP_0226/CPj0526/CpB0547, putative, expressed	0	0.004	0.016	0.42	0.202	0	0.104	0.872	0.502	0.122	0.304	0.012	0.002	0.01	0.454	0.01	0.054	0.346	0.006	0.002	0.38	0.538	0.01
Zm00001d015344	AT2G25710	biotin-carboxyl carrier protein assembly	HCS1	holocarboxylase synthase 1	biotin--protein ligase, putative, expressed	0	0.05	0.008	0.434	0.912	0.934	0.048	0.04	0.522	0.834	0.01	0.212	0.764	0.004	0.128	0.03	0.264	0.032	0.088	0.11	0.004	0.158	0.002
Zm00001d015356	AT1G06570	vitamin E biosynthesis (tocopherols) | plastoquinol-9 biosynthesis I	HPD,PDS1	phytoene desaturation 1	glyoxalase family protein, putative, expressed	0.118	0.49	0.19	0.536	0.116	0	0.022	0.072	0.922	0.024	0.026	0.002	0	0.002	0.842	0.45	0.042	0	0.072	0	0.014	0.402	0.004
Zm00001d015366	AT5G08280	tetrapyrrole biosynthesis I (from glutamate)	HEMC	hydroxymethylbilane synthase	porphobilinogen deaminase, chloroplast precursor, putative, expressed	0	0.052	0	0.002	0.002	0.89	0	1	0.018	0.58	0.028	0.132	0.992	0.648	0.006	0	0.512	0.99	0	0.944	0.142	0.21	0.348
Zm00001d015376	AT1G79550	gluconeogenesis I | sucrose biosynthesis I (from photosynthesis) | Calvin-Benson-Bassham cycle | glycolysis IV (plant cytosol) | glycolysis II (from fructose 6-phosphate) | glycolysis I (from glucose 6-phosphate)	PGK	phosphoglycerate kinase	phosphoglycerate kinase protein, putative, expressed	0	0.014	0.008	0.616	0.032	0.1	0.014	0.836	0.03	0.996	0.006	0	0	0	0	0	0	0.03	0.01	0.002	1	0.15	0.006
Zm00001d015378	AT2G35120	photorespiration | folate transformations II | glycine cleavage		Single hybrid motif superfamily protein	glycine cleavage system H protein, putative, expressed	0	0.12	0.314	0.63	0.016	0.98	0.018	0.924	0.226	0.114	0.316	0.03	0.03	0.95	0.622	0.518	1	0.412	0.028	0.004	0.998	0.856	0.572
Zm00001d015383	AT1G79530	gluconeogenesis I | sucrose biosynthesis I (from photosynthesis) | glycolysis IV (plant cytosol) | glycolysis II (from fructose 6-phosphate) | glycolysis I (from glucose 6-phosphate)	GAPCP-1	glyceraldehyde-3-phosphate dehydrogenase of plastid 1	glyceraldehyde-3-phosphate dehydrogenase, putative, expressed	0	0	0	0.002	0.004	0.014	0.082	0.002	0.018	0.004	0	0.292	0	0.016	0.024	0	0.004	0.002	0.318	0	0	0.01	0
Zm00001d015399	AT2G32260	phosphatidylcholine biosynthesis I | choline biosynthesis III | phosphatidylcholine biosynthesis II	ATCCT1,CCT1	phosphorylcholine cytidylyltransferase	cytidylyltransferase domain containing protein, expressed	0	0.14	0.008	0.562	0.37	0.54	0.012	0.664	0.388	0.536	0.19	0.354	0.146	0.002	0.414	0.294	0.01	0.006	0.334	0.008	0.134	1	0.46
Zm00001d015404	AT1G79440	4-aminobutanoate degradation IV | 4-aminobutanoate degradation I | L-glutamate degradation IV	ALDH5F1,SSADH,SSADH1	aldehyde dehydrogenase 5F1	aldehyde dehydrogenase, putative, expressed	0	0.006	0	0.036	0.494	0	0.004	0.01	0.486	0.922	1	0.524	0	0	0.312	0.002	0.002	0	0	0	0	0.07	0.008
Zm00001d015405	AT1G79440	4-aminobutanoate degradation IV | 4-aminobutanoate degradation I | L-glutamate degradation IV	ALDH5F1,SSADH,SSADH1	aldehyde dehydrogenase 5F1	aldehyde dehydrogenase, putative, expressed	0	0.014	0.032	0.018	0.436	0.002	0.002	0.308	0.178	1	0.996	0.836	0	0	0.492	0.012	0.38	0	0.012	0	0	0.034	0.032
Zm00001d015406	AT1G79440	4-aminobutanoate degradation IV | 4-aminobutanoate degradation I | L-glutamate degradation IV	ALDH5F1,SSADH,SSADH1	aldehyde dehydrogenase 5F1	aldehyde dehydrogenase, putative, expressed	0	0.152	0	0.046	0.658	0	0	0.006	0.422	0.944	1	0.334	0	0	0.174	0.004	0.008	0	0.01	0	0	0.018	0.004
Zm00001d015445	AT3G22200	4-aminobutanoate degradation IV | 4-aminobutanoate degradation I | L-glutamate degradation IV	GABA-T,HER1,POP2	Pyridoxal phosphate (PLP)-dependent transferases superfamily protein	aminotransferase, putative, expressed	0	0.08	0.002	0.292	1	0.136	0.078	0.012	0.332	0.332	0.36	0.026	0	0.076	0.012	0.038	0.002	0.006	0.026	0.024	0.558	0.294	0.004
Zm00001d015459	AT3G21240	flavonoid biosynthesis | phenylpropanoid biosynthesis | rosmarinic acid biosynthesis I | flavonoid di-C-glucosylation	4CL2,AT4CL2	4-coumarate:CoA ligase 2	AMP-binding domain containing protein, expressed	0.958	0	0.002	0.564	0.998	0	0.08	0.072	0.902	0	0	0.66	0.018	0.09	0.014	0	0.006	0.018	0.034	0.212	0.006	0.97	0
Zm00001d015477	AT5G57800	cuticular wax biosynthesis	CER3,FLP1,WAX2,YRE	Fatty acid hydroxylase superfamily	WAX2, putative, expressed	0.056	0.028	0.026	0.538	0.94	0.46	0.11	0.03	0.586	0.864	0.352	0.056	0.998	0.02	0.042	0.304	0.012	0.092	0.294	0.998	0.188	0.044	0.004
Zm00001d015497	AT2G05710	TCA cycle II (plants and fungi) | glyoxylate cycle | L-glutamine biosynthesis III	ACO3	aconitase 3	aconitate hydratase protein, putative, expressed	0	0	0	0.108	1	0.002	0.158	0.7	0.148	0.996	0.214	0.104	0	0.004	0.022	0.212	0.006	0.328	0.632	0.05	0.082	0.15	0
Zm00001d015509	AT5G10870	L-phenylalanine biosynthesis II | L-tyrosine biosynthesis II | L-tyrosine biosynthesis III	ATCM2,CM2	chorismate mutase 2	chorismate mutase, chloroplast precursor, putative, expressed	0.002	0.01	0.15	0.386	1	0.026	0.08	0.938	0.848	0.998	0.112	0.998	0.004	0.016	0.132	0.264	0.004	0.386	0.088	0.006	0.118	0.968	0.004
Zm00001d015570	AT5G20280	sucrose biosynthesis I (from photosynthesis)	ATSPS1F,SPS1F	sucrose phosphate synthase 1F	sucrose-phosphate synthase, putative, expressed	0	0	0	0.11	0.92	0	0	0.002	0.236	0.34	0.612	0.034	0	0.002	0	0.004	0	0	0.014	0.004	0	0.086	0.002
Zm00001d015600	AT4G38040	xylogalacturonan biosynthesis		Exostosin family protein	exostosin family domain containing protein, expressed	0	0	0	0.332	0	0.002	0.002	0.05	0.034	0.78	0	0.376	0	0.004	0	0	0	0.112	0.522	0.002	0.14	0.002	0
Zm00001d015612	AT1G21065	thiamine diphosphate biosynthesis IV (eukaryotes) | thiamine salvage II | thiamine salvage IV (yeast)			GA16396-PA, putative, expressed	0	0.51	0.002	0.408	0.044	0	0.236	0.024	0.684	0.152	0.34	0.488	0.196	0.022	0.012	0.088	0.01	0.054	0.01	0.03	0.004	0.23	0.004
Zm00001d015636	AT2G04570	triacylglycerol degradation		GDSL-like Lipase/Acylhydrolase superfamily protein	GDSL-like lipase/acylhydrolase, putative, expressed	0.002	0.422	0.018	0.338	1	0.796	0.978	0.062	0.628	0.292	0.006	0.388	0.728	1	0.926	0.86	0.414	0.012	0.012	0.002	1	1	0.146
Zm00001d015637	AT4G26790	triacylglycerol degradation		GDSL-like Lipase/Acylhydrolase superfamily protein	GDSL-like lipase/acylhydrolase, putative, expressed	0.02	0.006	0.036	0.038	0.026	0.016	0.026	0.988	0.988	0.216	0.008	0.986	0.876	0.102	0.046	0.868	0.168	0.986	0.346	0.992	0.098	0.09	0.002
Zm00001d015721	AT2G26710	brassinosteroids inactivation	BAS1,CYP72B1,CYP734A1	Cytochrome P450 superfamily protein	cytochrome P450 72A1, putative, expressed	0.002	0.004	0.004	0.974	0.91	0.006	0.006	0.014	0.112	0.726	0.022	0.036	0.016	0.236	0.008	0.4	0.016	0.068	0	0.04	0.01	0.09	0
Zm00001d015747	AT3G48920	TCA cycle II (plants and fungi) | L-glutamine biosynthesis III	AtMYB45,MYB45	myb domain protein 45	MYB family transcription factor, putative, expressed	0	0.012	0.01	0.044	0.308	0.008	0.106	0.088	0.114	0.962	0.598	0.056	0.008	0	0.01	0.754	0.004	0.122	0.042	0.004	0.268	0.82	0.178
Zm00001d015767	AT3G15760	glutathione biosynthesis			expressed protein	0.006	0.112	0.29	0.954	0.14	0.002	0.008	1	0.162	0.066	0.114	0.02	1	0.004	0.522	0.994	0.014	0.986	0.084	0.908	0.05	0.45	0.002
Zm00001d015811	AT4G17150	triacylglycerol degradation		alpha/beta-Hydrolases superfamily protein	protein with a conserved N-terminal region, putative, expressed	0	0.008	0.05	0.564	0.984	0	0.028	0.144	0.022	0.828	0.058	0.124	0.002	0.052	0	0.126	0.04	0.002	0.002	0.006	0.354	0.126	0
Zm00001d015816	AT2G04540	octanoyl-[acyl-carrier protein] biosynthesis (mitochondria, yeast) | <i>cis</i>-vaccenate biosynthesis | palmitate biosynthesis II (bacteria and plants)		Beta-ketoacyl synthase	3-oxoacyl-synthase, putative, expressed	0	0.002	0	0.348	0.072	0	0.006	0.622	0.08	0.354	0.004	0.03	0	0.05	0	0.214	0	0.084	0.016	0	0.02	0.02	0.028
Zm00001d015818	AT2G42010	phosphatidate metabolism, as a signaling molecule | phospholipases | choline biosynthesis III	PLDBETA,PLDBETA1	phospholipase D beta 1	phospholipase D, putative, expressed	0	0	0.004	0.134	1	0.198	0.004	0.134	0.112	0.05	0.764	0.124	0	0	0	0.282	0.05	0.016	0.374	0	0.092	0.068	0
Zm00001d015852	AT3G45140	traumatin and (<i>Z</i>)-3-hexen-1-yl acetate biosynthesis | jasmonic acid biosynthesis	ATLOX2,LOX2	lipoxygenase 2	lipoxygenase, putative, expressed	0	0.78	0.022	0.086	0.074	0.932	0.002	0.412	0.18	0.258	0.096	0.912	0.182	0.002	0.996	0.012	1	0.032	0.022	0.174	0.088	0.152	0.002
Zm00001d015856	AT2G44350	TCA cycle II (plants and fungi) | glyoxylate cycle | L-glutamine biosynthesis III	ATCS,CSY4	Citrate synthase family protein	citrate synthase, putative, expressed	0	0.074	0	0.888	0.444	0.1	0.044	0.264	0.342	0.052	0.166	0.514	0.006	0	0.062	0.034	0	0.092	0	0.01	0.094	0.078	0.04
Zm00001d015960	AT4G10950	triacylglycerol degradation		SGNH hydrolase-type esterase superfamily protein	GDSL-like lipase/acylhydrolase, putative, expressed	0.028	0.308	0.078	0.908	0.48	0.04	0.24	0.94	0.386	0.742	0.05	0.23	0.032	0.028	0.032	0.354	0.596	0.01	0.452	0.09	0.208	0.382	0.362
Zm00001d015975	AT1G67280	methylglyoxal degradation I		Glyoxalase/Bleomycin resistance protein/Dioxygenase superfamily protein	glyoxalase family protein, putative, expressed	0	0.004	0.016	0.032	0	0	0	0.692	0	0.872	0.546	0.764	0	0	0.002	0	0.07	0.016	0.004	0	0.002	0.002	0
Zm00001d015976	AT1G67280	methylglyoxal degradation I		Glyoxalase/Bleomycin resistance protein/Dioxygenase superfamily protein	glyoxalase family protein, putative, expressed	0	0	0.022	0.056	0.03	0	0	1	0	0.258	0.678	0.754	0	0	0.326	0	0.092	0.074	0.336	0.02	0	0	0
Zm00001d015985	AT4G32770	vitamin E biosynthesis (tocotrienols) | vitamin E biosynthesis (tocopherols)	ATSDX1,VTE1	tocopherol cyclase, chloroplast / vitamin E deficient 1 (VTE1) / sucrose export defective 1 (SXD1)	tocopherol cyclase, chloroplast precursor, putative, expressed	0	0	0.048	0	0	0	0.01	0.992	0	0.244	0.744	0.804	0	0	0	0	0.044	0.006	0.254	0.068	0.002	0.382	0.002
Zm00001d015986	AT3G16190	NAD salvage pathway V (PNC V cycle) | pyridine nucleotide cycling (plants)		Isochorismatase family protein	isochorismatase family protein, putative, expressed	0	0.092	0.032	0.768	0.198	0.014	0.482	0.264	0.244	0.862	0.312	0.872	0.052	0.014	0.044	0.286	0.004	0.014	0.218	0	0.358	0.822	0.196
Zm00001d015992	AT4G29010	fatty acid &beta;-oxidation II (peroxisome) | unsaturated, even numbered fatty acid &beta;-oxidation | fatty acid &beta;-oxidation III (unsaturated, odd number) | very long chain fatty acid biosynthesis II | fatty acid beta-oxidation V (unsaturated, odd number, di-isomerase-dependent)	AIM1	Enoyl-CoA hydratase/isomerase family	3-hydroxyacyl-CoA dehydrogenase, putative, expressed	0.014	0	0.038	0.51	0.748	0.15	0.02	0.13	0.02	0.444	0.002	0.002	0.1	0.058	0.034	0.002	0.062	0	0.014	0.002	0.034	0.032	0.002
Zm00001d016006	AT5G57850	4-aminobenzoate biosynthesis | tetrahydrofolate biosynthesis II		D-aminoacid aminotransferase-like PLP-dependent enzymes superfamily protein	aminotransferase domain containing protein, putative, expressed	0.04	0.256	0.006	0.018	0.196	0.996	0.278	0.32	0.404	0.594	0.014	0.716	1	0.108	0.006	0.008	0.794	0.186	0.368	0.012	0.046	0.92	0.002
Zm00001d016134	AT4G03280	photosynthesis light reactions	PETC,PGR1	photosynthetic electron transfer C	cytochrome b6-f complex iron-sulfur subunit, chloroplast precursor, putative, expressed	0	0	0	0.002	0	0	0	0.562	0.002	0.144	0.186	0.152	0	0	0.108	0.004	0	0.004	0.176	0	0	0.13	0
Zm00001d016144	AT1G53520	flavonoid biosynthesis | flavonoid biosynthesis (in equisetum) | flavonoid di-C-glucosylation		Chalcone-flavanone isomerase family protein	chalcone isomerase 3, putative, expressed	0	0	0	0.054	0	0	0.002	0.628	0.008	0.26	0.842	0.956	0.012	0	0	0.082	0	0.036	0.052	0.02	0	0.582	0
Zm00001d016155	AT3G14570	1,3-&beta;-D-glucan biosynthesis	ATGSL04,atgsl4,gsl04	glucan synthase-like 4	1,3-beta-glucan synthase component domain containing protein, expressed	0	0.144	0	0.174	0.986	0.992	0.14	0.786	0.762	0.494	0.078	0.354	1	0.536	0.042	0.644	0.966	0.088	0.006	0.13	0.926	1	0.014
Zm00001d016156	AT3G14570	1,3-&beta;-D-glucan biosynthesis	ATGSL04,atgsl4,gsl04	glucan synthase-like 4	1,3-beta-glucan synthase component domain containing protein, expressed	0.002	0.158	0	0.182	0.426	0.902	0.224	0.158	0.332	0.048	0.024	0.182	0.996	0.348	0.014	0.4	0.892	0.01	0.028	0.08	0.284	0.988	0.126
Zm00001d016157	AT5G13000	1,3-&beta;-D-glucan biosynthesis	ATGSL12,gsl12	glucan synthase-like 12	1,3-beta-glucan synthase component domain containing protein, expressed	0	0.074	0.028	0.382	0.37	0.768	0.122	0.07	0.33	0.156	0.026	0.27	1	0.054	0.138	0.324	0.824	0.018	0.096	0.092	0.31	0.642	0.944
Zm00001d016166	AT3G14940	CO<sub>2</sub> fixation into oxaloacetate (anaplerotic) | C4 photosynthetic carbon assimilation cycle, PEPCK type | C4 photosynthetic carbon assimilation cycle, NADP-ME type | L-glutamine biosynthesis III	ATPPC3,PPC3	phosphoenolpyruvate carboxylase 3	phosphoenolpyruvate carboxylase, putative, expressed	0.026	0.17	0.946	0.636	0.034	0.016	0.57	0.044	0.282	1	0.15	0.004	0.87	0.036	0.002	0.138	0.034	0.002	0.006	0.228	0.04	0.122	0
Zm00001d016198	AT2G30970	superpathway of L-isoleucine biosynthesis I | C4 photosynthetic carbon assimilation cycle, PEPCK type | L-aspartate biosynthesis | L-aspartate degradation I | L-aspartate degradation II | superpathway of L-threonine biosynthesis	ASP1	aspartate aminotransferase 1	aminotransferase, classes I and II, domain containing protein, expressed	0	0.544	0.006	0.01	1	0	0.004	0	0.044	0.172	0.558	0.112	0	0	1	0.966	0	0	0.002	0	0.046	0.342	0.002
Zm00001d016248	AT3G58750	TCA cycle II (plants and fungi) | glyoxylate cycle | L-glutamine biosynthesis III	CSY2	citrate synthase 2	citrate synthase, putative, expressed	0	0.002	0.068	0.624	0.466	0	0.848	0.036	0.152	0.084	0.42	0.002	0	0.352	0.55	0.254	0	0.028	0.042	0.008	0.236	0.486	0
Zm00001d016301	AT1G17710	choline biosynthesis I		Pyridoxal phosphate phosphatase-related protein	phosphoethanolamine/phosphocholine phosphatase, putative, expressed	0.018	0.482	0.014	0.136	0.736	0.004	0.048	0.57	0.42	0.61	0.242	0.04	0.862	0.466	0.02	0.07	0.136	0.076	0.062	0.002	0.748	0.21	0.01
Zm00001d016365	AT1G54220	pyruvate decarboxylation to acetyl CoA		Dihydrolipoamide acetyltransferase, long form protein	2-oxo acid dehydrogenases acyltransferase domain containing protein, expressed	0	0	0	0.674	0.728	0.072	0.002	0.002	0.002	0.968	0.086	0.024	0.002	0.002	0	0	0	0	0	0	0.054	0.006	0
Zm00001d016417	AT2G36780	cytokinin-<i>O</i>-glucosides biosynthesis		UDP-Glycosyltransferase superfamily protein	UDP-glucoronosyl and UDP-glucosyl transferase, putative, expressed	0	0.452	0.06	0.764	0.79	0.058	0.644	0.594	0.362	0.484	0.084	0.162	0.426	0.106	0.452	0.044	0.784	0.516	0.438	0.136	0.202	0.94	0.018
Zm00001d016441	AT5G36160	2'-deoxymugineic acid phytosiderophore biosynthesis		Tyrosine transaminase family protein	tyrosine aminotransferase, putative, expressed	0.352	0.236	0.076	0.148	1	0.102	0.064	0.328	0.57	0.858	0.932	0.922	0.006	0.956	0.226	0.06	0.036	0.034	0.186	0.018	0.174	0.288	0.044
Zm00001d016469	AT4G31290	&gamma;-glutamyl cycle		ChaC-like family protein	cation transport regulator-like protein 1, putative, expressed	0	0.746	0.022	0.12	0.012	0.004	0.034	0.298	0.066	0.206	0.376	0.946	0.048	0.018	1	0.252	0.796	0.014	0.002	0.068	0.002	0.194	0.01
Zm00001d016475	AT3G47390	flavin biosynthesis I (bacteria and plants)	PHS1	cytidine/deoxycytidylate deaminase family protein	riboflavin biosynthesis protein ribD, putative, expressed	0	0.048	0.008	0.082	0.064	0.596	0.024	0.118	0.27	0.706	0.92	0.302	0.518	0.044	0.03	0.15	0.028	0.014	0.186	0	0.074	0.854	0.016
Zm00001d016493	AT3G25400	pyrimidine deoxyribonucleotides dephosphorylation			MazG nucleotide pyrophosphohydrolase domain containing protein, expressed	0	0.022	0	0.984	0.012	0.004	0.022	0	0.012	0.216	0.152	0.004	0	0.116	0.036	0.004	0	0.088	0.292	0	0	0.9	0.006
Zm00001d016531	AT3G25140	homogalacturonan biosynthesis	GAUT8,QUA1	Nucleotide-diphospho-sugar transferases superfamily protein	glycosyl transferase 8 domain containing protein, putative, expressed	0.004	0.002	0.176	0.936	0.91	0.006	0.002	0.122	1	0.12	0.026	0.002	0.004	0.002	0.906	0.386	0.008	0.104	0.128	0.874	0.162	0.644	0.01
Zm00001d016550	AT1G24360	octanoyl-[acyl-carrier protein] biosynthesis (mitochondria, yeast) | stearate biosynthesis II (bacteria and plants) | fatty acid elongation -- saturated | <i>cis</i>-vaccenate biosynthesis | palmitate biosynthesis II (bacteria and plants)		NAD(P)-binding Rossmann-fold superfamily protein	3-oxoacyl-reductase, chloroplast precursor, putative, expressed	0	0.116	0	0.122	0.056	0	0.526	0.512	0.156	0.234	0.114	1	0	0	0.002	0	0.112	0.342	0.038	0	0.008	0.02	0.224
Zm00001d016558	AT1G58370	(1,4)-&beta;-D-xylan degradation	ATXYN1,RXF12	glycosyl hydrolase family 10 protein / carbohydrate-binding domain-containing protein	glycosyl hydrolase family 10 protein, putative, expressed	0	0.034	0.37	0.804	0.912	0.002	0.098	0.82	0.506	0.73	0.108	0.886	0.002	0.504	0.006	0.354	0.176	0.256	0.006	0	0.094	0.766	0.01
Zm00001d016566	AT3G48680	aerobic respiration III (alternative oxidase pathway) | aerobic respiration I (cytochrome c) | NAD/NADH phosphorylation and dephosphorylation	GAMMA CAL2	gamma carbonic anhydrase-like 2	uncharacterized protein MJ0304, putative, expressed	0	0.248	0.002	0.296	0.046	0.002	0.106	0.424	0.09	0.164	0.596	0.41	0.022	0.016	0.006	0.002	0.062	0.196	0.148	0	0.006	0.444	0.274
Zm00001d016588	AT3G02040	glycerophosphodiester degradation	SRG3	senescence-related gene 3	glycerophosphoryl diester phosphodiesterase family protein, putative, expressed	0	0.024	0.398	0.234	0.044	0	0.286	0.014	0.096	0.266	0.086	0.002	0.002	0.004	0.216	0.362	0.082	0	0.696	0.056	0.228	0.348	0.004
Zm00001d016595	AT5G51140	flavin biosynthesis I (bacteria and plants)		Pseudouridine synthase family protein	RNA pseudouridine synthase, putative, expressed	0	0.052	0	0.304	0.71	0.408	0.12	0.006	0.624	0.026	0.116	0.008	0.336	0	0.732	0.002	0.582	0.002	0.062	0.01	0.148	0.018	0
Zm00001d016619	AT5G13430	aerobic respiration I (cytochrome c)		Ubiquinol-cytochrome C reductase iron-sulfur subunit	cytochrome b-c1 complex subunit Rieske, mitochondrial precursor, putative, expressed	0	0.058	0	0.112	0.948	0.002	0.006	0.166	0.106	0.024	0.064	0	0	0	0.002	0	0.012	0.01	0.01	0.356	0.008	0.048	0.038
Zm00001d016659	AT5G36880	ethanol degradation II | acetate conversion to acetyl-CoA	ACS	acetyl-CoA synthetase	AMP-binding enzyme, putative, expressed	0.634	0	0	0.036	0.456	0.77	0.002	0.032	0.634	0.014	0	0.104	0.002	0	0.018	0.008	0.006	0.002	0	0	0.006	0.008	0
Zm00001d016704	AT2G27450	putrescine biosynthesis II	ATNLP1,CPA,NLP1	nitrilase-like protein 1	N-carbamoylputrescine amidase, putative, expressed	0	0.296	0.004	0.126	0.48	0.014	0.008	0.144	0.67	0.468	0.002	0.024	0.204	0.03	0.02	0.376	0	0.262	0.168	0.984	0.394	0.08	0.064
Zm00001d016705	AT5G04750	aerobic respiration III (alternative oxidase pathway) | aerobic respiration I (cytochrome c) | NAD/NADH phosphorylation and dephosphorylation		F1F0-ATPase inhibitor protein, putative	expressed protein	0	0.064	0.926	0.462	0.914	0	0.004	0.024	0.09	0.306	0.292	0.54	0	0	0.356	0.01	0	0.112	0	0	0.05	0.658	0.036
Zm00001d016731	AT3G11670	galactolipid biosynthesis I	DGD1	UDP-Glycosyltransferase superfamily protein	digalactosyldiacylglycerol synthase, chloroplast precursor, putative, expressed	0	0	0.004	0.074	0.386	0	0.012	0.052	0.02	1	0.096	0	0	0.032	0.324	0	0.042	0	0.066	0	0.4	0	0
Zm00001d016802	AT1G77490	L-ascorbate degradation V | ascorbate glutathione cycle	TAPX	thylakoidal ascorbate peroxidase	OsAPx8 - Thylakoid-bound Ascorbate Peroxidase encoding gene 5,8, expressed	0	0	0	0	0	0	0	0.006	0.002	0.238	0.548	0	0	0	0	0	0	0.006	0.002	0	0	0.002	0
Zm00001d016815	AT2G13600	aerobic respiration I (cytochrome c)		Pentatricopeptide repeat (PPR) superfamily protein	pentatricopeptide, putative, expressed	0	0.01	0	0.038	0.018	0	0.014	0	0.004	0.098	0	0	0	0	0	0.002	0	0	0.082	0.024	0.312	0.096	0
Zm00001d016834	AT1G10310	octanoyl-[acyl-carrier protein] biosynthesis (mitochondria, yeast) | stearate biosynthesis II (bacteria and plants) | fatty acid elongation -- saturated | <i>cis</i>-vaccenate biosynthesis | palmitate biosynthesis II (bacteria and plants)		NAD(P)-binding Rossmann-fold superfamily protein	uncharacterized oxidoreductase yoxD, putative, expressed	0	0.008	0.334	0.068	0.198	0.002	0.172	0.102	0.08	0.972	0.384	0.032	0.022	0.156	0.074	0.198	0.002	0.028	0.062	0.018	0.016	0.318	0.002
Zm00001d016844	AT4G15760	urate conversion to allantoin II	MO1	monooxygenase 1	expressed protein	0.002	0.018	0.052	0.57	0.098	0.522	0.094	0.68	0.982	0.068	0.064	0.1	0.594	0.988	0.252	0.098	0.03	0.896	0.046	0.182	1	0.942	0.01
Zm00001d016854	AT2G30390	heme <i>b</i> biosynthesis I (aerobic)	ATFC-II,FC-II,FC2	ferrochelatase 2	ferrochelatase-2, chloroplast precursor, putative, expressed	0	0	0	0	0.122	0	0	0.948	0	0.468	0.186	0	0	0.002	0.024	0.03	0	0.018	0.006	0.062	0	0.066	0
Zm00001d016866	AT2G31955	molybdenum cofactor biosynthesis	CNX2	cofactor of nitrate reductase and xanthine dehydrogenase 2	molybdenum cofactor biosynthesis protein 1, putative, expressed	0	0.006	0.008	0.384	1	0.08	0.396	0.376	0.22	0.178	0.93	0.482	0.588	0	0.388	0.09	0	0.32	0.006	0	0.018	0.996	0.004
Zm00001d016943	AT1G14150	photosynthesis light reactions	PQL1,PQL2	PsbQ-like 2	oxygen evolving enhancer protein 3, identical, putative, expressed	0	0.01	0.066	0.146	0.002	0	0	0.054	0.164	0.808	0.582	0.14	0.004	0	0.038	0.008	0.002	0.12	0.016	0.004	0.02	0.274	0
Zm00001d016995	AT1G68890	1,4-dihydroxy-2-naphthoate biosynthesis II (plants) | 2-carboxy-1,4-naphthoquinol biosynthesis		magnesium ion binding;thiamin pyrophosphate binding;hydro-lyases;catalytics;2-succinyl-5-enolpyruvyl-6-hydroxy-3-cyclohexene-1-carboxylic-acid synthases	isochorismate synthase 1, chloroplast precursor, putative, expressed	0	0.004	0.748	0.206	0.45	0.002	0.056	0.432	0.3	0.804	0.788	0.986	0.052	0.002	0.012	0.002	0.1	0.154	0.038	0.27	0.066	0.05	0.002
Zm00001d016996	AT1G68890	1,4-dihydroxy-2-naphthoate biosynthesis II (plants) | 2-carboxy-1,4-naphthoquinol biosynthesis		magnesium ion binding;thiamin pyrophosphate binding;hydro-lyases;catalytics;2-succinyl-5-enolpyruvyl-6-hydroxy-3-cyclohexene-1-carboxylic-acid synthases	hydrolase, alpha/beta fold family domain containing protein, expressed	0	0.518	0.066	0.18	0.028	0.934	0.06	1	0.982	0.822	0.21	0.844	0.374	0.648	0.008	0.016	0.002	1	0.14	0.958	0.348	0.042	0.18
Zm00001d017036	AT4G26690	glycerophosphodiester degradation	GPDL2,MRH5,SHV3	PLC-like phosphodiesterase family protein	glycerophosphoryl diester phosphodiesterase family protein, putative, expressed	0	0.18	0.544	0.978	0.698	1	0.032	0.884	0.074	0.244	0.018	0.998	1	0.978	0.858	0.06	0.986	0.738	0.026	0.01	0.018	1	0.008
Zm00001d017077	AT5G07990	flavonol biosynthesis | luteolin biosynthesis	CYP75B1,D501,TT7	Cytochrome P450 superfamily protein	cytochrome P450, putative, expressed	0	0.03	0.624	0.124	0.478	0.436	0.23	0.992	0.03	0.944	0.49	1	0.188	0.012	0.764	0.734	1	0.064	0.552	0.12	0.526	0.572	0.008
Zm00001d017091	AT4G35650	TCA cycle II (plants and fungi) | L-glutamine biosynthesis III	IDH-III	isocitrate dehydrogenase III	dehydrogenase, putative, expressed	0.002	0	0.012	0.734	0.92	0.006	0.128	0.05	0.038	0.094	0.006	0.01	0.272	0.22	0.192	0.012	0	0.006	0.002	0.532	0	0.022	0.042
Zm00001d017111	AT1G67730	very long chain fatty acid biosynthesis II | very long chain fatty acid biosynthesis I	ATKCR1,KCR1,YBR159	beta-ketoacyl reductase 1	oxidoreductase, short chain dehydrogenase/reductase family, putative, expressed	0.24	0.004	0.006	0.994	0.074	0.164	0	0.254	0.844	0.188	0.092	0.93	0.526	0.404	0.722	0.004	0.836	0.946	0.018	0.898	0.072	0.204	0.114
Zm00001d017119	AT5G40760	pentose phosphate pathway (oxidative branch) I	G6PD6	glucose-6-phosphate dehydrogenase 6	glucose-6-phosphate 1-dehydrogenase, cytoplasmic isoform, putative, expressed	0.056	0.004	0.016	0.008	0.208	0.008	0.026	0.986	0.052	0.366	0.002	0.824	0	0.024	0.008	0.006	0.156	0.13	0.008	0	0.082	0.014	0.116
Zm00001d017121	AT1G13440	gluconeogenesis I | sucrose biosynthesis I (from photosynthesis) | glycolysis IV (plant cytosol) | glycolysis II (from fructose 6-phosphate) | glycolysis I (from glucose 6-phosphate)	GAPC-2,GAPC2	glyceraldehyde-3-phosphate dehydrogenase C2	glyceraldehyde-3-phosphate dehydrogenase, putative, expressed	0	0.714	0.02	0.33	0.032	0	0	0.012	0.608	0.45	0.208	0	0	0	0.802	0.272	0.016	0.016	0.154	0.046	0.4	0.008	0
Zm00001d017139	AT5G60600	methylerythritol phosphate pathway II	CLB4,CSB3,GCPE,HDS,ISPG	4-hydroxy-3-methylbut-2-enyl diphosphate synthase	hydroxymethylbutenyl 4-diphosphate synthase, putative, expressed	0	0	0.006	0.05	0.006	0	0.002	0.75	0.102	0.052	0.018	0.076	0	0	0	0	0	0	0.02	0	0	0.004	0
Zm00001d017140	AT1G28580	caffeoylglucarate biosynthesis		GDSL-like Lipase/Acylhydrolase superfamily protein	GDSL-like lipase/acylhydrolase, putative, expressed	0.072	0.01	0	0.07	0.334	0	0.004	0	0.428	0.166	0.654	0.728	0	0	0.076	0.006	0	0	0	0	0	0.008	0.002
Zm00001d017145	AT2G22570	NAD salvage pathway V (PNC V cycle) | pyridine nucleotide cycling (plants)	ATNIC1,NIC1	nicotinamidase 1	isochorismatase family protein, putative, expressed	0	0	0.038	0.06	0.872	0.466	0.032	0.008	0.1	0.308	0.02	0.526	0.11	0.004	0.404	0.206	0.262	0.102	0.304	0.99	0.1	0.954	0
Zm00001d017152	AT3G54420	chitin degradation II (Vibrio)	ATCHITIV,ATEP3,CHIV,EP3	homolog of carrot EP3-3 chitinase	CHIT1 - Chitinase family protein precursor, expressed	0	0	0.234	0.48	0.14	0.074	0.428	0	0.482	0.04	0.002	0.306	0.852	0.836	0.024	0.094	0	0.002	0	0.862	0.624	0.956	0
Zm00001d017157	AT3G11950	plastoquinol-9 biosynthesis I		TRAF-like superfamily protein	TRAF-type zinc finger family protein, expressed	0	0.004	0.01	0.986	0.494	0.236	0.02	0.816	0.006	0.98	0.364	1	0	0	0.022	0.074	0.06	0.004	0.262	0.042	0.366	0.28	0.002
Zm00001d017168	AT2G31810	L-valine biosynthesis		ACT domain-containing small subunit of acetolactate synthase protein	ACT domain containing protein, expressed	0	0.19	0	0.318	0.08	0	0	0	0.038	0.036	0.362	0	0	0	0.114	0.32	0	0.044	0	0	0	0	0
Zm00001d017186	AT5G48930	chlorogenic acid biosynthesis II | chlorogenic acid biosynthesis I | phenylpropanoid biosynthesis	HCT	hydroxycinnamoyl-CoA shikimate/quinate hydroxycinnamoyl transferase	transferase family protein, putative, expressed	0.412	0	0.002	0.76	0.106	0.244	0.498	1	0.066	0	0	0.278	1	0.494	0.098	0.004	0.786	0.576	0.102	0.014	0.28	0.658	0
Zm00001d017199	AT5G58070	violaxanthin, antheraxanthin and zeaxanthin interconversion	ATTIL,TIL	temperature-induced lipocalin	OsTIL-1 Temperature-induced lipocalin-1, expressed	0	0.122	0.176	0.018	0.006	0	0.316	0.002	0.556	0.196	0.928	0.044	0.004	0	0.002	0.966	0.02	0.074	0.99	0	0.01	0.044	0.002
Zm00001d017204	AT1G27450	adenine and adenosine salvage II	APT1,ATAPT1	adenine phosphoribosyl transferase 1	phosphoribosyl transferase, putative, expressed	0	0.072	0	0.092	0.998	0.14	1	0.346	0.39	0.38	0.03	0.04	0.002	0.028	0.002	0.984	0	0.504	0.58	0.856	0.206	0.042	0.084
Zm00001d017240	AT5G40370	thioredoxin pathway		Glutaredoxin family protein	OsGrx_C2.1 - glutaredoxin subgroup I, expressed	0	0.004	0.016	0.472	0.002	0	0.032	0.006	0.03	0.048	0.358	0.026	0	0	0	0.006	0	0.01	0.802	0	0	0.008	0.002
Zm00001d017251	AT1G02205	cuticular wax biosynthesis	CER1	Fatty acid hydroxylase superfamily	WAX2, putative, expressed	0.002	0.104	0	0.084	0.02	0.436	0.012	0.99	0.168	0.888	0.084	0.658	0.536	0.014	0.008	0.008	0.51	0.014	0.012	0.49	0.77	0.652	0.002
Zm00001d017258	AT2G20420	TCA cycle II (plants and fungi)		ATP citrate lyase (ACL) family protein	succinyl-CoA ligase beta-chain, mitochondrial precursor, putative, expressed	0	0	0	0.644	0.002	0.286	0.004	0.006	0.002	0.974	0.174	0.036	0.024	0.66	0.008	0	0	0.07	0.242	0	0.002	0.022	0
Zm00001d017271	AT3G09820	adenine and adenosine salvage VI	ADK1,ATADK1	adenosine kinase 1	kinase, pfkB family, putative, expressed	0	0	0	0.62	0.158	0.93	0.096	0.054	0.152	0.014	0	0.152	0.082	0.082	0.038	0	0.43	0	0.082	0	0.842	0.568	0.058
Zm00001d017274	AT2G37040	suberin monomers biosynthesis | rosmarinic acid biosynthesis I | cinnamoyl-CoA biosynthesis | phenylpropanoid biosynthesis, initial reactions	ATPAL1,PAL1	PHE ammonia lyase 1	phenylalanine ammonia-lyase, putative, expressed	0.04	0.276	0	0.164	0.956	0.048	0.038	0.992	0.252	0.048	0.05	0.912	0.014	0.986	0.638	0	0.948	0.008	0.242	0.196	0.014	0.934	0
Zm00001d017275	AT2G37040	suberin monomers biosynthesis | rosmarinic acid biosynthesis I | cinnamoyl-CoA biosynthesis | phenylpropanoid biosynthesis, initial reactions	ATPAL1,PAL1	PHE ammonia lyase 1	phenylalanine ammonia-lyase, putative, expressed	0.364	0.012	0.22	0.08	0.004	0.518	0.212	0.986	0.722	0.002	0.004	0.262	0.976	0.032	0.246	0.104	0.98	0.446	0.866	0.17	0.002	0.824	0.142
Zm00001d017294	AT4G21200	gibberellin inactivation I (2&beta;-hydroxylation)	ATGA2OX8,GA2OX8	gibberellin 2-oxidase 8	gibberellin 2-beta-dioxygenase 7, putative, expressed	0.008	0.586	0.378	0.918	0.574	0.788	1	0.766	0.804	0.996	0.04	0.904	0.012	0.008	0.068	0.734	0.598	0.928	1	0.584	0.478	0.602	0.126
Zm00001d017417	AT1G77370	thioredoxin pathway		Glutaredoxin family protein	OsGrx_C3 - glutaredoxin subgroup I, expressed	0.01	0.57	0.008	0.008	0.124	0.226	0.008	0.022	0.412	0.318	0.504	0.168	0.632	0	0.274	0	0.052	0.044	0.26	0	0.008	0.006	0
Zm00001d017418	AT4G36250	&beta;-alanine biosynthesis I | ethanol degradation II | benzoate biosynthesis III (CoA-dependent, non-&beta;-oxidative) | fatty acid &alpha;-oxidation I	ALDH3F1	aldehyde dehydrogenase 3F1	aldehyde dehydrogenase, putative, expressed	0	0.32	0.002	0.012	0.022	0	0.01	0.924	0.252	0.1	0.326	0.962	0	0.02	0.266	0.006	0.674	0.118	0.06	0.054	0.032	0.178	0
Zm00001d017459	AT4G16800	L-leucine degradation I		ATP-dependent caseinolytic (Clp) protease/crotonase family protein	enoyl-CoA hydratase/isomerase family protein, putative, expressed	0	0.012	0.192	0.166	1	0.7	0.342	0.01	0.44	0.98	0.018	0.022	0.002	0.516	0.196	0.408	0.51	0.02	1	0.004	0	1	0.592
Zm00001d017467	AT2G43090	L-leucine biosynthesis		Aconitase/3-isopropylmalate dehydratase protein	3-isopropylmalate dehydratase small subunit 2, putative, expressed	0.002	0.01	0	0.55	0.014	0	0.002	0.038	0.136	0.592	0.706	0.028	0	0	0	0.002	0.732	0.276	0.526	0.004	0	0.042	0
Zm00001d017502	AT5G51460	trehalose biosynthesis I	ATTPPA	Haloacid dehalogenase-like hydrolase (HAD) superfamily protein	CPuORF22 - conserved peptide uORF-containing transcript, expressed	0.008	0.02	0.32	0.278	0.114	0.382	0.076	1	0.264	0.542	0.006	0.174	0.024	0.01	0.002	0.364	0.024	0.06	0.012	0.038	0.384	0.648	0.024
Zm00001d017584	AT1G12640	phospholipid remodeling (phosphatidylcholine, yeast) | phosphatidylcholine acyl editing		MBOAT (membrane bound O-acyl transferase) family protein	O-acyltransferase, putative, expressed	0	0.002	0	0.078	0.042	0.188	0.066	0.996	0.076	0.204	0.306	0.266	0.82	0.108	0	0.004	0.868	0.066	0.018	0.094	0.048	0.012	0.002
Zm00001d017598	AT1G12570	suberin monomers biosynthesis | cutin biosynthesis		Glucose-methanol-choline (GMC) oxidoreductase family protein	HOTHEAD precursor, putative, expressed	0	0.236	0.018	0.43	0.028	0	0.886	0.068	0.068	0.736	0.45	0.522	0.032	0	0.036	0.006	0	0.06	0.966	0	0.002	0.23	0.006
Zm00001d017601	AT1G63000	dTDP-L-rhamnose biosynthesis | UDP-&beta;-L-rhamnose biosynthesis	NRS/ER,UER1	nucleotide-rhamnose synthase/epimerase-reductase	synthase, putative, expressed	0.13	0	0	0.606	0.03	1	0.012	0.996	0.436	0.084	0	0	1	0.004	0	0	0.05	0.008	0	0.656	0.07	0.258	0
Zm00001d017608	AT1G63970	methylerythritol phosphate pathway I | methylerythritol phosphate pathway II	ISPF,MECPS	isoprenoid F	2-C-methyl-D-erythritol 2,4-cyclodiphosphate synthase, chloroplast precursor, putative, expressed	0.002	0.01	0	0.952	0.882	0.018	0.22	0.016	0.956	0.994	1	0.092	0.1	0	0.004	0	0.004	0.028	0.172	0.002	0.71	0.716	0.002
Zm00001d017651	AT2G44660	protein <i>N</i>-glycosylation initial phase (eukaryotic)		ALG6, ALG8 glycosyltransferase family	glucosyltransferase, putative, expressed	0	0.004	0.002	0.05	0.222	0	0	0.032	0.106	0.004	0	0.002	0.024	0.002	0	0.064	0	0.004	0.014	0.69	0.008	0.018	0.136
Zm00001d017656	AT1G50510	pseudouridine degradation		indigoidine synthase A family protein	uncharacterized protein yeiN, putative, expressed	0	0.006	0	0.7	0.046	0.038	0.032	0.118	0.114	0.126	0.41	0	0	0	0.08	0.016	0.634	0.126	0.522	0.014	0.242	0.026	0
Zm00001d017676	AT4G17830	L-ornithine biosynthesis I		Peptidase M20/M25/M40 family protein	hydrolase, putative, expressed	0	0.006	0.006	0.042	0.046	0.368	0.48	0.056	0.164	1	0.022	0.848	0.002	0.006	0.002	0.072	0.076	0.064	0.666	0.814	0.016	0.01	0.004
Zm00001d017706	AT1G31920	aerobic respiration I (cytochrome c)		Tetratricopeptide repeat (TPR)-like superfamily protein	pentatricopeptide, putative, expressed	0	0.098	0.992	0.024	0.006	0.002	0.658	0.014	0.216	0.568	0.372	0.384	0.002	0	0.002	0.064	0	0.036	0.382	0	0.284	0.238	0.002
Zm00001d017711	AT1G32060	Calvin-Benson-Bassham cycle | Rubisco shunt	PRK	phosphoribulokinase	phosphoribulokinase/Uridine kinase family protein, expressed	0	0	0	0	0.006	0	0.002	0.754	0	0.998	0.05	0.004	0	0	0.098	0	0.016	0.152	0.018	0	0	0	0
Zm00001d017727	AT3G22370	aerobic respiration III (alternative oxidase pathway)	AOX1A,ATAOX1A	alternative oxidase 1A	transposon protein, putative, unclassified, expressed	0.002	0.042	0.034	0.04	0.064	0.002	0.356	0.716	0.126	0.378	0.538	0.66	0.002	0	0.002	0.262	0.764	0.308	0.036	0	0.018	0.254	0.17
Zm00001d017746	AT1G64970	vitamin E biosynthesis (tocotrienols) | vitamin E biosynthesis (tocopherols)	G-TMT,TMT1,VTE4	gamma-tocopherol methyltransferase	Cyclopropane-fatty-acyl-phospholipid synthase, putative, expressed	0	0.004	0.074	0.09	0.352	0	0.006	1	0.002	0.332	1	0.532	0	0.008	0.016	0.02	0.002	0.002	0.074	0.038	0.004	0.452	0
Zm00001d017748	AT5G19200	sphingolipid biosynthesis (plants)		NAD(P)-binding Rossmann-fold superfamily protein	oxidoreductase, short chain dehydrogenase/reductase family, putative, expressed	0.012	0.168	0.03	0.322	0.25	0.176	0.86	1	0.614	0.228	0.316	0.52	0.434	0.932	0.392	0.628	0.064	0.738	0.128	0.002	0.74	0.826	0.478
Zm00001d017767	AT5G66450	diacylglycerol and triacylglycerol biosynthesis		Phosphatidic acid phosphatase (PAP2) family protein	phosphatase, putative, expressed	0	0.006	0.038	0.004	0.07	0	0.004	0.93	0.002	0.856	0.682	0.586	0	0.004	0.974	0.004	0.114	0.082	0.088	0.078	0.02	0.266	0.006
Zm00001d017769	AT1G75330	L-citrulline degradation | urea cycle | L-arginine biosynthesis I (via L-ornithine) | L-arginine biosynthesis II (acetyl cycle) | ornithine-citrulline shuttle	OTC	ornithine carbamoyltransferase	ornithine carbamoyltransferase, putative, expressed	0	0.118	0.002	0.048	0.058	0.002	0.004	0.402	0.484	0.098	0.35	0	0.046	0	0.07	0.008	0	0.482	0.054	0.024	0.006	0.058	0.002
Zm00001d017785	AT2G18360	triacylglycerol degradation		alpha/beta-Hydrolases superfamily protein	hydrolase, alpha/beta fold family domain containing protein, expressed	0.11	0.13	0.008	0.57	1	0.406	0.202	1	0.172	0.388	0.006	1	0.01	0.042	0.026	0.854	0.944	0.482	0.066	0.158	1	0.156	0.01
Zm00001d017790	AT3G27740	L-glutamine degradation I | UMP biosynthesis I | L-citrulline degradation | urea cycle | glutaminyl-tRNA<sup>gln</sup> biosynthesis via transamidation | L-arginine biosynthesis I (via L-ornithine) | L-arginine biosynthesis II (acetyl cycle) | ornithine-citrulline shuttle	CARA	carbamoyl phosphate synthetase A	class I glutamine amidotransferase, putative, expressed	0	0.002	0	0.024	0.234	0	0.002	0	0.014	0.006	0.302	0.01	0	0	0	0	0	0.012	0.002	0	0.042	0.188	0
Zm00001d017791	AT1G26190	pyrimidine ribonucleosides salvage I		Phosphoribulokinase / Uridine kinase family	uridine kinase, putative, expressed	0	0.016	0.004	0.708	1	0.394	0.798	0.574	0.018	1	0.156	0.176	0.036	0.31	0.006	0.29	0.044	0.052	0.948	0	0.37	0.228	0.012
Zm00001d017801	AT5G14780	oxalate degradation VI | formate oxidation to CO<sub>2</sub>	FDH	formate dehydrogenase	erythronate-4-phosphate dehydrogenase domain containing protein, expressed	0	0.352	0.982	0.874	0.992	0.696	0.908	0.216	0.378	0.002	0.064	0.874	1	0.992	1	0.47	0.998	0.044	0.098	0.726	1	1	0.37
Zm00001d017802	AT5G10330	L-histidine biosynthesis	ATHPA1,EMB2196,HISN6A,HPA1	histidinol phosphate aminotransferase 1	aminotransferase, classes I and II, domain containing protein, expressed	0	0.002	0	0	0.234	0.058	0	0.078	0.14	0.228	0.01	0	0	0	0.01	0	0.026	0	0.008	0	0.002	0.298	0
Zm00001d017823	AT2G17420	thioredoxin pathway	ATNTRA,NTR2,NTRA	NADPH-dependent thioredoxin reductase A	thioredoxin reductase 2, putative, expressed	0	0	0	0.48	0.034	0	0.002	0.092	0.074	0.034	0.126	0	0	0.008	0.016	0	0	0.004	0.018	0.702	0	0.03	0
Zm00001d017826	AT1G76490	mevalonate pathway I	HMG1,HMGR1	hydroxy methylglutaryl CoA reductase 1	3-hydroxy-3-methylglutaryl-coenzyme A reductase, putative, expressed	0	0.06	0.02	0.414	0.902	0	0.05	0.112	0.056	0.746	0.002	0.468	0.198	0.032	0.172	0.252	0.006	0.02	0.022	0.814	0.306	0.444	0
Zm00001d017830	AT1G76550	glycolysis IV (plant cytosol)		Phosphofructokinase family protein	pyrophosphate--fructose 6-phosphate 1-phosphotransferase subunit alpha, putative, expressed	0	0	0	0.002	0	0.004	0	0.198	0.002	0.294	0.004	0.202	0	0.002	0	0	0	0	0.002	0.012	0.066	0	0
Zm00001d017833	AT2G42910	PRPP biosynthesis		Phosphoribosyltransferase family protein	phosphoribosyl transferase, putative, expressed	0	0.184	0.008	0.31	0.988	0.38	0.156	0.99	0.532	1	0.614	0.856	0.042	0.996	0.752	0.246	0.512	0.28	0.122	0.966	0.274	0.974	0.046
Zm00001d017845	AT5G19630	triacylglycerol degradation		alpha/beta-Hydrolases superfamily protein	expressed protein	0	0.112	0	0.456	0.086	0.034	0	0.396	0.396	0.102	0.002	0.036	0.018	0.002	0	0.008	0.002	0.036	0.072	0.026	0.464	0.12	0.002
Zm00001d017895	AT1G55850	cellulose biosynthesis	ATCSLE1,CSLE1	cellulose synthase like E1	CSLE2 - cellulose synthase-like family E, expressed	0.018	0.002	0.018	0.022	1	0.688	0.226	0.4	0.006	0.246	1	0.942	0.002	0.002	0.002	0.004	0.124	0.002	0.002	0.004	0.026	0.286	0
Zm00001d017941	AT1G68530	very long chain fatty acid biosynthesis I	CER6,CUT1,G2,KCS6,POP1	3-ketoacyl-CoA synthase 6	3-ketoacyl-CoA synthase, putative, expressed	0.002	0.08	0.086	0.402	0.19	0.172	0	0.294	0.248	0.568	0.034	0.296	0.918	0.342	0.844	0.086	0.234	0.94	0.006	0.998	0.106	0.52	0.012
Zm00001d017951	AT1G14860	pyridine nucleotide cycling (plants)	atnudt18,NUDT18	nudix hydrolase homolog 18	hydrolase, NUDIX family, domain containing protein, expressed	0.004	0.008	0.23	1	0.022	0.04	0.394	0.99	0.034	0.044	0.016	0.016	0.642	0.044	0.202	0.022	0.768	0.062	0.054	0.268	0.04	0.89	0.002
Zm00001d017958	AT1G66200	nitrate reduction II (assimilatory) | ammonia assimilation cycle I | ammonia assimilation cycle II | L-glutamine biosynthesis I | L-glutamine biosynthesis III | ornithine-citrulline shuttle	ATGSR2,GSR2	glutamine synthase clone F11	glutamine synthetase, catalytic domain containing protein, expressed	0.082	0.002	0.006	0.242	1	0.998	0.066	1	0.218	0.002	0.15	0.94	0.77	0.288	0.02	0.148	0.99	0.626	0	0.084	0.272	0.998	0.682
Zm00001d017966	AT3G17810	uracil degradation I (reductive)	PYD1	pyrimidine 1	dihydroorotate dihydrogenase protein, putative, expressed	0	0.002	0.016	0.736	0.256	0.556	0.014	0.062	0.028	0.168	0.164	0.128	0.002	0.226	0.004	0.452	0.01	0.016	0.47	1	0.018	0.992	0.046
Zm00001d017985	AT1G59900	pyruvate decarboxylation to acetyl CoA	AT-E1 ALPHA,E1 ALPHA	pyruvate dehydrogenase complex E1 alpha subunit	dehydrogenase E1 component domain containing protein, expressed	0	0.03	0.004	0.012	0.314	0.668	0.03	0.048	0.06	0.058	0.95	0.418	0.024	0	0.82	0.002	0.334	0.014	0.008	0.006	0.006	0.45	0.008
Zm00001d017989	AT1G71250	triacylglycerol degradation		GDSL-like Lipase/Acylhydrolase superfamily protein	GDSL-like lipase/acylhydrolase, putative, expressed	0.22	0.476	0.342	0.324	0.996	0.08	0.944	1	0.5	0.034	0.014	0.8	0.014	0.03	0.022	0.942	0.354	0.126	0.422	0.87	0.684	0.99	0.47
Zm00001d018011	AT4G19860	phospholipases | phosphatidylcholine acyl editing		alpha/beta-Hydrolases superfamily protein	lecithine cholesterol acyltransferase, putative, expressed	0	0.6	0.024	0.266	0.016	0	0.028	0.246	0.212	1	0.864	0.202	0	0.002	0.002	0.226	0	0.24	0.908	0	0	0.76	0.556
Zm00001d018013	AT1G15110	superpathway of phospholipid biosynthesis II (plants) | phosphatidylserine and phosphatidylethanolamine biosynthesis I		phosphatidyl serine synthase family protein	phosphatidylserine synthase, putative, expressed	0	0	0	0.52	1	0.014	0.004	0	0.614	0.514	0.264	0	0	0	0	0.004	0	0.146	0.11	0.002	0	0.02	0.002
Zm00001d018033	AT3G01180	starch biosynthesis	AtSS2,SS2	starch synthase 2	starch synthase, putative, expressed	0.008	0.106	0.004	0.536	0.986	0.874	0.164	0.398	0.212	0.17	0.962	0.01	0	0.122	0.586	0.454	0.904	0.482	0.348	0.046	0.41	0.102	0.002
Zm00001d018034	AT1G74470	superpathway of phylloquinol biosynthesis | phytyl diphosphate biosynthesis		Pyridine nucleotide-disulphide oxidoreductase family protein	FAD binding domain containing protein, expressed	0	0	0	0.014	0.354	0.008	0	0.442	0.186	0.292	0.016	0.33	0.31	0.002	0.006	0	0.002	0.026	0.15	0.038	0.398	0.082	0.014
Zm00001d018041	AT1G14290	sphingolipid biosynthesis (plants)	SBH2	sphingoid base hydroxylase 2	sphingolipid C4-hydroxylase SUR2, putative, expressed	0	0.028	0.008	0.964	0.976	0.032	0.078	0.076	0.554	0.008	0.246	0.08	0	0	0.136	0.002	0.004	0	0.026	0.006	0	0.198	0.014
Zm00001d018046	AT1G67960	pyruvate decarboxylation to acetyl CoA			transmembrane anterior posterior transformation 1, putative, expressed	0.002	0.006	0.002	0.914	1	0.002	0.074	0.378	0.366	0.938	0.28	0.698	0	0.002	0.278	0.022	0.002	0.092	0.046	0.002	0.806	0.102	0
Zm00001d018061	AT2G21940	chorismate biosynthesis from 3-dehydroquinate	ATSK1,SK1	shikimate kinase 1	shikimate kinase, putative, expressed	0.002	0.004	0.006	0.118	0.218	0.32	0.036	0.998	0.02	0.994	0.588	0.002	0	0.04	0.32	0.008	0.054	0.154	0.92	0	0.002	0.228	0.03
Zm00001d018082	AT4G39770	trehalose biosynthesis I		Haloacid dehalogenase-like hydrolase (HAD) superfamily protein	uncharacterized glycosyl hydrolase Rv2006/MT2062, putative, expressed	0.244	0.09	0.048	0.562	0.992	0.17	0.01	0.06	0.63	0.056	0.008	0.144	0.054	0.664	0.92	0.544	0.246	0.476	0.032	0.198	0.566	0.316	0.074
Zm00001d018155	AT2G03220	xyloglucan biosynthesis	ATFT1,ATFUT1,FT1,MUR2	fucosyltransferase 1	xyloglucan fucosyltransferase, putative, expressed	0.008	0.002	0.904	0.814	0.03	0.892	0.562	0.522	0.656	0.654	0.06	0.216	0.696	0.016	0.646	0.334	0.536	0.002	0.006	0.618	0.01	0.462	0.006
Zm00001d018156	AT2G03220	xyloglucan biosynthesis	ATFT1,ATFUT1,FT1,MUR2	fucosyltransferase 1	xyloglucan fucosyltransferase, putative, expressed	0.882	0	0.006	0.654	0.278	0.12	0	0.93	0.1	0	0.092	0.176	0.004	0.046	0.002	0	0.002	0.012	0	0.006	0.366	0.872	0
Zm00001d018161	AT2G15620	nitrate reduction II (assimilatory)	ATHNIR,NIR,NIR1	nitrite reductase 1	ferredoxin--nitrite reductase, putative, expressed	0	0.004	0.244	0.338	0.068	0.892	0.024	0.69	0.986	0.894	0.062	0.45	0.996	0.142	0.078	0.35	0	0.484	0.03	0.524	0.178	0.994	0.008
Zm00001d018181	AT5G08640	flavonoid biosynthesis (in equisetum) | flavonol biosynthesis	ATFLS1,FLS,FLS1	flavonol synthase 1	flavonol synthase/flavanone 3-hydroxylase, putative, expressed	0.004	0.232	0.058	0.772	0.586	0.35	0.074	0.84	0.092	0.71	0.33	0.378	0.802	0.762	0.662	0.058	0.664	0.184	0.07	1	0.144	0.92	0.576
Zm00001d018184	AT5G08640	flavonoid biosynthesis (in equisetum) | flavonol biosynthesis	ATFLS1,FLS,FLS1	flavonol synthase 1	flavonol synthase/flavanone 3-hydroxylase, putative, expressed	0	0.118	0	0.696	0.004	0.122	0.002	1	0.618	0.002	0.13	0.924	0.018	0.02	0.04	0.078	0.856	0.14	0.014	1	0.958	0.08	0
Zm00001d018206	AT1G77760	nitrate reduction II (assimilatory)	GNR1,NIA1,NR1	nitrate reductase 1	nitrate reductase, putative, expressed	0.002	0.156	0.744	0.272	0.244	0.026	0.146	0.118	0.678	0.742	0.51	0.18	0.958	0.278	0.008	0.522	0	0.74	0.064	0.012	0.496	0.994	0.006
Zm00001d018211	AT1G05010	ethylene biosynthesis I (plants)	ACO4,EAT1,EFE	ethylene-forming enzyme	1-aminocyclopropane-1-carboxylate oxidase protein, putative, expressed	0.002	0.014	0.688	0.232	0.064	0.016	0.008	0.78	0.836	0.662	0.45	0.998	0.262	0.066	0.428	0.448	0.04	0.6	0.198	0.812	0.174	0.916	0.014
Zm00001d018278	AT2G26310	flavonoid biosynthesis | flavonoid biosynthesis (in equisetum) | flavonoid di-C-glucosylation		Chalcone-flavanone isomerase family protein	expressed protein	0	0.004	0.034	0.954	0.544	0.312	0.138	0.108	0.572	0.232	0.158	0.378	0.45	0.606	0.332	0.262	0.062	0.366	0.868	0.174	0.92	1	0.01
Zm00001d018286	AT3G14075	triacylglycerol degradation		Mono-/di-acylglycerol lipase, N-terminal;Lipase, class 3	lipase class 3 family protein, putative, expressed	0	0.002	0.248	0.542	0.168	0.068	0.19	1	0.548	0.604	0.08	0.128	0.018	0.602	0.928	0.52	0.088	0.01	0.014	0	0.482	0.41	0.364
Zm00001d018303	AT3G14205	3-phosphoinositide biosynthesis		Phosphoinositide phosphatase family protein	SAC domain containing protein, putative, expressed	0	0.058	0.002	0.452	0.022	0	0.006	0.002	0.002	0.002	0	0	0	0	0.08	0	0	0	0	0.004	0	0	0
Zm00001d018333	AT4G30340	phosphatidate metabolism, as a signaling molecule	ATDGK7,DGK7	diacylglycerol kinase 7	diacylglycerol kinase, putative, expressed	0	0.004	0.196	0.162	0.854	0	0.552	0.728	0.272	1	0.348	0.004	0.012	0.844	0.816	0	0	0.742	0.378	0.714	0.378	0.792	0
Zm00001d018342	AT2G18700	trehalose biosynthesis I	ATTPS11,ATTPSB,TPS11	trehalose phosphatase/synthase 11	trehalose-6-phosphate synthase, putative, expressed	0	0.014	0.8	0.706	1	0.002	0.006	0.832	0.13	0.914	0.044	0.992	0.856	0.086	0.208	0.646	0.008	0	0.01	0.168	0.168	0.6	0
Zm00001d018358	AT2G24820	chlorophyll <i>a</i> degradation I | chlorophyll <i>a</i> degradation II	TIC55-II	translocon at the inner envelope membrane of chloroplasts 55-II	pheophorbide a oxygenase, chloroplast precursor, putative, expressed	0	0	0.004	0.022	0.002	0	0	0.988	0.23	0.066	0.218	0.006	0	0	0	0.41	0.014	0.002	0.77	0	0.004	0.802	0
Zm00001d018367	AT5G48930	chlorogenic acid biosynthesis II | chlorogenic acid biosynthesis I | phenylpropanoid biosynthesis	HCT	hydroxycinnamoyl-CoA shikimate/quinate hydroxycinnamoyl transferase	transferase family protein, putative, expressed	0.072	0.03	0.004	0.372	0.202	0.176	0.02	0.566	0.978	0.986	0.012	0.912	1	0.016	0.7	0.23	0.27	0.058	0	1	0.98	1	0.018
Zm00001d018377	AT3G54250	mevalonate pathway I		GHMP kinase family protein	GHMP kinases ATP-binding protein, putative, expressed	0	0	0	0.844	0.716	0	0.004	0.218	0.008	0.622	0	0	0	0	0	0	0.008	0.01	0.004	0	0	0.034	0.002
Zm00001d018386	AT4G31990	superpathway of L-isoleucine biosynthesis I | C4 photosynthetic carbon assimilation cycle, PEPCK type | L-aspartate biosynthesis | L-aspartate degradation I | L-aspartate degradation II | superpathway of L-threonine biosynthesis	AAT3,ASP5,ATAAT1	aspartate aminotransferase 5	aminotransferase, classes I and II, domain containing protein, expressed	0	0	0	0.004	0	0	0	0	0	0.134	0.514	0	0	0	0	0	0	0.002	0.012	0	0	0.012	0
Zm00001d018406	AT2G11810	galactolipid biosynthesis I	ATMGD3,MGD3,MGDC	monogalactosyldiacylglycerol synthase type C	monogalactosyldiacylglycerol synthase, putative, expressed	0	0.002	0.072	0	0	0	0.002	0	0	0	0	0	0.002	0	0.002	0	0	0	0.06	0	0	0	0
Zm00001d018429	AT3G04530	gluconeogenesis I | superpathway of glyoxylate cycle and fatty acid degradation | C4 photosynthetic carbon assimilation cycle, PEPCK type	ATPPCK2,PEPCK2,PPCK2	phosphoenolpyruvate carboxylase kinase 2	calcium-dependent protein kinase isoform AK1, putative, expressed	0	0.004	0.09	0.026	0.132	0	0.01	0.904	0.116	0.814	0.416	0.014	0	0	0	0	0.004	0.014	0.352	0	0	0.334	0.104
Zm00001d018430		starch biosynthesis				0	0.014	0.078	0.952	0.994	0	0.604	0.996	0.294	0.724	0.66	0.206	0.116	0	0	0.004	0.002	0.008	0.162	0	0	0.172	0.002
Zm00001d018439	AT3G04480	diphthamide biosynthesis II (eukaryotes) | diphthamide biosynthesis I (archaea)		endoribonucleases	endoribonuclease, putative, expressed	0	0	0.002	0.926	0.108	1	0.004	0.002	0.068	0.278	0.054	0.064	0.12	0.006	0.164	0.002	0.468	0	0.004	0.326	0.118	0.204	0.002
Zm00001d018454	AT3G24170	glutathione-peroxide redox reactions	ATGR1,GR1	glutathione-disulfide reductase	glutathione reductase, putative, expressed	0	0.234	0.038	1	0.028	0.832	0.018	0.054	0.216	0.942	0.198	0.732	0.618	0.77	0.764	0.632	0.1	0.216	0.006	0.002	0.056	0.146	0
Zm00001d018464	AT5G40810	aerobic respiration I (cytochrome c)		Cytochrome C1 family	expressed protein	0	0	0	0.016	0.006	0	0	0.168	0.006	0.98	0.666	0.08	0	0	0.046	0.02	0	0	0.05	0	0.006	0.188	0
Zm00001d018468	AT5G43940	pyruvate fermentation to ethanol II | formaldehyde oxidation II (glutathione-dependent) | ethanol degradation II | acetaldehyde biosynthesis I	ADH2,ATGSNOR1,GSNOR,HOT5,PAR2	GroES-like zinc-binding dehydrogenase family protein	dehydrogenase, putative, expressed	0.19	0.768	0.006	0.974	0.834	0.994	0.008	0.368	0.71	0.808	0.62	0.024	0.206	0.03	1	0.24	1	0.014	0.242	0.172	0.006	0.422	0.042
Zm00001d018469	AT5G62030	diphthamide biosynthesis II (eukaryotes) | diphthamide biosynthesis I (archaea)		diphthamide synthesis DPH2 family protein	diphthamide biosynthesis protein, putative, expressed	0	0.05	0.076	0.88	0.068	0.03	0.956	0.144	0.698	0.944	0.096	0.592	0.31	0	0.002	0.056	0.014	0.65	0.642	0.028	0.004	0.376	0.092
Zm00001d018474	AT5G33370	triacylglycerol degradation		GDSL-like Lipase/Acylhydrolase superfamily protein	GDSL-like lipase/acylhydrolase, putative, expressed	0	0.05	0.058	0.542	0.048	0.702	0.002	0.986	0.564	0.012	0.032	0.13	0.002	0.016	0.012	0.036	0.928	0.954	0.266	0.998	0.004	0.004	0.002
Zm00001d018479	AT2G20360	aerobic respiration III (alternative oxidase pathway) | aerobic respiration I (cytochrome c) | NAD/NADH phosphorylation and dephosphorylation		NAD(P)-binding Rossmann-fold superfamily protein	NADH dehydrogenase 1 alpha subcomplex subunit 9,mitochondrial precursor, putative, expressed	0	0.906	0.042	0.186	1	0.848	0.168	0.002	0.736	0.882	0.992	0.03	0.166	0.176	0.31	0.002	0.028	0.052	0.278	0	0.004	0.322	0.026
Zm00001d018487	AT2G33150	fatty acid &beta;-oxidation II (peroxisome)	KAT2,PED1,PKT3	peroxisomal 3-ketoacyl-CoA thiolase 3	3-ketoacyl-CoA thiolase, peroxisomal precursor, putative, expressed	0	0.002	0.02	0.43	0.572	0	0.002	0.002	0.008	0.004	0.014	0.02	0.348	0.7	0.006	0.008	0	0.054	0.012	0.01	0	0.97	0
Zm00001d018488	AT1G31800	lutein biosynthesis	CYP97A3,LUT5	cytochrome P450, family 97, subfamily A, polypeptide 3	cytochrome P450, putative, expressed	0	0	0	0	0.004	0	0	0.11	0	1	0.408	0	0	0	0	0	0	0.008	0.958	0	0	0.372	0
Zm00001d018490	AT2G22410	aerobic respiration I (cytochrome c)	SLO1	SLOW GROWTH 1	tetratricopeptide-like helical, putative, expressed	0	0.008	0.004	0.45	1	0.266	0.104	1	0.154	0.098	0.736	0.218	0.052	0.226	0.008	0.766	0.888	0.174	0.024	0.526	0.846	0.678	0.22
Zm00001d018495	AT5G04260	thioredoxin pathway	WCRKC2	WCRKC thioredoxin 2	thioredoxin, putative, expressed	0	0	0.044	0.708	0.202	0	0.008	0.042	0.216	0.012	0.01	0.5	0.06	0.242	0	0.236	0.01	0.808	0.17	0.038	0	0.352	0.102
Zm00001d018506	AT3G58180	hypusine biosynthesis		ARM repeat superfamily protein	deoxyhypusine hydroxylase, putative, expressed	0	0.006	0.012	0.006	0.002	0.712	0.006	0.008	0.496	0.57	0.802	0.034	0.002	0	0	0	0	0.006	0.242	0	0.044	0.04	0
Zm00001d018554	AT2G19690	phospholipid remodeling (phosphatidylcholine, yeast) | phospholipases | phosphatidylcholine acyl editing	PLA2-BETA	phospholipase A2-beta	phospholipase A2, putative, expressed	0.004	0.018	0.026	0.648	1	0.148	0.156	0.984	0.332	0.108	0.136	0.188	0.01	0.022	0.042	0.582	0.004	0.006	0.192	0.008	0.164	0.464	0.014
Zm00001d018560	AT5G13000	1,3-&beta;-D-glucan biosynthesis	ATGSL12,gsl12	glucan synthase-like 12	1,3-beta-glucan synthase component domain containing protein, expressed	0.002	0.152	0.006	0.064	0.49	0.734	0.25	0.71	0.7	0.256	0.112	0.072	1	0.03	0.44	0.054	0.96	0.166	0.348	0.008	0.12	0.604	0.386
Zm00001d018562	AT2G13680	1,3-&beta;-D-glucan biosynthesis	ATGSL02,CALS5,GLS2	callose synthase 5	GLUCAN SYNTHASE-LIKE protein, putative, expressed	0	0.078	0.014	0.006	0.052	0.448	0.252	0.644	0.372	0.984	0.192	0.582	0.992	0.006	0.56	0.018	0.982	0.346	0	0	0.03	0.05	0
Zm00001d018565	AT5G13000	1,3-&beta;-D-glucan biosynthesis	ATGSL12,gsl12	glucan synthase-like 12	1,3-beta-glucan synthase component, putative, expressed	0	0.008	0.314	0.002	0.794	0.954	0.918	1	0.562	0.964	0.162	0.98	0.994	0.49	0.236	0.018	0.996	0.274	0.072	0	0.054	1	0.11
Zm00001d018595	AT5G01220	sulfoquinovosyl diacylglycerol biosynthesis	SQD2	sulfoquinovosyldiacylglycerol 2	glycosyl transferase, group 1 domain containing protein, expressed	0	0	0.002	0	0	0.002	0.006	0.278	0.014	0.996	0.646	0.006	0	0	0.018	0.092	0.294	0.064	0.14	0	0.112	0.438	0
Zm00001d018660	AT5G63380	flavonoid biosynthesis | phenylpropanoid biosynthesis | rosmarinic acid biosynthesis I | flavonoid di-C-glucosylation		AMP-dependent synthetase and ligase family protein	AMP-binding domain containing protein, expressed	0	0.08	0.276	0.44	0.004	0	0.016	0.998	0.392	0.614	0.092	0.456	0.04	0.026	0.014	0.01	0.164	0.298	0.448	0.002	0.094	0.138	0.038
Zm00001d018700	AT2G03220	xyloglucan biosynthesis	ATFT1,ATFUT1,FT1,MUR2	fucosyltransferase 1	xyloglucan fucosyltransferase, putative, expressed	0.024	0.002	0.056	0.198	0.038	0	0.03	0.346	0.106	0.008	0.338	0.304	0	0.006	0	0.006	0.128	0.176	0.12	0	0.004	0.004	0.01
Zm00001d018716	AT1G14100	xyloglucan biosynthesis	FUT8	fucosyltransferase 8	xyloglucan fucosyltransferase, putative, expressed	0.574	0	0.21	0.184	0.596	0.654	0.018	0.734	0.878	0.006	0.07	0.082	0.278	0	0.524	0.01	0.908	0.008	0	0.062	0.572	0.198	0.348
Zm00001d018733	AT5G05980	folate polyglutamylation II | folate polyglutamylation | tetrahydrofolate biosynthesis II	ATDFB,DFB	DHFS-FPGS homolog B	folylpolyglutamate synthase, mitochondrial precursor, putative, expressed	0	0.09	0.004	0.186	1	0	0.018	0.24	0.144	0.438	1	0.106	0.272	0.002	0.682	0.374	0	0.044	0.404	0.25	0.004	0.046	0.002
Zm00001d018758	AT5G66760	superpathway of glyoxylate cycle and fatty acid degradation | TCA cycle II (plants and fungi) | aerobic respiration III (alternative oxidase pathway) | aerobic respiration I (cytochrome c)	SDH1-1	succinate dehydrogenase 1-1	succinate dehydrogenase flavoprotein subunit,mitochondrial precursor, putative, expressed	0.002	0.006	0.338	0.962	0.614	0.006	0.43	0.174	0.322	0.788	0.922	0.018	0.002	0.022	0.214	0.01	0.064	0.326	0.658	0	0.002	0.496	0.002
Zm00001d018790	AT1G12550	photorespiration | L-serine biosynthesis II		D-isomer specific 2-hydroxyacid dehydrogenase family protein	erythronate-4-phosphate dehydrogenase domain containing protein, expressed	0.048	0.004	0.004	0.942	0.158	0.926	0.27	0.456	0.97	0.044	0.036	0.012	1	0.642	0.02	0.048	0.006	0.732	0.01	1	0.974	0.93	0.174
Zm00001d018791	AT1G75880	triacylglycerol degradation		SGNH hydrolase-type esterase superfamily protein	GDSL-like lipase/acylhydrolase, putative, expressed	0.006	0.002	0	0.03	0.12	0.144	0	0.88	0.568	0.2	0.01	0.586	0.832	0.334	0.16	0.004	1	0.708	0.22	0.936	0.38	0.782	0.23
Zm00001d018869	AT1G04580	L-tryptophan degradation VI (via tryptamine)	AAO4,AO4,ATAO-4,ATAO2	aldehyde oxidase 4	aldehyde oxidase, putative, expressed	0	0.372	0.014	0.948	0.154	0	0.022	0.012	0.624	0.886	0.162	0.366	0	0	0.984	0	0.118	0.01	0.15	0	0	0.928	0
Zm00001d018902	AT5G18200	D-galactose detoxification | stachyose degradation		UTP:galactose-1-phosphate uridylyltransferases;ribose-5-phosphate adenylyltransferases	galactose-1-phosphate uridyl transferase, putative, expressed	0	0.99	0.002	0.454	1	0.004	0.116	0.514	0.334	0.27	0.116	0.046	0.386	0	0.792	0.058	0.162	0.004	0.088	0.84	0.036	0.508	0
Zm00001d018936	AT3G04790	Calvin-Benson-Bassham cycle | Rubisco shunt | pentose phosphate pathway (non-oxidative branch)		Ribose 5-phosphate isomerase, type A protein	ribose-5-phosphate isomerase A, putative, expressed	0	0	0.118	0	0.02	0.002	0.01	0.27	0.012	0.108	0.786	0.014	0	0	0.432	0	0.008	0.256	0.292	0	0.002	0.008	0
Zm00001d018946	AT2G18250	coenzyme A biosynthesis I (prokaryotic)	ATCOAD,COAD	4-phosphopantetheine adenylyltransferase	cytidylyltransferase domain containing protein, expressed	0	0.008	0.688	0.46	0.582	0.442	0.322	0.018	0.55	0.1	0.72	0.41	0.906	0.724	0.008	0.052	0	0.454	0.128	0.004	0.016	0.158	0.072
Zm00001d018961	AT3G22960	glycolysis IV (plant cytosol) | Rubisco shunt | glycolysis II (from fructose 6-phosphate) | glycolysis I (from glucose 6-phosphate)	PKP-ALPHA,PKP1	Pyruvate kinase family protein	pyruvate kinase, putative, expressed	0	0.006	0	0.026	0.186	0.006	0	0.002	0.048	0.162	0.002	0	0	0	0.004	0	0.656	0.004	0	0.146	0	0.004	0.002
Zm00001d018969	AT4G02610	DIBOA-glucoside biosynthesis | L-tryptophan biosynthesis		Aldolase-type TIM barrel family protein	indole-3-glycerol phosphate lyase, chloroplast precursor, putative, expressed	0	0.004	0.63	0.656	0.132	0.394	0.43	0.088	0.008	0.032	0.138	0.024	0	0.004	0.444	0.028	0.004	0.006	0.094	0	0.038	0.216	0.006
Zm00001d019053	AT5G03795	xylogalacturonan biosynthesis		Exostosin family protein	exostosin family protein, putative, expressed	0	0.002	0.604	0.746	0.06	0.01	0.016	0.114	0.216	0.904	0.122	0.978	0.014	0.01	0.004	0.002	0.872	0.028	0	0.004	0	0.568	0.048
Zm00001d019060	AT4G15560	methylerythritol phosphate pathway I | methylerythritol phosphate pathway II	CLA,CLA1,DEF,DXPS2,DXS	Deoxyxylulose-5-phosphate synthase	transketolase, putative, expressed	0.236	0.006	0.118	0.572	0.304	0.068	0.004	0.998	0.202	1	0.62	1	0.016	0.002	0.004	0.004	0.028	0.026	0.454	0.02	0.004	0.066	0.042
Zm00001d019081	AT1G07890	L-ascorbate degradation V | ascorbate glutathione cycle	APX1,ATAPX01,ATAPX1,CS1,MEE6	ascorbate peroxidase 1	OsAPx2 - Cytosolic Ascorbate Peroxidase encoding gene 4,5,6,8, expressed	0.026	0.484	0.124	0.656	0.764	0.172	0.828	1	0.522	0.37	0.528	0.94	0.064	0.018	0.27	0.796	0.3	0.754	0.968	0.596	0.616	0.978	0.634
Zm00001d019089	AT1G74790	glucose and glucose-1-phosphate degradation		catalytics	expressed protein	0.944	0	0	0.012	0	0.004	0.014	0.942	0.022	0	0.002	0	0.004	0	0	0	0	0	0	0.004	0.126	0.464	0
Zm00001d019111	AT4G36480	sphingolipid biosynthesis (plants)	ATLCB1,EMB2779,FBR11,LCB1	long-chain base1	serine palmitoyltransferase 1, putative, expressed	0.022	0.008	0.056	0.56	0.546	0	0.36	0.216	0.044	0.74	0.338	0.324	0.004	0.002	0.096	0.256	0.106	0.752	0.056	0.328	0.318	0.192	0.054
Zm00001d019123	AT4G14930	UTP and CTP dephosphorylation I | guanosine nucleotides degradation I | guanosine nucleotides degradation II | pyrimidine salvage pathway | adenosine nucleotides degradation I		Survival protein SurE-like phosphatase/nucleotidase	5-nucleotidase surE, putative, expressed	0	0	0	0.26	0.232	0.086	0.004	0.03	0.208	1	0.72	0.176	0.074	0.002	0	0.006	0.682	0.012	0.006	0.02	0.114	0.018	0.006
Zm00001d019124	AT3G04870	<i>trans</i>-lycopene biosynthesis II (oxygenic phototrophs and green sulfur bacteria)	PDE181,SPC1,ZDS	zeta-carotene desaturase	zeta-carotene desaturase, chloroplast/chromoplast precursor, putative, expressed	0	0	0.006	0	0	0	0	0.004	0	0.188	0.094	0	0	0	0	0.012	0	0	0.244	0	0	0.05	0
Zm00001d019149	AT5G05170	cellulose biosynthesis	ATCESA3,ATH-B,CESA3,CEV1,IXR1	Cellulose synthase family protein	CESA8 - cellulose synthase, expressed	0.012	0.082	0.002	0.002	0.034	0.986	0	1	0.012	0.004	0.11	0.004	1	0	0.046	0.178	0.636	0	0.002	0.29	0.272	0.53	0
Zm00001d019161	AT3G22200	4-aminobutanoate degradation IV | 4-aminobutanoate degradation I | L-glutamate degradation IV	GABA-T,HER1,POP2	Pyridoxal phosphate (PLP)-dependent transferases superfamily protein	aminotransferase, putative, expressed	0	0.342	0.084	0.088	0.364	0	0.14	0.012	0.004	0.544	0.538	0.024	0	0	0	0.072	0	0.19	0.368	0	0	0.546	0.008
Zm00001d019163	AT3G57520	stachyose biosynthesis	AtSIP2,SIP2	seed imbibition 2	uncharacterized glycosyltransferase, putative, expressed	0	0.06	0.046	0.17	0.338	0.014	1	0.012	0.958	0.348	0.722	0.708	0.038	0.202	0.392	0.292	0.038	0.084	0.75	0.008	0.912	0.27	0.014
Zm00001d019180	AT3G12600	pyridine nucleotide cycling (plants)	atnudt16,NUDT16	nudix hydrolase homolog 16	hydrolase, NUDIX family, domain containing protein, expressed	0	0.022	0	0	0.008	0	0.126	1	0	0.188	0.528	0.516	0	0.004	0.002	0.006	0.068	0.202	0.482	0.212	0	0.036	0.006
Zm00001d019218	AT2G40690	glycerol-3-phosphate shuttle	GLY1,SFD1	NAD-dependent glycerol-3-phosphate dehydrogenase family protein	glycerol-3-phosphate dehydrogenase, putative, expressed	0	0.016	0	0.262	0.518	0	0.058	0.948	0.418	0.616	0.89	0.006	0.008	0.004	0	0.002	0.194	0.93	0.022	0.006	0.004	0.95	0
Zm00001d019237	AT1G67250	L-ascorbate degradation V | ascorbate glutathione cycle		Proteasome maturation factor UMP1	proteasome maturation factor UMP1 family protein, expressed	0.002	0.1	0.134	0.212	1	0	0.032	0.16	0.11	0.452	0.92	0.7	0.002	0	0.008	0.524	0	0.014	0.162	0	0.076	0.222	0.01
Zm00001d019250	AT3G55700	DIBOA-glucoside biosynthesis		UDP-Glycosyltransferase superfamily protein	cytokinin-N-glucosyltransferase 1, putative, expressed	0.008	0.01	0.156	0.512	0.038	0.818	0.21	0.298	0.612	0.118	0.046	0.652	0.644	0.004	0.606	0.03	0.28	0.292	0.014	0.02	0.314	0.424	0.004
Zm00001d019251	AT3G11340	DIBOA-glucoside biosynthesis		UDP-Glycosyltransferase superfamily protein	UDP-glucoronosyl and UDP-glucosyl transferase domain containing protein, expressed	0	0.002	0.346	0.036	0.12	0	0.026	0.052	0	0.884	1	0.068	0	0	0	0.448	0	0.006	0.894	0.004	0.004	0.274	0.068
Zm00001d019254	AT3G11340	DIBOA-glucoside biosynthesis		UDP-Glycosyltransferase superfamily protein	UDP-glucoronosyl and UDP-glucosyl transferase domain containing protein, expressed	0.938	0	0.076	0.592	0	0.004	0.314	0.012	0.02	0.186	0.016	0.132	0.758	0.02	0.002	0.01	0	0	0.418	0.112	0.006	0.816	0
Zm00001d019259	AT3G55700	DIBOA-glucoside biosynthesis		UDP-Glycosyltransferase superfamily protein	cytokinin-N-glucosyltransferase 1, putative, expressed	0.32	0.008	0.116	0.918	0.212	0.07	0.052	0.972	0.928	0.966	0.004	0.386	0.76	0.784	0.034	0.952	0.052	0.966	0.19	0	0.3	0.99	0.018
Zm00001d019265	AT3G55700	DIBOA-glucoside biosynthesis		UDP-Glycosyltransferase superfamily protein	cytokinin-N-glucosyltransferase 1, putative, expressed	0	0.998	0.124	0.02	0.342	0	0.016	0.016	0.88	0.568	0	0.08	0.064	0.016	1	1	0.014	0.012	0.036	0.004	0.27	0.214	0.006
Zm00001d019266	AT1G27680	starch biosynthesis	APL2	ADPGLC-PPase large subunit	glucose-1-phosphate adenylyltransferase large subunit, putative, expressed	0	0.004	0.49	0.116	0.204	0.072	0.272	1	0.476	0.932	0.19	0.584	0.004	0.392	0.44	0.016	0.272	0.06	0	0.006	0.376	0.506	0.086
Zm00001d019279	AT5G28050	guanosine nucleotides degradation II		Cytidine/deoxycytidylate deaminase family protein	tRNA-specific adenosine deaminase, putative, expressed	0.002	0.062	0.13	0.462	0.266	0.122	0.036	0.162	0.454	0.068	0.13	0.01	0.868	0.464	0.1	0.018	0.01	0.154	0.018	0.01	0.232	0.966	0.01
Zm00001d019280	AT5G28050	guanosine nucleotides degradation II		Cytidine/deoxycytidylate deaminase family protein	tRNA-specific adenosine deaminase, putative, expressed	0.01	0.038	0.012	0.99	0.132	0.994	0.016	0.108	0.072	0.066	0	0.004	1	0.368	0.038	0.138	0.016	0.01	0.042	0	0.99	1	0.068
Zm00001d019306	AT3G02875	indole-3-acetate activation I	ILR1	Peptidase M20/M25/M40 family protein	hydrolase, putative, expressed	0	0.58	0.464	0.06	0.896	0.574	0.068	0.896	0.832	1	0.17	1	0.994	0.002	0.034	0.992	0	0.126	0.764	1	0.88	0.032	0
Zm00001d019311	AT3G02875	indole-3-acetate activation I	ILR1	Peptidase M20/M25/M40 family protein	hydrolase, putative, expressed	0	0.58	0.01	0.206	0.422	0.01	0.286	0.012	0.876	0.984	0.066	0.884	0.562	0.026	0.656	0.93	0.316	0.026	0.926	1	0.04	0.58	0
Zm00001d019317	AT5G64740	cellulose biosynthesis	CESA6,E112,IXR2,PRC1	cellulose synthase 6	CESA5 - cellulose synthase, expressed	0	0	0.11	0.368	0.936	0.89	0.002	0.976	0.024	0	0.016	0.992	0.746	0.172	0.402	0.918	0.048	0.78	0.002	0.014	0.006	0.126	0.008
Zm00001d019376	AT3G43600	L-tryptophan degradation VI (via tryptamine)	AAO2,AO3,AOgamma,atAO-2,AtAO3	aldehyde oxidase 2	aldehyde oxidase, putative, expressed	0	0.732	0.004	0.17	0.27	0.016	0.644	0.144	0.348	0.078	0.016	0.55	0.042	0.024	1	0.134	0.692	0.126	0.114	0.062	0.378	0.518	0.316
Zm00001d019414	AT1G13080	dhurrin biosynthesis	CYP71B2	cytochrome P450, family 71, subfamily B, polypeptide 2	cytochrome P450, putative, expressed	0.004	0.018	0.138	0.264	0.786	0.01	0.342	0.984	0.266	0.938	0.09	0.664	0.958	0.29	0.642	0.622	0.306	0.01	0.938	0.444	0.582	0.884	0.018
Zm00001d019439	AT4G05530	IAA biosynthesis VII	IBR1,SDRA	indole-3-butyric acid response 1	dehydrogenase/reductase SDR family member 2, putative, expressed	0	0.184	0.016	0.856	0.1	1	0.618	0.07	0.21	0.12	0.056	0.142	1	0.004	0.15	0.026	0.008	0.13	0.306	0.004	0.03	0.996	0.004
Zm00001d019452	AT5G61800	aerobic respiration I (cytochrome c)		Pentatricopeptide repeat (PPR) superfamily protein	pentatricopeptide repeat-containing protein, putative, expressed	0	0.09	0.008	0.16	0.38	0.062	0.038	0.03	0.968	0.444	0.696	0.256	0.014	0.002	0.012	0.054	0.012	0.036	0.238	0.098	0.51	0.786	0.126
Zm00001d019463	AT1G10740	phospholipases | triacylglycerol degradation | phosphatidylcholine acyl editing		alpha/beta-Hydrolases superfamily protein	lipase, putative, expressed	0.01	0.218	0.59	0.034	0.308	0.674	0.176	0.012	0.174	0.974	0.282	0.608	0.352	0.048	0.356	0.86	0.208	0.718	0.106	0.328	0.248	0.942	0.012
Zm00001d019467	AT1G23820	spermidine biosynthesis I	SPDS1	spermidine synthase 1	spermidine synthase, putative, expressed	0	0.006	0.416	0.326	0.078	0.75	0.144	0.93	0.106	0.556	0.04	0.012	0.308	0.104	0.004	0.048	0.026	0.264	0.03	0.502	0.104	0.426	0.006
Zm00001d019479	AT1G32900	starch biosynthesis		UDP-Glycosyltransferase superfamily protein	starch synthase, putative, expressed	0.004	0.008	0.002	0.064	0.01	0.052	0.004	0.29	0.066	0.522	0.256	0.988	0	0	0.068	0	0.08	0.002	0.528	0	0	0.316	0
Zm00001d019481	AT5G60340	adenosine ribonucleotides <i>de novo</i> biosynthesis		P-loop containing nucleoside triphosphate hydrolases superfamily protein	adenylate kinase isoenzyme 6, putative, expressed	0	0.03	0.008	0.454	0.294	0.09	0.082	1	0.342	0.38	0.194	0.046	0.14	0.038	0.716	0.006	0.002	0.538	0.02	0.2	0	0.388	0.004
Zm00001d019507	AT5G64740	cellulose biosynthesis	CESA6,E112,IXR2,PRC1	cellulose synthase 6	CESA5 - cellulose synthase, expressed	0	0.004	0.012	0.016	0.092	0.992	0.852	1	0.876	0.982	0.294	0.026	0.92	0.016	0.008	0.01	0.872	0.008	0.44	0.14	0.14	0.918	0.004
Zm00001d019527	AT4G28720	indole-3-acetate biosynthesis II | indole-3-acetate biosynthesis I	YUC8	Flavin-binding monooxygenase family protein	flavin monooxygenase, putative, expressed	0	0.832	0.228	0.532	0.51	1	0.762	0.122	0.966	1	0.896	0.166	1	0.836	0.434	0.326	0.972	0.06	0.046	0.008	0.678	0.97	0.536
Zm00001d019568	AT5G17530	GDP-mannose biosynthesis | sucrose degradation II (sucrose synthase) | starch biosynthesis | UDP-&alpha;-D-glucose biosynthesis I | superpathway of sucrose and starch metabolism I (non-photosynthetic tissue) | glucose and glucose-1-phosphate degradation | L-ascorbate biosynthesis I (L-galactose pathway) | D-galactose degradation I (Leloir pathway)		phosphoglucosamine mutase family protein	phosphoglucomutase, putative, expressed	0	0.006	0.002	0.502	0.136	0.932	0	0	0.01	0.754	0.042	0.62	0.004	0.05	0.066	0	0.206	0	0.002	0.004	0.006	0.594	0
Zm00001d019586	AT1G10050	(1,4)-&beta;-D-xylan degradation		glycosyl hydrolase family 10 protein / carbohydrate-binding domain-containing protein	glycosyl hydrolase family 10 protein, putative, expressed	0	0.048	0.102	0.198	0.98	0.08	0.114	0.366	0.04	0.616	0.868	0.998	0.012	0.442	0.002	0.01	0.554	0.804	0.024	0.616	0.014	0.046	0.458
Zm00001d019605	ATCG01080	aerobic respiration III (alternative oxidase pathway) | aerobic respiration I (cytochrome c) | NAD/NADH phosphorylation and dephosphorylation		NADH:ubiquinone/plastoquinone oxidoreductase, chain 6	NADPH-dependent oxidoreductase, putative	0.002	0.842	0.002	0.006	0	0	0.094	0.002	0.01	0.81	0.362	0.092	0	0	0.334	0.134	0	0.152	0.228	0	0.018	0.188	0
Zm00001d019613	AT4G35160	salvigenin biosynthesis		O-methyltransferase family protein	O-methyltransferase, putative, expressed	0	0	0.004	0.114	0.004	0	0	0.998	0.014	0.474	0.818	0.564	0	0.082	0.282	0.002	0.466	0.002	0.162	0	0.252	0.042	0
Zm00001d019642	AT4G36480	sphingolipid biosynthesis (plants)	ATLCB1,EMB2779,FBR11,LCB1	long-chain base1	serine palmitoyltransferase 1, putative, expressed	0	0.174	0.002	0.374	0.382	0.112	0.304	0.138	0.134	0.078	0.622	0.57	0.002	0.002	0.016	0.034	0.012	0.186	0.28	0.008	0.478	0.238	0.116
Zm00001d019643	AT4G21220	lipid IV<sub>A</sub> biosynthesis		Trimeric LpxA-like enzymes superfamily protein	bacterial transferase hexapeptide domain containing protein, expressed	0	0.158	0.002	0.196	0.974	0.04	0	0.006	0.41	0.14	0.006	0.002	0.292	0.018	0.006	0	0.016	0.008	0.216	0.256	0.036	0.428	0
Zm00001d019672	AT4G18010	D-<i>myo</i>-inositol (1,4,5)-trisphosphate degradation	5PTASE2,AT5PTASE2,IP5PII	myo-inositol polyphosphate 5-phosphatase 2	type I inositol-1,4,5-trisphosphate 5-phosphatase, putative, expressed	0	0.002	0.104	0.018	0.754	0	0.302	1	0.002	1	0.614	0.098	0	0.002	0.032	0	0.002	0.004	0.038	0.052	0	0.872	0.002
Zm00001d019721	AT2G15230	triacylglycerol degradation	ATLIP1,LIP1	lipase 1	triacylglycerol lipase 1 precursor, putative, expressed	0	0.006	0.022	0.614	0.884	0.018	0.918	0.016	0.034	1	0.974	0.094	0.064	0.004	0.802	0.094	0	0.066	0.036	0.006	0.004	0.108	0.016
Zm00001d019754	AT4G11410	very long chain fatty acid biosynthesis II | very long chain fatty acid biosynthesis I		NAD(P)-binding Rossmann-fold superfamily protein	oxidoreductase, short chain dehydrogenase/reductase family domain containing family, expressed	0	0	0.002	0.008	0.114	0.072	0	1	0.126	0.662	0.018	0.02	0.006	0.004	0.096	0.06	0.744	0.35	0.018	0	0.002	0.386	0.006
Zm00001d019850	AT5G22500	sporopollenin precursors biosynthesis | wax esters biosynthesis I	FAR1	fatty acid reductase 1	male sterility protein, putative, expressed	0	0.002	0.008	0.844	0.92	0	0.024	0.862	0.248	0.998	0.02	0.106	0.216	0.078	0.81	0.006	0.02	0.066	0.006	0.014	0.062	0.79	0.004
Zm00001d019926	AT2G05990	stearate biosynthesis II (bacteria and plants) | fatty acid elongation -- saturated | palmitate biosynthesis II (bacteria and plants)	ENR1,MOD1	NAD(P)-binding Rossmann-fold superfamily protein	enoyl-acyl-carrier-protein reductase NADH, chloroplast precursor, expressed	0	0	0	0	0	0	0	0	0.006	0.98	0	0	0.002	0	0	0	0	0	0	0.002	0	0	0
Zm00001d019957	AT5G63380	jasmonic acid biosynthesis		AMP-dependent synthetase and ligase family protein	AMP-binding domain containing protein, expressed	0.002	0.154	0.072	0.946	0.222	0.688	0.172	0.982	0.292	0.92	0.666	0.192	0.238	0.378	0.378	0.612	0.266	0.034	0.524	0.724	0.082	0.296	0.39
Zm00001d019976	AT1G70820	GDP-mannose biosynthesis | sucrose degradation II (sucrose synthase) | starch biosynthesis | UDP-&alpha;-D-glucose biosynthesis I | superpathway of sucrose and starch metabolism I (non-photosynthetic tissue) | glucose and glucose-1-phosphate degradation | L-ascorbate biosynthesis I (L-galactose pathway) | D-galactose degradation I (Leloir pathway)		phosphoglucomutase, putative / glucose phosphomutase, putative	expressed protein	0	0.068	0	0.022	0.288	0	0	1	0.046	0.578	0.968	0.01	0	0.046	1	0.186	0.256	0.02	0.818	0.226	0.11	0.18	0
Zm00001d019985	AT5G55050	triacylglycerol degradation		GDSL-like Lipase/Acylhydrolase superfamily protein	GDSL-like lipase/acylhydrolase, putative, expressed	0	0.026	0.024	0.984	0.222	0.54	0.046	0.368	0.09	0.446	0.692	0.388	0.73	0	0.02	0.092	0.002	0.482	0.956	0.014	0.578	0.176	0.314
Zm00001d019988	AT4G19710	L-lysine biosynthesis VI | L-homoserine biosynthesis	AK-HSDH,AK-HSDH II	aspartate kinase-homoserine dehydrogenase ii	bifunctional aspartokinase/homoserine dehydrogenase, chloroplast precursor, putative, expressed	0	0.456	0.002	0.988	0.998	0.972	0.092	0.152	0.512	0.618	0.042	0.12	0.618	0.198	0.156	0.624	0.816	0.04	0.788	0.326	0.398	0.162	0.012
Zm00001d020002	AT1G76570	photosynthesis light reactions		Chlorophyll A-B binding family protein	chlorophyll A-B binding protein, putative, expressed	0	0.002	0	0.002	0.18	0	0.008	1	0.06	0.746	0.738	0	0	0.022	0.006	0.102	0.066	0.04	0.108	0.198	0	0.76	0.05
Zm00001d020006	AT1G76550	glycolysis IV (plant cytosol)		Phosphofructokinase family protein	pyrophosphate--fructose 6-phosphate 1-phosphotransferase subunit alpha, putative, expressed	0.482	0.014	0.03	0.384	0.756	0	0.384	0.176	0.05	0.72	0.272	1	0.668	0.668	0	0.072	0.002	0.8	1	0.074	0.002	0.748	0.01
Zm00001d020008	AT5G48220	L-tryptophan biosynthesis		Aldolase-type TIM barrel family protein	indole-3-glycerol phosphate synthase, chloroplast precursor, putative, expressed	0	0.544	0.318	0.458	0.088	0.042	0.386	0.414	0.366	0.34	0.912	0.118	0.164	0.352	0.012	0.394	0.212	0.224	0.678	0.522	0.126	0.654	0.374
Zm00001d020040	AT1G15080	phosphatidate metabolism, as a signaling molecule | diacylglycerol and triacylglycerol biosynthesis	ATLPP2,ATPAP2,LPP2	lipid phosphate phosphatase 2	lipid phosphatase protein, putative, expressed	0	0.002	0.144	0.03	0.082	0.364	0.168	0.316	0.07	1	0.92	0.406	0.012	0.496	0.97	0.084	0.01	0.014	0.226	0	0.288	0.544	0.002
Zm00001d020057	AT2G42600	CO<sub>2</sub> fixation into oxaloacetate (anaplerotic) | C4 photosynthetic carbon assimilation cycle, PEPCK type | C4 photosynthetic carbon assimilation cycle, NADP-ME type | L-glutamine biosynthesis III	ATPPC2,PPC2	phosphoenolpyruvate carboxylase 2	phosphoenolpyruvate carboxylase, putative, expressed	0	0.07	0.05	0.624	0.328	0.644	0.992	0.998	0.068	0.948	0.022	1	0.232	0.062	1	0.614	0.816	0.03	0.316	0.024	0.742	0.888	0.006
Zm00001d020069	AT3G63520	abscisic acid biosynthesis	ATCCD1,ATNCED1,CCD1,NCED1	carotenoid cleavage dioxygenase 1	carotenoid cleavage dioxygenase, putative, expressed	0.02	0.018	0.022	0.1	0.274	0.956	0.342	0.126	0.418	0.994	0.302	0.056	0.154	0.556	0.722	0.014	0.934	0.004	0.004	0.13	0.222	1	0.314
Zm00001d020086	AT5G19460	thiamine salvage III | thiamine diphosphate biosynthesis IV (eukaryotes) | thiamine salvage IV (yeast)	atnudt20,NUDT20	nudix hydrolase homolog 20	hydrolase, NUDIX family, domain containing protein, expressed	0	0.01	0.004	0.186	0.112	0.018	0.022	0.992	0.054	0.81	0.106	0.73	0.272	0.048	0.03	0.024	0.026	0.182	0.044	0.036	0.242	0.114	0.018
Zm00001d020087	AT5G19460	thiamine salvage III | thiamine diphosphate biosynthesis IV (eukaryotes) | thiamine salvage IV (yeast)	atnudt20,NUDT20	nudix hydrolase homolog 20	hydrolase, NUDIX family, domain containing protein, expressed	0.004	0.018	0.01	0.644	0.056	0.08	0.102	0.034	0.692	0.988	0.622	0.046	0.034	0.004	0.01	0.07	0.022	0.042	0.556	0.366	0.644	0.648	0.03
Zm00001d020093	AT4G10960	D-galactose detoxification | UDP-&alpha;-D-galactose biosynthesis | UDP-sugars interconversion | D-galactose degradation I (Leloir pathway) | stachyose degradation	UGE5	UDP-D-glucose/UDP-D-galactose 4-epimerase 5	NAD dependent epimerase/dehydratase family protein, putative, expressed	0	0.082	0.006	0.088	0.102	0.002	0.294	0.988	0.088	1	0.004	0.706	0.012	0.064	0.096	0.506	0.006	0.368	0.488	0.098	0.022	0.256	0
Zm00001d020103	AT4G02750	aerobic respiration I (cytochrome c)		Tetratricopeptide repeat (TPR)-like superfamily protein	tetratricopeptide-like helical, putative, expressed	0	0.332	0.002	0.06	0.1	0	0.266	0.01	0.07	0.044	0.006	0.162	0.046	0	0.176	0.028	0	0.132	0.046	0	0.026	0.232	0.016
Zm00001d020108	AT5G66530	superpathway of sucrose and starch metabolism I (non-photosynthetic tissue)		Galactose mutarotase-like superfamily protein	aldose 1-epimerase, putative, expressed	0	0.002	0	0.002	0	0.002	0.044	0.528	0.11	0.364	0.348	0.918	0.002	0.002	0.54	0.002	0.352	0.374	0.006	0.004	0	0.02	0
Zm00001d020163	AT4G10490	hydroxylated mugineic acid phytosiderophore biosynthesis		2-oxoglutarate (2OG) and Fe(II)-dependent oxygenase superfamily protein	oxidoreductase, 2OG-Fe oxygenase family protein, putative, expressed	0.102	0.054	0.166	0.068	1	0.882	0.022	0.984	0.946	0.732	0.776	0.43	0.096	0.86	0.01	0.464	0.184	0.636	0.042	0.004	0.68	0.348	0.006
Zm00001d020220	AT1G18870	1,4-dihydroxy-2-naphthoate biosynthesis II (plants) | 2-carboxy-1,4-naphthoquinol biosynthesis	ATICS2,ICS2	isochorismate synthase 2	isochorismate synthase 1, chloroplast precursor, putative, expressed	0	0	0.006	0.004	0.03	0	0	0.954	0.04	0.54	0.014	0.002	0	0	0.018	0.004	0	0.7	0.006	0.002	0.108	0.004	0
Zm00001d020238	AT1G72970	suberin monomers biosynthesis | cutin biosynthesis	EDA17,HTH	Glucose-methanol-choline (GMC) oxidoreductase family protein	HOTHEAD precursor, putative, expressed	0	0.002	0	0.354	0.002	0	0	0	0.35	0.87	0	0	0	0	0	0	0	0.002	0	0.978	0	0.596	0
Zm00001d020256	AT4G10620	nitric oxide biosynthesis II (mammals)		P-loop containing nucleoside triphosphate hydrolases superfamily protein	GTP binding protein, putative, expressed	0	0.004	0.006	0.138	0.264	0.066	0.004	0.044	0.184	0.072	0.002	0.006	0.002	0	0.022	0	0	0.01	0.462	0.002	0.012	0.12	0
Zm00001d020272	AT4G39770	trehalose biosynthesis I		Haloacid dehalogenase-like hydrolase (HAD) superfamily protein	uncharacterized glycosyl hydrolase Rv2006/MT2062, putative, expressed	0.024	0.354	1	0.9	0.762	0.718	0.84	0.638	0.784	0.95	0.854	0.578	0.776	0.872	0.342	0.624	0.706	0.74	0.97	0.292	0.722	0.632	0.414
Zm00001d020309	AT1G74030	gluconeogenesis I | glycolysis IV (plant cytosol) | Rubisco shunt | glycolysis II (from fructose 6-phosphate) | glycolysis I (from glucose 6-phosphate)	ENO1	enolase 1	enolase, putative, expressed	0	0	0.74	0.016	0.01	0.094	0.302	0.002	0.024	0.742	0	0.04	0.004	0.002	0	0	0	0.232	0.02	0.004	0.208	0.15	0
Zm00001d020362	AT2G18360	pyruvate decarboxylation to acetyl CoA		alpha/beta-Hydrolases superfamily protein	hydrolase, alpha/beta fold family domain containing protein, expressed	0.056	0.034	0.004	0.014	0.17	0.412	0.554	0.782	0.06	0.018	0.196	0.904	0.552	0.518	0.954	0.138	0.89	0.856	0.022	0.45	0.508	0.264	0.056
Zm00001d020396	AT1G68020	trehalose biosynthesis I	ATTPS6,TPS6	UDP-Glycosyltransferase / trehalose-phosphatase family protein	trehalose synthase, putative, expressed	0	0.014	0.234	0.912	0.246	0.204	0.006	0.068	0.886	0.83	0.032	0.85	1	0.012	0.352	0.128	0.038	0	0.016	0.788	0.048	0.984	0
Zm00001d020414	AT1G71010	3-phosphoinositide biosynthesis	FAB1C	FORMS APLOID AND BINUCLEATE CELLS 1C	1-phosphatidylinositol-4-phosphate 5-kinase/ zinc ion binding protein, putative, expressed	0.006	0.084	0.016	0.138	0.01	0	0.008	0.996	0.01	1	0.634	0.018	0	0.016	0.072	0.006	0.166	0.026	0.04	0.026	0.002	0.942	0.004
Zm00001d020418	AT5G38450	<i>trans</i>-zeatin biosynthesis	CYP735A1	cytochrome P450, family 735, subfamily A, polypeptide 1	cytochrome P450 72A1, putative, expressed	0.002	0.01	0.336	0.65	0.526	0.404	0.048	0.866	0.348	0.028	0.03	0.616	0.972	0.67	0.01	0.146	0.462	0.092	0.064	0.006	0.944	0.998	0.082
Zm00001d020426	AT1G34430	pyruvate decarboxylation to acetyl CoA	EMB3003	2-oxoacid dehydrogenases acyltransferase family protein	2-oxo acid dehydrogenases acyltransferase domain containing protein, expressed	0.002	0.004	0.006	0.316	0.894	0.006	0.016	0.04	0.146	0.142	0.312	0.2	0.19	0.048	0.01	0.05	0.01	0.028	0.012	0.428	0.004	0.1	0.032
Zm00001d020428	AT2G05710	TCA cycle II (plants and fungi) | glyoxylate cycle | L-glutamine biosynthesis III	ACO3	aconitase 3	aconitate hydratase protein, putative, expressed	0	0.028	0	0.966	1	0.002	0.074	0.008	0.574	0.45	0.07	0.034	0.022	0.134	0.036	0.964	0.002	0.006	0.488	0.446	0.024	0.998	0.006
Zm00001d020435	AT2G20540	aerobic respiration I (cytochrome c)	MEF21	mitochondrial editing factor 21	pentatricopeptide, putative, expressed	0.002	0.568	0.004	0.236	0.106	0.002	0.078	0.03	0.272	0.752	0.16	0.072	0.006	0.052	0.13	0.342	0.006	0.016	0.164	0.066	0.752	0.266	0.004
Zm00001d020528	AT5G48930	chlorogenic acid biosynthesis I | phenylpropanoid biosynthesis	HCT	hydroxycinnamoyl-CoA shikimate/quinate hydroxycinnamoyl transferase	transferase family protein, putative, expressed	0.116	0.52	0.14	0.564	0.106	0.932	0.602	0.13	0.424	0	0.002	0.03	1	0.486	0.046	0.176	0.322	0.118	0.004	0.754	0.998	1	0.032
Zm00001d020531	AT5G17420	cellulose biosynthesis	ATCESA7,CESA7,IRX3,MUR10	Cellulose synthase family protein	CESA9 - cellulose synthase, expressed	0.01	1	0.004	0.152	1	1	1	1	0.692	0.302	0.998	1	1	1	1	0.076	1	0.976	0.778	0.024	1	1	1
Zm00001d020537	AT4G31780	galactolipid biosynthesis I	MGD1,MGDA	monogalactosyl diacylglycerol synthase 1	monogalactosyldiacylglycerol synthase, putative, expressed	0	0.018	0.006	0.032	1	0	0.012	1	0.208	0.168	0.094	0.172	0.006	0	0	0.052	0.002	0.858	0.52	0.354	0.066	0.512	0
Zm00001d020549	AT2G23890	UTP and CTP dephosphorylation I | guanosine nucleotides degradation I | guanosine nucleotides degradation II | pyrimidine salvage pathway | adenosine nucleotides degradation I		HAD-superfamily hydrolase, subfamily IG, 5\'-nucleotidase	5-nucleotidase domain-containing protein, putative, expressed	0	0.004	0	0.004	1	0	0.074	0.982	0.26	1	0.008	0.904	0.002	0.002	0	0.034	0	0.004	0.212	0	0.062	0.04	0
Zm00001d020557	AT5G57800	cuticular wax biosynthesis	CER3,FLP1,WAX2,YRE	Fatty acid hydroxylase superfamily	WAX2, putative, expressed	0	0.9	0.024	0.002	0.672	0.002	0.002	0.956	0.532	0.776	0.322	1	0.852	0	0.998	0.012	0.998	0.01	0.158	0.114	0.28	0.024	0.004
Zm00001d020560	AT4G31590	xyloglucan biosynthesis	ATCSLC05,ATCSLC5,CSLC05,CSLC5	Cellulose-synthase-like C5	CSLC2 - cellulose synthase-like family C, expressed	0	0.006	0.006	0.89	0.506	0.936	0.978	0.934	0.99	0.06	0.996	0.984	0.982	0.458	0.392	0.838	0.792	0.37	0.048	0.732	0.078	0.824	0.9
Zm00001d020590	AT1G72330	L-alanine degradation II (to D-lactate) | C4 photosynthetic carbon assimilation cycle, PEPCK type | L-alanine degradation III | L-alanine biosynthesis II	ALAAT2	alanine aminotransferase 2	aminotransferase, classes I and II, domain containing protein, expressed	0	0.056	0	0.01	0.32	0	0	0	0.602	0.764	1	0.468	0.002	0	0.492	0	0	0	0	0	0	0.12	0
Zm00001d020602	AT2G03140	phospholipid remodeling (phosphatidylcholine, yeast) | phospholipases | phosphatidylcholine acyl editing		alpha/beta-Hydrolases superfamily protein	CAAX amino terminal protease family protein, putative, expressed	0.002	0.006	0.032	0.49	0.154	0.008	0.04	0.056	0.24	0.978	0.824	0.294	0.242	0.002	0.182	0.018	0.058	0.01	0.082	0.006	0.65	0.16	0.006
Zm00001d020612	AT2G26830	choline biosynthesis I | phosphatidylethanolamine biosynthesis II	emb1187	Protein kinase superfamily protein	choline/ethanolamine kinase, putative, expressed	0	0.132	0.018	0.882	1	0.098	0.32	0.992	0.234	0.664	0.926	0.06	0.102	0.568	0.76	0.48	0.998	0.178	0.03	0.02	0.496	0.106	0.008
Zm00001d020628	AT5G07990	flavonol biosynthesis | luteolin biosynthesis	CYP75B1,D501,TT7	Cytochrome P450 superfamily protein	cytochrome P450, putative, expressed	0.018	0.036	0.14	0.328	0.098	0.706	0.172	0.364	0.2	0.44	0.004	0.15	0.836	0.02	0.274	0.936	0.992	0.044	0.08	0.094	0.54	0.904	0.03
Zm00001d020647	AT5G13640	diacylglycerol and triacylglycerol biosynthesis | phospholipid remodeling (phosphatidylcholine, yeast)	ATPDAT,PDAT,PDAT1	phospholipid:diacylglycerol acyltransferase	lecithine cholesterol acyltransferase, putative, expressed	0	0.004	0	0.778	1	0.366	0.73	0.02	0.09	1	0.886	0.002	0.01	0.582	0.85	0.002	0.042	0.002	0.252	0	0.176	0.056	0.912
Zm00001d020669	AT1G50480	folate transformations II | folate polyglutamylation | tetrahydrofolate biosynthesis II	THFS	10-formyltetrahydrofolate synthetase	formate--tetrahydrofolate ligase, putative, expressed	0.002	0.044	0.396	0.242	0.08	0.024	0.984	0.458	0.546	1	0	0.95	0.272	0.032	0.522	0	0.26	0	0.122	0.004	0.014	0.988	0.002
Zm00001d020686	AT1G05010	ethylene biosynthesis I (plants)	ACO4,EAT1,EFE	ethylene-forming enzyme	1-aminocyclopropane-1-carboxylate oxidase protein, putative, expressed	0	0.066	0.112	0.534	0.064	0	0.922	0.018	0.588	0.74	0.252	0.65	0.124	0.174	0.002	0.532	0.002	0.322	0.992	0.002	0.512	0.706	0.078
Zm00001d020696	AT1G77670	<i>S</i>-methyl-5-thio-&alpha;-D-ribose 1-phosphate degradation I		Pyridoxal phosphate (PLP)-dependent transferases superfamily protein	asparate aminotransferase, putative, expressed	0	0	0.006	0.446	1	0.844	0.46	0.148	0.2	1	0.978	1	0.034	1	0.96	0.286	0.87	1	0.03	0.414	0.826	0.474	1
Zm00001d020697	AT1G21920	3-phosphoinositide biosynthesis | D-<i>myo</i>-inositol (1,4,5)-trisphosphate biosynthesis		Histone H3 K4-specific methyltransferase SET7/9 family protein	MORN repeat domain containing protein, expressed	0	0.026	0.424	0.942	0.084	0.01	0.182	0.964	0.956	0.956	0.024	0.596	0.774	0	0.232	0.034	0.002	0.914	0.416	0.51	0.014	0.148	0.066
Zm00001d020721	AT2G03220	xyloglucan biosynthesis	ATFT1,ATFUT1,FT1,MUR2	fucosyltransferase 1	xyloglucan fucosyltransferase, putative, expressed	0	0.026	0.664	0.368	0.75	0.008	0.074	0.202	0.958	0.04	0.01	0.488	0.002	0.008	0.026	0.02	0.614	0.058	0.01	0	0.17	0.956	0.03
Zm00001d020771	AT4G24620	GDP-mannose biosynthesis | gluconeogenesis I | sucrose degradation II (sucrose synthase) | sucrose biosynthesis I (from photosynthesis) | starch biosynthesis | sucrose degradation III (sucrose invertase) | UDP-<i>N</i>-acetyl-D-glucosamine biosynthesis II | glycolysis I (from glucose 6-phosphate)	PGI,PGI1	phosphoglucose isomerase 1	glucose-6-phosphate isomerase, putative, expressed	0	0	0.93	0.984	0.116	0.496	0.356	0.02	0.24	0.888	0.062	0.966	0.38	0.544	0.11	0.002	0	0.174	0.004	0	0.074	0.858	0
Zm00001d020852	AT1G55850	cellulose biosynthesis	ATCSLE1,CSLE1	cellulose synthase like E1	CSLE6 - cellulose synthase-like family E, expressed	0	0.002	0.342	0.036	0.264	0	0.13	0.926	0.036	0.196	1	0.186	0	0	0	0.004	0	0	0.02	0.052	0	1	0
Zm00001d020908	AT1G09795	L-histidine biosynthesis	ATATP-PRT2,ATP-PRT2,HISN1B	ATP phosphoribosyl transferase 2	ATP phosphoribosyltransferase, putative, expressed	0	0	0	0.012	1	0.158	0	0.002	0.014	0.004	0.768	0	0	0.006	0.004	0.002	0	0.086	0	0.002	0.002	0.008	0
Zm00001d020957	AT2G33590	phenylpropanoid biosynthesis		NAD(P)-binding Rossmann-fold superfamily protein	reductase, putative, expressed	0	0.018	0.042	0.326	0.128	0	0.446	1	0.634	0.924	0.078	1	0.002	0	0	0.754	0	0.186	0.196	0.002	0.048	0.398	0.002
Zm00001d020958	AT2G33590	phenylpropanoid biosynthesis		NAD(P)-binding Rossmann-fold superfamily protein	reductase, putative, expressed	0	0.082	0.376	0.356	0.354	0.394	0.02	0.994	0.878	0.47	0.136	0.956	0.818	0.924	0.43	0.694	0.768	0.97	0	0.026	0.386	0.484	0.026
Zm00001d020961	AT2G33590	phenylpropanoid biosynthesis		NAD(P)-binding Rossmann-fold superfamily protein	dehydrogenase, putative, expressed	0	0.064	0.508	0.096	1	0.488	0.698	0.04	0.246	0.456	0.262	0.968	0.082	0.048	0.008	0.754	0.124	0.106	0.436	0.016	0.3	0.264	0.36
Zm00001d020963	AT1G76490	mevalonate pathway I	HMG1,HMGR1	hydroxy methylglutaryl CoA reductase 1	3-hydroxy-3-methylglutaryl-coenzyme A reductase, putative, expressed	0	0.258	0.008	0.022	1	0.038	0.27	0.042	0.204	1	0.31	0.728	0.026	0.298	0.26	0.118	0.578	0.07	0.02	0.984	0.99	0.222	0.034
Zm00001d020970	AT4G35420	sporopollenin precursors biosynthesis	DRL1	dihydroflavonol 4-reductase-like1	dihydroflavonol-4-reductase, putative, expressed	0	0.34	0.436	0.288	0.988	0.026	0.036	0.658	0.288	0.122	0.606	0.028	0.216	0.172	0.06	0.01	0.006	0.56	0.444	0.372	0.714	0.708	0.278
Zm00001d021014	AT2G43900	D-<i>myo</i>-inositol (1,4,5)-trisphosphate degradation		Endonuclease/exonuclease/phosphatase family protein	endonuclease/exonuclease/phosphatase family domain containing protein, expressed	0	0.044	0.05	0.586	0.048	0	0.016	0	0.07	0.484	0.058	0.514	0.152	0	0.012	0.016	0.002	0.006	0.102	0.002	0	0.166	0
Zm00001d021050	AT3G01850	Calvin-Benson-Bassham cycle | Rubisco shunt | pentose phosphate pathway (non-oxidative branch)		Aldolase-type TIM barrel family protein	ribulose-phosphate 3-epimerase, putative, expressed	0	0	0.008	0.556	0.986	0.01	0.008	0.004	0.508	0.008	0.002	0.018	0.004	0	0	0	0	0.18	0.002	0	0.68	0.924	0
Zm00001d021070	AT5G50850	pyruvate decarboxylation to acetyl CoA	MAB1	Transketolase family protein	transketolase, putative, expressed	0	0.002	0	0.8	1	0.634	0.08	0.016	0.482	0.114	0.896	0.586	0.714	0.194	0.06	0.002	0.014	0.018	0	0.002	0.186	0.592	0.034
Zm00001d021131	AT3G03310	phospholipases | phosphatidylcholine acyl editing	ATLCAT3,LCAT3	lecithin:cholesterol acyltransferase 3	lecithine cholesterol acyltransferase, putative, expressed	0	0.006	0.012	0.888	0.568	0.002	0.696	0.84	0.012	0.948	0.168	0.626	0.004	0	0.004	0.216	0.084	0.02	0.04	0	0.086	0.344	0.002
Zm00001d021170	AT2G43980	1D-<i>myo</i>-inositol hexakisphosphate biosynthesis V (from Ins(1,3,4)P3) | lipid-dependent phytate biosynthesis II (via Ins(1,3,4)P<sub>3</sub>) | 1D-<i>myo</i>-inositol hexakisphosphate biosynthesis III (<i>Spirodela polyrrhiza</i>)	AtITPK4,ITPK4	inositol 1,3,4-trisphosphate 5/6-kinase 4	Inositol 1, 3, 4-trisphosphate 5/6-kinase, putative, expressed	0	0	0	0.222	0.99	0	0	0.008	0.154	0.85	0.028	0	0	0	0	0.008	0	0.004	0.018	0	0	0.01	0
Zm00001d021187	AT1G06130	methylglyoxal degradation I	GLX2-4	glyoxalase 2-4	metallo-beta-lactamase family protein, putative, expressed	0	0.004	0	0.034	0.004	0	0.014	0.032	0.1	1	0.308	0.914	0	0	0.022	0.006	0	0	0.518	0	0	0.048	0
Zm00001d021201	AT4G11820	mevalonate pathway I	EMB2778,FKP1,HMGS,MVA1	hydroxymethylglutaryl-CoA synthase / HMG-CoA synthase / 3-hydroxy-3-methylglutaryl coenzyme A synthase	hydroxymethylglutaryl-CoA synthase, putative, expressed	0	0.006	0	0.056	0.004	0.54	0.004	0.392	0.136	0.956	0	0.03	0.006	0.008	0.022	0	0.874	0	0.18	0.002	0.106	0.008	0
Zm00001d021202	AT1G11000	CO<sub>2</sub> fixation into oxaloacetate (anaplerotic) | C4 photosynthetic carbon assimilation cycle, PEPCK type | C4 photosynthetic carbon assimilation cycle, NADP-ME type | L-glutamine biosynthesis III	ATMLO4,MLO4	Seven transmembrane MLO family protein	MLO domain containing protein, putative, expressed	0	0.002	0	0.104	0.778	0.608	0	0.96	0.152	0.31	0.19	0.612	0.002	0	0.858	0.032	0.18	0.072	0.958	0	0.508	0.728	0.002
Zm00001d021249	AT1G12780	D-galactose detoxification | UDP-&alpha;-D-galactose biosynthesis | UDP-sugars interconversion | D-galactose degradation I (Leloir pathway) | stachyose degradation	ATUGE1,UGE1	UDP-D-glucose/UDP-D-galactose 4-epimerase 1	UDP-glucose 4-epimerase, putative, expressed	0	0	0	0	0	0	0.048	0	0	0.024	0	0	0	0.004	0	0	0	0	0.46	0	0	0	0
Zm00001d021287	AT3G61130	homogalacturonan biosynthesis	GAUT1,LGT1	galacturonosyltransferase 1	glycosyl transferase family 8, putative, expressed	0	0.002	0.048	0.018	0.022	0	0.006	0.804	0.048	0.182	0	0.934	0.002	0.164	0	0.258	0	0	0.014	0.008	0	0.884	0
Zm00001d021295	AT4G25290	chlorophyll <i>a</i> degradation II		DNA photolyases;DNA photolyases	deoxyribodipyrimidine photolyase family protein, expressed	0	0	0	0	0.076	0	0	0.982	0	1	1	0.062	0	0	0	0	0	0.006	0.022	0.002	0	0	0
Zm00001d021297	AT4G32180	phosphopantothenate biosynthesis I	ATPANK2,PANK2	pantothenate kinase 2	pantothenate kinase, putative, expressed	0	0.048	0.002	0.154	0.03	0.004	0.38	0.03	0.828	0.134	0.902	0.016	0	0.166	0.506	0.48	0.048	0.042	0.02	0.008	0.5	0.112	0
Zm00001d021310	AT2G21170	gluconeogenesis I | Calvin-Benson-Bassham cycle | glycolysis IV (plant cytosol) | glycolysis II (from fructose 6-phosphate) | glycolysis I (from glucose 6-phosphate)	PDTPI,TIM	triosephosphate isomerase	triosephosphate isomerase, chloroplast precursor, putative, expressed	0	0	0	0.002	0.014	0	0	0.086	0.004	0.336	0.014	0.164	0	0	0	0	0	0.514	0.64	0	0	0.004	0
Zm00001d021338	AT4G30000	6-hydroxymethyl-dihydropterin diphosphate biosynthesis I | tetrahydrofolate biosynthesis II		Dihydropterin pyrophosphokinase / Dihydropteroate synthase	folic acid synthesis protein, putative, expressed	0	0	0	0.672	0.904	0	0.004	0	0.002	0.02	0.016	0	0	0	0.002	0.314	0	0	0	0	0.08	0.008	0
Zm00001d021370	AT2G46820	photosynthesis light reactions	PSAP,PSI-P,PTAC8,TMP14	photosystem I P subunit	expressed protein	0	0.028	0.002	0.002	0.024	0	0	0.656	0.042	0.07	0.024	0.752	0	0	0.16	0	0.008	0.332	0.028	0.004	0.13	0.018	0
Zm00001d021407	AT1G75010	3-phosphoinositide biosynthesis | D-<i>myo</i>-inositol (1,4,5)-trisphosphate biosynthesis	ARC3	GTP binding	MORN repeat domain containing protein, expressed	0	0.002	0.036	1	1	0	0.032	0.234	0.012	0.918	0.04	0.902	0	0	0	0.008	0	0.002	0.01	0	0.002	0.392	0
Zm00001d021410	AT5G17230	<i>trans</i>-lycopene biosynthesis II (oxygenic phototrophs and green sulfur bacteria)	PSY	PHYTOENE SYNTHASE	phytoene synthase, chloroplast precursor, putative, expressed	0.002	0.006	0.158	0.994	0.592	0.402	0.978	1	0.718	0.66	0.962	0.23	0.268	0.094	0.008	0.782	0.01	0.998	0.698	0.014	0.014	1	0.02
Zm00001d021411	AT2G22410	aerobic respiration I (cytochrome c)	SLO1	SLOW GROWTH 1	pentatricopeptide, putative, expressed	0	0	0	0	0	0.002	0.03	0	0	0.018	0	0.268	0	0.07	0.084	0.004	0.004	0.004	0.554	0	0	0.014	0.082
Zm00001d021421	AT5G17310	sucrose degradation II (sucrose synthase) | UDP-&alpha;-D-glucose biosynthesis I | superpathway of sucrose and starch metabolism I (non-photosynthetic tissue) | stachyose degradation	AtUGP2,UGP2	UDP-glucose pyrophosphorylase 2	UTP--glucose-1-phosphate uridylyltransferase, putative, expressed	0	0.014	0	0.184	0.922	0.672	0	0.632	0.022	0.006	0.346	0.286	0.022	0.854	0.92	0.002	0.142	0.718	0.326	0	0.798	0.03	0.17
Zm00001d021450	AT4G35190	<i>trans</i>-zeatin biosynthesis		Putative lysine decarboxylase family protein	uncharacterized protein PA4923, putative, expressed	0	0.028	0.056	0.986	0.714	0.09	0.194	0.022	0.76	0.782	0.174	0.034	0.574	0	0.678	0.474	0.008	0.01	0.288	0.722	0.452	0.35	0.024
Zm00001d021490	AT3G49050	triacylglycerol degradation		alpha/beta-Hydrolases superfamily protein	calmodulin-binding heat-shock protein, putative, expressed	0	0	0.006	0.024	0.216	0.006	0.012	0.002	0.356	0.314	0.08	0.048	0	0	0.874	0	0.98	0.006	0.664	0.002	0.498	0.024	0.002
Zm00001d021506	AT5G64370	uracil degradation I (reductive)	BETA-UP,PYD3	beta-ureidopropionase	nitrilase, putative, expressed	0	0.078	0.234	0.854	1	0.504	0.062	0.362	0.024	0.218	0.678	0.03	0.826	0.874	1	0.048	0.646	0.054	0.196	0.012	0.01	1	0.002
Zm00001d021526	AT4G09320	purine deoxyribonucleosides salvage | UTP and CTP <i>de novo</i> biosynthesis | pyrimidine ribonucleotides interconversion | adenosine deoxyribonucleotides <i>de novo</i> biosynthesis | CMP phosphorylation | superpathway of pyrimidine deoxyribonucleotides <i>de novo</i> biosynthesis (<i>E. coli</i>) | pyrimidine deoxyribonucleotides <i>de novo</i> biosynthesis I | pyrimidine deoxyribonucleotides …	NDPK1	Nucleoside diphosphate kinase family protein	nucleoside diphosphate kinase, putative, expressed	0.022	0.002	0.002	0.494	0.008	0.002	0.09	0.002	0.376	0.184	0.596	0.616	0.252	0.034	0.844	0.056	0.086	0.198	0.432	0.004	0.032	0.05	0.024
Zm00001d021536	AT4G20150	aerobic respiration III (alternative oxidase pathway) | aerobic respiration I (cytochrome c) | NAD/NADH phosphorylation and dephosphorylation			expressed protein	0.004	0.002	0	0.656	0.99	0	0.02	0.156	0.358	0.032	0.112	0.004	0.028	0.01	0.004	0.014	0.002	0.152	0.116	0.002	0.716	0.62	0
Zm00001d021558	AT4G17050	allantoin degradation to glyoxylate II | allantoin degradation to ureidoglycolate II (ammonia producing)	UGLYAH	ureidoglycine aminohydrolase	cupin 2, conserved barrel domain protein, putative, expressed	0	0.154	0.01	0.128	0.978	0.382	0.872	0.722	0.13	1	1	0.982	0.062	0.042	0.948	0.768	0.046	0.004	0.072	0.004	0.514	0.858	0.054
Zm00001d021572	AT3G21800	anthocyanin biosynthesis	UGT71B8	UDP-glucosyl transferase 71B8	UDP-glucoronosyl and UDP-glucosyl transferase domain containing protein, expressed	0.018	0.044	0.008	0.754	0.002	0	0.378	0.998	0.706	0.116	0.502	0.394	0.076	0.014	0.028	0.072	0.024	0.046	0.006	0	0.242	0.03	0.006
Zm00001d021596	AT4G21990	assimilatory sulfate reduction II	APR3,ATAPR3,PRH-26,PRH26	APS reductase 3	OsAPRL1 adenosine 5\'-phosphosulfate reductase-like OsAPRL1, expressed	0	0.008	0.626	0.006	0.012	0	0.074	0.028	0	0.998	0.232	0.796	0	0	0	0	0	0.038	0.83	0.004	0	0.014	0.008
Zm00001d021611	AT1G11790	L-phenylalanine biosynthesis II	ADT1	arogenate dehydratase 1	P-protein, putative, expressed	0	0.53	0.01	0.016	0.314	0	0.002	0	0.028	0.18	0.136	0.238	0	0	0.516	0.362	0.498	0.052	0	0	0.006	0.078	0
Zm00001d021626	AT3G20390	felinine and 3-methyl-3-sulfanylbutan-1-ol biosynthesis | L-methionine biosynthesis II (plants)		endoribonuclease L-PSP family protein	endoribonuclease, putative, expressed	0	0.79	0	0.65	0.036	0.022	0	0.024	0.5	0.184	0.732	0.138	0.456	0	0.736	0	0.002	0.156	0.002	0.832	0.062	0.064	0
Zm00001d021646	AT1G61850	phospholipases | phosphatidylcholine acyl editing		phospholipases;galactolipases	patatin-like phospholipase family protein, expressed	0	0.012	0.122	0.81	0.048	0.002	0.926	0.78	0.072	0.072	0.006	0.604	0.002	0.206	0.554	0.002	0	0.018	0.684	0	0.12	0.544	0.096
Zm00001d021666	AT3G21720	glyoxylate cycle	ICL	isocitrate lyase	isocitrate lyase, putative, expressed	0.004	0.992	0.496	0.572	0.188	0	0.058	0.71	0.882	0.31	0.036	0.312	0.08	0.118	0.838	0.014	0.212	0.006	0.416	0.17	0.016	0.528	0.002
Zm00001d021675	AT5G60620	diacylglycerol and triacylglycerol biosynthesis | CDP-diacylglycerol biosynthesis I | CDP-diacylglycerol biosynthesis II	GPAT9	glycerol-3-phosphate acyltransferase 9	acyltransferase, putative, expressed	0	0.092	0.002	0.054	0.81	0.664	0.254	0.002	0.028	0.064	0.004	0.522	0	0.192	0.026	0.016	0.816	0.028	0.024	0.006	0.012	0.054	0.006
Zm00001d021709	AT3G02780	methylerythritol phosphate pathway I | <i>all-trans</i>-farnesol biosynthesis | <i>trans, trans</i>-farnesyl diphosphate biosynthesis | mevalonate pathway I | methylerythritol phosphate pathway II	IDI2,IPIAT1,IPP2	isopentenyl pyrophosphate:dimethylallyl pyrophosphate isomerase 2	hydrolase, NUDIX family, domain containing protein, expressed	0	0.018	0.002	0.742	0.026	0.578	0	0.782	0.442	0.848	0.852	0.002	0.712	0.042	0.294	0.306	0.098	0.028	0.004	0.266	0.698	0.054	0.04
Zm00001d021731	AT5G16910	xylan biosynthesis	ATCSLD2,CSLD2	cellulose-synthase like D2	CSLF8 - cellulose synthase-like family F; beta1,3;1,4 glucan synthase, expressed	0	0.002	0	0.008	0.01	0.802	0.146	1	0.852	0.182	0.098	0.562	0.036	0.536	0.004	0.68	1	0.254	0.01	0.028	0.406	0.826	0.074
Zm00001d021732	AT1G02730	xylan biosynthesis	ATCSLD5,CSLD5,SOS6	cellulose synthase-like D5	CSLF2 - cellulose synthase-like family F; beta1,3;1,4 glucan synthase, expressed	0.062	0.008	0.162	0.988	0.326	0.02	0.064	0.012	0.612	0.158	0.428	0.004	0.176	0.934	0.042	0.002	0.996	0.012	0.512	0.072	0.054	0.07	0.002
Zm00001d021736	AT3G03050	xylan biosynthesis	ATCSLD3,CSLD3,KJK	cellulose synthase-like D3	CSLF3 - cellulose synthase-like family F; beta1,3;1,4 glucan synthase, expressed	0	0.046	0.056	0.282	0.866	0.054	0.03	0.042	0.974	0.006	0.002	0.404	0.048	0.118	0.45	0.056	0.578	0.066	0.41	0.926	0.684	0.794	0.002
Zm00001d021787	AT4G21540	sphingolipid biosynthesis (plants) | ceramide degradation	SPHK1	sphingosine kinase 1	diacylglycerol kinase, putative, expressed	0	0.136	0.182	0.01	0.914	0.998	0.024	0.192	0.036	0.018	0.428	0.698	0.192	0.914	0.974	0.002	0.806	0.002	0.682	0	0.208	0.776	0.004
Zm00001d021844	AT3G52390	UMP biosynthesis I		TatD related DNase	deoxyribonuclease tatD, putative, expressed	0	0	0.004	0.018	0.996	0	0.002	0.142	0.16	0.01	1	0.002	0	0	0	0	0	0.032	0.004	0.012	0.004	0.21	0
Zm00001d021877	AT3G03900	sulfate activation for sulfonation	APK3	adenosine-5\'-phosphosulfate (APS) kinase 3	adenylyl-sulfate kinase, putative, expressed	0	0.966	0.002	0.508	0.576	0.018	0.148	0.968	0.474	0.694	0.032	0.718	0.014	0	0.86	0.014	0.014	0.028	0.002	0.568	0.002	0.192	0.014
Zm00001d021899	AT5G19850	chlorophyll <i>a</i> degradation II		alpha/beta-Hydrolases superfamily protein	hydrolase, alpha/beta fold family domain containing protein, expressed	0	0	0.002	0	0.07	0	0.002	1	0	0.93	0.158	0.03	0	0	0	0	0.002	0.018	0.048	0.004	0	0.018	0
Zm00001d021908	AT5G23250	TCA cycle II (plants and fungi)		Succinyl-CoA ligase, alpha subunit	succinyl-CoA ligase subunit alpha-2, mitochondrial precursor, putative, expressed	0	0	0.004	0.002	0.056	0	0.316	0.018	0.146	0.436	0	0.008	0	0.026	0.002	0	0	0.038	0.228	0	0.004	0.866	0
Zm00001d021929	AT4G36810	superpathway of phylloquinol biosynthesis | <i>all-trans</i>-farnesol biosynthesis | <i>trans, trans</i>-farnesyl diphosphate biosynthesis | geranylgeranyl diphosphate biosynthesis | superpathway of geranylgeranyldiphosphate biosynthesis I (via mevalonate) | superpathway of geranylgeranyl diphosphate biosynthesis II (via MEP) | geranyl diphosphate biosynthesis | (3<i>S</i>)-linalool biosynthesis …	GGPS1	geranylgeranyl pyrophosphate synthase 1	polyprenyl synthetase, putative, expressed	0	0.022	0.322	0.272	0.964	0.508	0.628	0.002	0.326	0.158	0.21	0.046	0.382	0.714	0.948	0.022	0.696	0.03	0.044	0	0.748	0.79	0.02
Zm00001d021956	AT2G22910	L-arginine biosynthesis II (acetyl cycle) | L-ornithine biosynthesis I	NAGS1	N-acetyl-l-glutamate synthase 1	GCN5-related N-acetyltransferase, putative, expressed	0	0.112	0.014	0.168	0.072	0.078	0.106	0.014	0.212	1	0.142	0.754	0	0	0.102	0.004	0.04	0.048	0.004	0.032	0.51	0.19	0.016
Zm00001d021958	AT5G67590	aerobic respiration III (alternative oxidase pathway) | aerobic respiration I (cytochrome c) | NAD/NADH phosphorylation and dephosphorylation	FRO1	NADH-ubiquinone oxidoreductase-related	NADH dehydrogenase iron-sulfur protein 4, mitochondrial precursor, putative, expressed	0	0.118	0	0.416	0.316	0	0.008	0.006	0.076	0.294	0.11	0.242	0.194	0	0	0.01	0	0.222	0.026	0.026	0.82	0.738	0
Zm00001d022060	AT4G27250	proanthocyanidins biosynthesis from flavanols		NAD(P)-binding Rossmann-fold superfamily protein	NAD dependent epimerase/dehydratase family protein, putative, expressed	0.002	0.028	0.148	0.116	0.044	0	0.204	0.864	0.148	0.156	0.318	0.036	0.304	0	0.034	0.036	0.072	0.326	0.128	0.002	0.008	1	0.038
Zm00001d022067	AT5G08030	glycerophosphodiester degradation		PLC-like phosphodiesterases superfamily protein	glycerophosphoryl diester phosphodiesterase family protein, putative, expressed	0	0.292	0.018	0.846	0.04	0.636	0.166	0.996	0.176	0.83	0.292	0.998	0.502	0.996	0.05	0.082	0.018	1	0.028	0.324	0.068	0.318	0.136
Zm00001d022073	AT3G29770	methyl indole-3-acetate interconversion | methylsalicylate degradation	ATMES11,MES11	methyl esterase 11	esterase, putative, expressed	0.052	0.266	0.144	0.204	0.432	0.66	0.004	0.052	0.56	0.004	0.002	0.722	0.564	0.002	0.178	0.374	0.15	0.958	0.002	0.436	0.482	0.932	0.756
Zm00001d022075	AT1G74110	flavonol biosynthesis | luteolin biosynthesis	CYP78A10	cytochrome P450, family 78, subfamily A, polypeptide 10	cytochrome P450, putative, expressed	0	0.09	0.012	0.378	1	0.032	0.032	0.16	0.73	0.472	0.166	0.278	0.004	0	0.402	0.85	0	0.028	0.646	0.056	0.006	0.68	0.006
Zm00001d022077	AT1G13700	pentose phosphate pathway (oxidative branch) I	PGL1	6-phosphogluconolactonase 1	6-phosphogluconolactonase, putative, expressed	0	0.572	0.004	0.008	0.86	0	0.044	0.002	0.016	0.07	0.15	0.018	0.018	0	0.328	0.202	0.002	0.234	0.076	0.008	0.002	0.476	0.006
Zm00001d022120	AT5G21950	triacylglycerol degradation		alpha/beta-Hydrolases superfamily protein	hydrolase protein, putative, expressed	0	0.52	0.238	0.6	0.074	0.84	0.056	0.06	0.866	0.35	0.008	0.004	1	0.124	0.034	0.144	0.26	0.616	0.006	0.298	0.408	0.224	0.016
Zm00001d022122	AT3G14050	(1,4)-&beta;-D-xylan degradation	AT-RSH2,ATRSH2,RSH2	RELA/SPOT homolog 2	HD domain containing protein, putative, expressed	0	0.032	0.142	0.224	0.246	0	0.07	0.996	0.256	0.964	0.428	0.128	0.034	0.004	0.008	0.926	0.008	0.014	0.116	0	0	1	0.002
Zm00001d022144	AT1G74960	<i>cis</i>-vaccenate biosynthesis	ATKAS2,FAB1,KAS2	fatty acid biosynthesis 1	3-oxoacyl-synthase, putative, expressed	0.002	0	0.002	0.368	0.708	0	0.022	0.054	0.5	0.026	0.004	0.008	0.97	0.06	0	0.016	0.024	0.028	0.192	0.066	0.008	0.968	0.002
Zm00001d022152	AT1G72330	L-alanine degradation II (to D-lactate) | C4 photosynthetic carbon assimilation cycle, PEPCK type | L-alanine degradation III | L-alanine biosynthesis II	ALAAT2	alanine aminotransferase 2	aminotransferase, classes I and II, domain containing protein, expressed	0	0	0.19	0.02	0.226	0	0.536	0.024	0.06	0.276	0.004	0.946	0.004	0.012	0	0.008	0.002	0.554	0.404	0.006	0.17	0.03	0.002
Zm00001d022181	AT4G33510	3-dehydroquinate biosynthesis I	DHS2	3-deoxy-d-arabino-heptulosonate 7-phosphate synthase	phospho-2-dehydro-3-deoxyheptonate aldolase, chloroplast precursor, putative, expressed	0	0.004	0.004	0.372	0.988	0.998	0.174	0.376	0.41	0.838	0.09	0.998	0.972	0.978	0.052	0.04	1	0.14	0.262	0.502	0.062	0.992	0.94
Zm00001d022182	AT4G39955	triacylglycerol degradation		alpha/beta-Hydrolases superfamily protein	hydrolase protein, putative, expressed	0	0.042	0.026	0.296	0.024	0	0.006	0.002	0.004	0.016	0.002	0	0	0	0.068	0	0	0.002	0.14	0.026	0.006	0	0
Zm00001d022192	AT2G22190	trehalose biosynthesis I		Haloacid dehalogenase-like hydrolase (HAD) superfamily protein	uncharacterized glycosyl hydrolase Rv2006/MT2062, putative, expressed	0	0.128	0.004	0.264	0.874	0.518	0.082	0.008	0.4	0.792	0.01	0.112	0.512	0.478	0.08	0.008	0.658	0.396	0.002	0.076	0.07	0.998	0.078
Zm00001d022193	AT1G35910	trehalose biosynthesis I		Haloacid dehalogenase-like hydrolase (HAD) superfamily protein	uncharacterized glycosyl hydrolase Rv2006/MT2062, putative, expressed	0	0.016	0.012	0.996	1	0.006	0.004	0.054	0.998	0.372	0.974	0.306	0.228	0	0	0.998	0	0	0.018	0.002	0.002	0.262	0.108
Zm00001d022254	AT3G62040	pyridoxal 5'-phosphate salvage II (plants)		Haloacid dehalogenase-like hydrolase (HAD) superfamily protein	haloacid dehalogenase-like hydrolase family protein, putative, expressed	0	0.81	0.01	0.99	1	1	0.14	0.136	0.34	0.968	0.278	0.446	1	0.226	0.392	0.718	0.726	0.104	0.096	0.004	0.988	1	0.02
Zm00001d022262	AT2G46950	brassinosteroids inactivation	CYP709B2	cytochrome P450, family 709, subfamily B, polypeptide 2	cytochrome P450 72A1, putative, expressed	0.004	0.016	0.604	0.92	0.386	0.086	0.548	0.01	0.812	0.01	0.006	0.058	0.628	0.274	0.002	0.01	0.078	0.006	0.01	0.826	0.032	0.972	0.006
Zm00001d022263	AT3G57430	aerobic respiration I (cytochrome c)	OTP84	Tetratricopeptide repeat (TPR)-like superfamily protein	pentatricopeptide repeat domain containing protein, putative, expressed	0	0.002	0	0.146	0.004	0	0.004	0.008	0.23	0.01	0.012	0.002	0	0	0.004	0.004	0.048	0	0	0.008	0.058	0.018	0
Zm00001d022324	AT1G47260	aerobic respiration III (alternative oxidase pathway) | aerobic respiration I (cytochrome c) | NAD/NADH phosphorylation and dephosphorylation	APFI,GAMMA CA2	gamma carbonic anhydrase 2	bacterial transferase hexapeptide domain containing protein, expressed	0	0.052	0	0.588	0.034	0.044	0.002	0.006	0.026	1	0.168	0.1	0	0.006	0.234	0	0	0	0.004	0.062	0.48	0.062	0
Zm00001d022341	AT5G08530	aerobic respiration III (alternative oxidase pathway) | aerobic respiration I (cytochrome c) | NAD/NADH phosphorylation and dephosphorylation	CI51	51 kDa subunit of complex I	NADH-ubiquinone oxidoreductase 51 kDa subunit, mitochondrial precursor, putative, expressed	0	0	0	0.048	0.092	0	0.244	0.558	0.214	0.664	0.004	0.266	0	0.156	0.326	0.012	0	0	0.094	0.006	0.068	0.706	0.008
Zm00001d022351	AT2G26710	brassinosteroids inactivation	BAS1,CYP72B1,CYP734A1	Cytochrome P450 superfamily protein	cytochrome P450 72A1, putative, expressed	0.02	0.006	0.072	0.984	0.842	0.83	0.418	0.094	0.85	0.01	0.458	0.046	0.01	0.206	0.1	0.628	0.366	0.386	0.048	0.006	0.386	0.272	0.008
Zm00001d022381	AT1G09920	thioredoxin pathway		TRAF-type zinc finger-related	TRAF-type zinc finger domain-containing protein 1, putative, expressed	0	0	0	0	0.002	0	0	0	0	0.008	0.072	0	0	0	0.004	0	0	0	0	0	0	0	0
Zm00001d022388	AT5G04140	L-glutamine degradation I | L-glutamate biosynthesis V | ammonia assimilation cycle II | glutaminyl-tRNA<sup>gln</sup> biosynthesis via transamidation | L-glutamine biosynthesis III	FD-GOGAT,GLS1,GLU1,GLUS	glutamate synthase 1	ferredoxin-dependent glutamate synthase, chloroplast precursor, putative, expressed	0	0.002	0	0.114	0	0.002	0	0	0.01	0.72	0.052	0.006	0	0.012	0	0	0.012	0.38	0.01	0	0	0.312	0.002
Zm00001d022391	AT3G56960	3-phosphoinositide biosynthesis | D-<i>myo</i>-inositol (1,4,5)-trisphosphate biosynthesis	PIP5K4	phosphatidyl inositol monophosphate 5 kinase 4	phosphatidylinositol-4-phosphate 5-kinase, putative, expressed	0.296	0.014	0.084	0.134	0.484	0.038	1	1	0.074	1	0.294	1	0.612	0.268	0.05	0.864	0.002	0.998	0.97	0.188	0.116	0.668	0.038
Zm00001d022394	AT2G34400	aerobic respiration I (cytochrome c)		Pentatricopeptide repeat (PPR-like) superfamily protein	tetratricopeptide-like helical, putative, expressed	0	0.136	0.392	0.152	0.02	0.004	0.126	0.106	0.312	0.302	0.028	0.082	0.014	0	0.214	0.452	0.006	0.04	0.042	0.01	0.356	0.026	0.034
Zm00001d022407	AT3G57220	protein <i>N</i>-glycosylation initial phase (eukaryotic)		Glycosyl transferase family 4 protein	UDP-N-acetylglucosamine--dolichyl-phosphate N-acetylglucosaminephosphotransferase, putative, expressed	0	0.004	0.002	0.084	0.896	0.708	0.182	0.644	0.534	0.214	0.26	0.204	0.044	0.052	0.006	0.02	0.958	0.55	0.25	0.006	0.18	0.748	0.058
Zm00001d022425	AT5G18280	UTP and CTP dephosphorylation I | pyrimidine ribonucleotides interconversion | pyrimidine deoxyribonucleotides <i>de novo</i> biosynthesis I	APY2,ATAPY2	apyrase 2	nucleoside-triphosphatase, putative, expressed	0	0	0.002	0.16	0.036	0.008	0.008	0.002	1	0.354	0.002	0.008	0.414	0.008	0	0.438	0.002	0.004	0.004	0.146	0.004	0.144	0.002
Zm00001d022428	AT2G38650	homogalacturonan biosynthesis	GAUT7,LGT7	galacturonosyltransferase 7	glycosyl transferase, family 8, putative, expressed	0	0.016	0.024	0.536	0.02	0.84	0.084	0.078	0.53	0.114	0.068	0.972	0.828	0.394	0.734	0.07	0.974	0.14	0.046	0.988	0.024	0.312	0.004
Zm00001d022473	AT2G47750	indole-3-acetate inactivation VIII	GH3.9	putative indole-3-acetic acid-amido synthetase GH3.9	OsGH3.11 - Probable indole-3-acetic acid-amido synthetase, expressed	0	0.002	0.01	1	1	0	0.076	0.002	0.362	1	0.192	0.412	0	0	0	0.134	0	0.008	0.002	0.002	0.016	0.074	0.004
Zm00001d022490	AT5G57655	D-xylose degradation I		xylose isomerase family protein	xylose isomerase, putative, expressed	0	0.312	0.074	0.024	0.52	0.816	0	1	0.144	0.96	0.096	0.684	0.556	0	0.466	0.448	0.152	0	0.122	0.036	0.01	0.816	0
Zm00001d022493	AT5G18640	phospholipases | phosphatidylcholine acyl editing		alpha/beta-Hydrolases superfamily protein	lipase precursor, putative, expressed	0.054	0.066	0.008	0.686	0.208	0.514	0.908	0.162	0.4	0.932	0.252	0.02	0.934	0.134	0.136	0.126	0.036	0.012	0.666	0.762	0.258	0.742	0.016
Zm00001d022496	AT2G23540	triacylglycerol degradation		GDSL-like Lipase/Acylhydrolase superfamily protein	GDSL-like lipase/acylhydrolase, putative, expressed	0.99	0.076	0.006	0.958	0.602	0.184	0.268	0.326	0.342	0.62	0.128	0.178	0.816	0.316	0.598	0.066	0.27	0.034	0	0.786	0.996	0.412	0.006
Zm00001d022505	AT1G08830	superoxide radicals degradation | reactive oxygen species degradation	CSD1	copper/zinc superoxide dismutase 1	copper/zinc superoxide dismutase, putative, expressed	0.002	0.116	0.024	0.57	0.384	0.008	0.466	1	0.254	1	0.238	0.95	0.74	0.002	0.734	0.086	0.918	0.92	0.056	0.012	0.866	0.894	0.008
Zm00001d022529	AT5G17780	triacylglycerol degradation		alpha/beta-Hydrolases superfamily protein	hydrolase, alpha/beta fold family domain containing protein, expressed	0	0.628	0.004	0.076	0.476	0.002	0.026	0.506	0.05	0.27	0.338	0.03	0.05	0.006	0.366	0.014	0.004	0.03	0.348	0	0	0.998	0.002
Zm00001d022546	AT2G27030	folate transformations II | tetrahydrofolate biosynthesis II	ACAM-2,CAM5	calmodulin 5	serine hydrolase domain containing protein, expressed	0	0.012	0.016	0.978	0.706	0.126	0.976	0.438	0.906	0.94	0.072	0.178	0.094	0.222	0.006	0.02	0.25	0.662	0.076	0.06	0.064	0.816	0.028
Zm00001d022554	AT3G66658	ethanol degradation II | benzoate biosynthesis III (CoA-dependent, non-&beta;-oxidative) | fatty acid &alpha;-oxidation I	ALDH22A1	aldehyde dehydrogenase 22A1	aldehyde dehydrogenase, putative, expressed	0	0.022	0	0.09	0.222	0.01	0.002	0.03	0.338	0	0	0.066	0.002	0.004	0.034	0	0.08	0	0	0.002	0.002	0.002	0
Zm00001d022581	AT2G38280	adenosine nucleotides degradation I	ATAMPD,FAC1	AMP deaminase, putative / myoadenylate deaminase, putative	AMP deaminase, putative, expressed	0	0.166	0.004	0.054	0.608	0	0.156	1	0.478	0.52	0.938	1	0.048	0	0.01	0.002	0	0.08	0.49	0	0.234	0.066	0.008
Zm00001d022594	AT4G35790	phosphatidate metabolism, as a signaling molecule | phospholipases | choline biosynthesis III	ATPLDDELTA,PLDDELTA	phospholipase D delta	phospholipase D, putative, expressed	0.458	0.002	0.018	1	1	0.134	0.666	0.988	0.116	0.186	0.178	0.952	0.254	0.014	0.008	0	0.008	0.538	0.884	0.618	0.2	0.628	0.328
Zm00001d022615	AT1G75900	triacylglycerol degradation		GDSL-like Lipase/Acylhydrolase superfamily protein	GDSL-like lipase/acylhydrolase, putative, expressed	0	0.002	0.016	0.508	0.004	0	0.002	1	0.274	0.138	0.018	0.004	0.338	0.614	0	0	0.05	0.98	0.16	0.628	0.808	0.01	0
Zm00001d022622	AT5G66120	3-dehydroquinate biosynthesis I		3-dehydroquinate synthase, putative	3-dehydroquinate synthase, putative, expressed	0	0	0	0.024	1	0.008	0.87	0.972	0.22	0.664	0.93	1	0.21	0.338	0.83	0.158	0.192	0.094	0.294	0.044	0.004	1	0.188
Zm00001d023238	AT5G27600	suberin monomers biosynthesis | stearate biosynthesis II (bacteria and plants) | cutin biosynthesis | sporopollenin precursors biosynthesis | oleate biosynthesis I (plants) | palmitate biosynthesis II (bacteria and plants) | long-chain fatty acid activation | phosphatidylcholine acyl editing	ATLACS7,LACS7	long-chain acyl-CoA synthetase 7	acyl-CoA synthetase protein, putative, expressed	0	0.08	0	0.852	0.594	0	0.066	0.734	0.04	0.934	0.446	0.006	0	0.882	0.996	0.368	0.01	0.454	0.148	0.894	0.264	0.892	0.012
Zm00001d023243	AT1G74040	L-leucine biosynthesis	IMS1,IPMS2,MAML-3	2-isopropylmalate synthase 1	2-isopropylmalate synthase B, putative, expressed	0.002	0.376	0.126	0.12	0.026	0.558	0.038	0	0.038	0.5	0.022	0	0.006	0.006	0.96	0.558	0	0.2	0	0	0.57	0.052	0
Zm00001d023257	AT4G35160	serotonin and melatonin biosynthesis		O-methyltransferase family protein	O-methyltransferase, putative, expressed	0.002	0.506	0.036	0.664	0.376	0.326	0.012	0.884	0.378	0.992	0.476	0.798	0.468	0.39	0.84	0.828	0.912	0.524	0.004	0.374	0.83	0.762	0.238
Zm00001d023263	AT3G24090	UDP-<i>N</i>-acetyl-D-glucosamine biosynthesis II		glutamine-fructose-6-phosphate transaminase (isomerizing)s;sugar binding;transaminases	glucosamine--fructose-6-phosphate aminotransferase 1, putative, expressed	0	0.016	0.01	0.016	0.828	0	0.016	0.992	0.016	0.972	1	0.026	0.004	0	0.124	0	0.004	0.004	0.026	0.002	0.006	0.044	0
Zm00001d023270	AT2G32760	3-phosphoinositide biosynthesis			expressed protein	0	0	0	0.928	0	0.004	0.068	0	0	0.002	0	0	0	0	0.002	0	0	0.028	0.414	0	0	0.002	0
Zm00001d023278	AT5G21060	L-homoserine biosynthesis		Glyceraldehyde-3-phosphate dehydrogenase-like family protein	bifunctional aspartokinase/homoserine dehydrogenase, putative, expressed	0	0.076	0.028	0.136	0.146	0.17	0.02	0.144	0.938	0.016	0.316	0.374	0.444	0.004	0.38	0.714	0.05	0.008	0.446	0.002	0.152	0.424	0.002
Zm00001d023291	AT3G45400	xylogalacturonan biosynthesis		exostosin family protein	exostosin family domain containing protein, expressed	0	0.006	0.016	0.702	0.78	0.002	0.396	0.016	0.19	0.954	0.854	0.01	0.004	0.104	0	0.078	0.006	0.026	0.13	0.044	0.012	0.27	0.008
Zm00001d023298	AT5G18280	UTP and CTP dephosphorylation I | pyrimidine ribonucleotides interconversion | pyrimidine deoxyribonucleotides <i>de novo</i> biosynthesis I	APY2,ATAPY2	apyrase 2	nucleoside-triphosphatase, putative, expressed	0	0.774	0.22	0.394	0.378	0.936	0.114	0.38	0.188	0.018	0.116	0.4	0.944	0.246	0.298	0.55	0.882	0.394	0.052	0.002	1	1	0.094
Zm00001d023301	AT2G38650	homogalacturonan biosynthesis	GAUT7,LGT7	galacturonosyltransferase 7	glycosyl transferase, family 8, putative, expressed	0.372	0.008	0	0.576	0.472	0.042	0.444	1	0.528	0.218	0.748	0.916	0.034	0.074	0	0.842	0.558	0.722	0.008	0.966	0.002	0.176	0.006
Zm00001d023309	AT1G11680	plant sterol biosynthesis II	CYP51,CYP51A2,CYP51G1,EMB1738	CYTOCHROME P450 51G1	cytochrome P450 51, putative, expressed	0	0.038	0.004	0.07	0.042	0	0.004	0.858	0.078	0.098	0.014	0.06	0.002	0.91	0	0.004	0.518	0.384	0.022	0	0.004	0.362	0.002
Zm00001d023376	AT5G19140	L-glutamine degradation I | L-asparagine biosynthesis II | superpathway of L-asparagine biosynthesis | L-asparagine biosynthesis I | glutaminyl-tRNA<sup>gln</sup> biosynthesis via transamidation	AILP1,ATAILP1	Aluminium induced protein with YGL and LRDR motifs	stem-specific protein TSJT1, putative, expressed	0	0.056	0.338	0.932	0.036	0	0.014	0.022	0.056	0.166	0.818	0.006	0	0	0.094	0.27	0	0.01	0.066	0.002	0.1	0.398	0
Zm00001d023379	AT3G52990	glycolysis IV (plant cytosol) | Rubisco shunt | glycolysis II (from fructose 6-phosphate) | glycolysis I (from glucose 6-phosphate)		Pyruvate kinase family protein	pyruvate kinase, putative, expressed	0.002	0.26	0.122	0.976	0.172	0.906	0.006	0.906	0.082	0.658	0.506	0.016	0.04	0.146	0.866	0.002	0.026	0.026	0.046	0.154	0.172	0.368	0.308
Zm00001d023404	AT3G52780	phosphate acquisition	ATPAP20,PAP20	Purple acid phosphatases superfamily protein	Ser/Thr protein phosphatase family protein, putative, expressed	0	0.156	0.038	0.058	0.01	0.186	0.012	0	0.268	0.124	0.002	0	0	0	0.268	0.09	0.006	0.006	0.004	0	0.104	0	0.002
Zm00001d023410	AT3G52780	phosphate acquisition	ATPAP20,PAP20	Purple acid phosphatases superfamily protein	Ser/Thr protein phosphatase family protein, putative, expressed	0.264	0.024	0	0.086	0.892	0.1	0.008	0.374	0.688	0.11	0.082	0.612	0.036	0.714	0.606	0.854	0.38	0.126	0.062	0.78	0.682	0.874	0.014
Zm00001d023429	AT5G11880	L-lysine biosynthesis VI		Pyridoxal-dependent decarboxylase family protein	pyridoxal-dependent decarboxylase protein, putative, expressed	0.004	0.822	0.002	0.148	0.67	0.662	0.874	0.28	0.284	0.12	0.214	0.928	0.082	0.086	0.778	0.014	0	0.002	0.07	0.012	0.002	0.006	0
Zm00001d023437	AT2G26080	glycine cleavage	AtGLDP2,GLDP2	glycine decarboxylase P-protein 2	glycine dehydrogenase, putative, expressed	0.002	0.008	0.006	0.296	0.178	0.764	0.052	0.268	0.12	1	0.994	0.846	1	0	0.158	0.43	0.004	0	0.03	0.062	0.002	0.98	0
Zm00001d023511	AT4G15720	aerobic respiration I (cytochrome c)		Tetratricopeptide repeat (TPR)-like superfamily protein	tetratricopeptide-like helical, putative, expressed	0	0.03	0.016	0.758	0.182	0.044	0.268	0.024	0.234	0.844	0.946	0.112	0.616	0.016	0.222	0.018	0.012	0.56	0.166	0.026	0.206	0.296	0.046
Zm00001d023536	AT5G45930	3,8-divinyl-chlorophyllide <i>a</i> biosynthesis I (aerobic, light-dependent)	CHL I2,CHLI-2,CHLI2	magnesium chelatase i2	magnesium-chelatase subunit chlI, chloroplast precursor, putative, expressed	0	0.002	0	0.006	0.018	0.102	0	0.974	0.212	0.558	0	0.006	0.98	0.244	0	0.002	0.234	0.182	0	0.088	0	0.36	0.004
Zm00001d023538	AT1G77590	suberin monomers biosynthesis | stearate biosynthesis II (bacteria and plants) | cutin biosynthesis | sporopollenin precursors biosynthesis | oleate biosynthesis I (plants) | palmitate biosynthesis II (bacteria and plants) | long-chain fatty acid activation | phosphatidylcholine acyl editing	LACS9	long chain acyl-CoA synthetase 9	acyl-CoA synthetase protein, putative, expressed	0	0.002	0.036	0.446	0.454	0.074	0.002	0.02	0.008	0.29	0.018	0	0.01	0	0.58	0	0.006	0	0.01	0	0.056	0.04	0
Zm00001d023552	AT3G55410	2-oxoglutarate decarboxylation to succinyl-CoA		2-oxoglutarate dehydrogenase, E1 component	2-oxoglutarate dehydrogenase E1 component, mitochondrial precursor, putative, expressed	0	0.002	0.142	0.41	0.894	0.294	0.198	0.998	0.198	0.492	0.912	1	0.066	0.004	0.002	0	0	0.836	0.876	0.086	0.742	0.098	0.064
Zm00001d023559	AT4G38970	gluconeogenesis I | sucrose biosynthesis I (from photosynthesis) | Calvin-Benson-Bassham cycle | glycolysis IV (plant cytosol) | glycolysis II (from fructose 6-phosphate) | glycolysis I (from glucose 6-phosphate)	FBA2	fructose-bisphosphate aldolase 2	fructose-bisphospate aldolase isozyme, putative, expressed	0	0.002	0	0.002	0	0	0	0.53	0	0.076	0.668	0	0	0	0.766	0.004	0.012	0.004	0.814	0	0	0.276	0
Zm00001d023580	AT1G44170	&beta;-alanine biosynthesis I | ethanol degradation II | benzoate biosynthesis III (CoA-dependent, non-&beta;-oxidative) | fatty acid &alpha;-oxidation I	ALDH3H1,ALDH4	aldehyde dehydrogenase 3H1	aldehyde dehydrogenase, putative, expressed	0.008	0.002	0	0.236	0.006	0.356	0.5	0.904	0.332	0.424	0.048	0.876	0.106	0.236	0.168	0.006	0.004	0.312	0.56	0.002	0.28	0.09	0.2
Zm00001d023582	AT1G77490	L-ascorbate degradation V | ascorbate glutathione cycle	TAPX	thylakoidal ascorbate peroxidase	OsAPx6 - Stromal Ascorbate Peroxidase encoding gene 5,8, expressed	0	0.07	0	0.03	1	0	0	0.14	0.042	0.194	0.416	0.846	0	0	0.388	0.24	0	0	0.002	0	0.002	0.016	0
Zm00001d023606	AT1G34430	pyruvate decarboxylation to acetyl CoA	EMB3003	2-oxoacid dehydrogenases acyltransferase family protein	2-oxo acid dehydrogenases acyltransferase domain containing protein, expressed	0	0	0.006	0.988	0.018	0	0	0.07	0.522	0.886	0.044	0	0	0.01	0.002	0	0.008	0.046	0.014	0	0.002	0.02	0
Zm00001d023652	AT4G33670	L-ascorbate biosynthesis I (L-galactose pathway)		NAD(P)-linked oxidoreductase superfamily protein	oxidoreductase, aldo/keto reductase family protein, putative, expressed	0	0.146	0.002	0.49	0.332	0	0.482	0.012	0.3	0.192	0.596	0.118	0.002	0.104	0.032	0.012	0.006	0.016	0.182	0.49	0.02	0.054	0.048
Zm00001d023655	AT1G10830	<i>trans</i>-lycopene biosynthesis II (oxygenic phototrophs and green sulfur bacteria)	Z-ISO,Z-ISO1.1,Z-ISO1.2	15-cis-zeta-carotene isomerase	nnrU, putative, expressed	0	0	0	0	0.004	0	0	0.06	0.04	0.674	0.518	0.002	0	0	0.048	0	0.096	0.006	0.148	0	0.004	0.022	0.002
Zm00001d023694	AT5G09300	2-oxoisovalerate decarboxylation to isobutanoyl-CoA		Thiamin diphosphate-binding fold (THDP-binding) superfamily protein	dehydrogenase E1 component domain containing protein, expressed	0	0.002	0.57	0.58	0.65	0.002	0.15	0.014	0.302	0.388	0.282	0.266	0.002	0.776	0	0.952	0.228	0.488	0.672	0	0.014	0.126	0.146
Zm00001d023718	AT1G21430	indole-3-acetate biosynthesis II | indole-3-acetate biosynthesis I	YUC11	Flavin-binding monooxygenase family protein	flavin monooxygenase, putative, expressed	0	0.422	0.006	0.012	0.74	0	0.002	0.002	0.206	0.102	0.06	0.022	0	0	0.33	0.998	0.008	0.008	0.012	0	0	0.042	0
Zm00001d023724	AT3G57280	DIBOA-glucoside biosynthesis | L-tryptophan biosynthesis		Transmembrane proteins 14C	expressed protein	0	0.028	0	0.14	1	0.002	0.002	0.166	0.272	0.636	1	0.006	0	0	0	0.002	0	0	0.876	0	0	0.066	0
Zm00001d023779	AT5G65940	L-valine degradation I	CHY1	beta-hydroxyisobutyryl-CoA hydrolase 1	enoyl-CoA hydratase/isomerase family protein, putative, expressed	0.152	0.034	0.682	0.946	0.56	0.002	0.334	0.668	0.266	0.162	0.408	0.636	0.024	0.032	0.046	0.1	0.022	0.022	0.33	0.01	0.04	1	0.004
Zm00001d023810	AT1G02730	xylan biosynthesis	ATCSLD5,CSLD5,SOS6	cellulose synthase-like D5	CSLD4 - cellulose synthase-like family D, expressed	0	0	0	0.428	0.126	0.012	0.002	0.932	0.368	0.83	0.004	0.022	0.018	0.35	0.01	0	0.112	0.542	0.012	0.97	0	0.17	0
Zm00001d023815	AT4G16070	triacylglycerol degradation		Mono-/di-acylglycerol lipase, N-terminal;Lipase, class 3	lipase class 3 family protein, putative, expressed	0.05	0.008	0.004	0.776	0.584	0.124	0.194	0.38	0.346	0.15	0.004	0.992	0.908	0.002	0.002	0.126	0.086	0.964	0.492	0.018	0.3	0.324	0.22
Zm00001d023817	AT5G41480	tetrahydrofolate biosynthesis II	ATDFA,DFA,EMB9,GLA1	Folylpolyglutamate synthetase family protein	Mur ligase family protein, putative, expressed	0	0.006	0.014	0.752	0.03	0.008	0.642	0.064	0.868	0.442	0.582	0.666	0.026	0.002	0.448	0.758	0.004	0.088	0.684	0.244	0.032	0.572	0.058
Zm00001d023833	AT5G63310	purine deoxyribonucleosides salvage | UTP and CTP <i>de novo</i> biosynthesis | pyrimidine ribonucleotides interconversion | adenosine deoxyribonucleotides <i>de novo</i> biosynthesis | CMP phosphorylation | superpathway of pyrimidine deoxyribonucleotides <i>de novo</i> biosynthesis (<i>E. coli</i>) | pyrimidine deoxyribonucleotides <i>de novo</i> biosynthesis I | pyrimidine deoxyribonucleotides …	ATNDPK2,NDPK IA,NDPK IA IA,NDPK1A,NDPK2	nucleoside diphosphate kinase 2	nucleoside diphosphate kinase, putative, expressed	0	0.212	0	0.034	0.004	0.868	0.012	1	0.052	0.99	0.154	0.098	0.978	0.95	0.234	0	0.414	1	0	0.75	0.806	0.154	0.224
Zm00001d023880	AT3G30841	gluconeogenesis I | glycolysis IV (plant cytosol) | Rubisco shunt | glycolysis II (from fructose 6-phosphate) | glycolysis I (from glucose 6-phosphate)		Cofactor-independent phosphoglycerate mutase	2,3-bisphosphoglycerate-independent phosphoglycerate mutase, putative, expressed	0.004	0.02	0.362	0.066	0.996	0.252	0.016	0.01	0.096	0.1	0.056	0.006	0.168	0.002	0.004	0.108	0.004	0.094	0.182	0.078	0.11	0.202	0.028
Zm00001d023892	AT3G06350	chorismate biosynthesis from 3-dehydroquinate	EMB3004,MEE32	dehydroquinate dehydratase, putative / shikimate dehydrogenase, putative	bifunctional 3-dehydroquinate dehydratase/shikimate dehydrogenase,chloroplast precursor, putative, expressed	0	0	0.004	0.02	0.736	0.728	0.08	0.852	0.074	0.06	0.064	0.392	0.034	0.204	0.088	0.154	0.078	0.116	0.824	0.002	0.128	0.684	0
Zm00001d023918	AT2G16430	phosphate acquisition	ATPAP10,PAP10	purple acid phosphatase 10	Ser/Thr protein phosphatase family protein, putative, expressed	0.032	0.046	0.134	0.368	0.098	0.61	0.51	0.08	0.208	0.006	0.004	0.12	0.086	0.07	0.04	0.056	0.002	0.012	0.242	0.974	0.254	0.09	0.04
Zm00001d023922	AT3G57550	guanosine ribonucleotides <i>de novo</i> biosynthesis	AGK2,GK-2	guanylate kinase	guanylate kinase, putative, expressed	0	0.002	0.002	0.412	0.32	0.314	0	0.01	0.12	0.76	0.06	0.792	0.018	0.054	0	0	0.006	0.002	0	0	0.302	0.654	0
Zm00001d023979	AT5G63770	phosphatidate metabolism, as a signaling molecule	ATDGK2,DGK2	diacylglycerol kinase 2	diacylglycerol kinase 1, putative, expressed	0	0.002	0	0.002	0	0.002	0.13	0	0	0.172	0.016	0.016	0	0.108	0.118	0	0.002	0	0.636	0	0	0.018	0
Zm00001d023984	AT1G33811	triacylglycerol degradation		GDSL-like Lipase/Acylhydrolase superfamily protein	GDSL-like lipase/acylhydrolase, putative, expressed	0.002	0.022	0.002	0.914	0.012	0.832	0.06	0.916	0.174	0.974	0.514	0.762	0.932	0.002	0	0.02	0.368	0.074	0.05	0.35	0.968	0.048	0.01
Zm00001d023994	AT5G42260	DIMBOA-glucoside activation	BGLU12	beta glucosidase 12	Os6bglu24 - beta-glucosidase homologue, similar to G. max isohydroxyurate hydrolase, expressed	0	0.186	0.006	0.098	0.7	0.81	0.14	0.838	0.022	0.988	0.002	0.998	0.168	0.986	0.99	0.834	0.908	0.466	0	0.858	0.192	0.988	0.018
Zm00001d024005		gluconeogenesis I | Calvin-Benson-Bassham cycle | glycolysis IV (plant cytosol) | glycolysis II (from fructose 6-phosphate) | glycolysis I (from glucose 6-phosphate)				0	0.52	0	0.91	0.088	0.006	0.082	0	0.148	0.032	0.634	0.024	0	0.01	0.154	0.054	0	0.17	0.44	0	0.022	0.454	0
Zm00001d024037	AT2G44450	DIMBOA-glucoside activation	BGLU15	beta glucosidase 15	Os4bglu12 - beta-glucosidase, exo-beta-glucanase, expressed	0	0.006	0.392	0.288	0.016	0	0	0.686	0.214	0.238	0.06	0.656	0	0.006	0.002	0.002	0.058	0.38	0.276	0.998	0.256	0.178	0.034
Zm00001d024048	AT4G24830	nitric oxide biosynthesis II (mammals) | urea cycle | L-arginine biosynthesis I (via L-ornithine) | L-arginine biosynthesis II (acetyl cycle)		arginosuccinate synthase family	argininosuccinate synthase, chloroplast precursor, putative, expressed	0	0.826	0.002	0.026	1	0.604	0	0.016	0.104	0.55	0.064	0	0.008	0	0.362	0.004	0.014	0	0	0.188	0.054	0.01	0
Zm00001d024051	AT5G63400	adenosine ribonucleotides <i>de novo</i> biosynthesis	ADK1	adenylate kinase 1	adenylate kinase, putative, expressed	0	0	0	0.014	0.046	0	0.002	0.198	0.09	0	0.026	0.392	0.008	0	0	0	0	0.002	0.026	0	0.354	0.002	0
Zm00001d024109	AT3G53900	pyrimidine nucleobases salvage I | pyrimidine salvage pathway | superpathway of pyrimidine nucleobases salvage | superpathway of pyrimidine ribonucleosides salvage	PYRR,UPP	uracil phosphoribosyltransferase	phosphoribosyl transferase, putative, expressed	0	0.002	0.012	0.09	0.778	0.016	0.002	0.126	0.14	0.08	0.024	0.14	0.098	0	0.002	0.002	0.002	0.002	0.004	0.13	0.106	0.34	0
Zm00001d024159	AT5G57590	biotin biosynthesis from 8-amino-7-oxononanoate I	BIO1	adenosylmethionine-8-amino-7-oxononanoate transaminases	aminotransferase, putative, expressed	0	0.984	0	0.292	0.994	0	0	0.002	0.262	0.982	0.016	0	0	0	0.086	0	0.008	0	0.002	0.002	0.002	0.006	0
Zm00001d024175	AT1G02400	gibberellin inactivation I (2&beta;-hydroxylation)	ATGA2OX4,ATGA2OX6,DTA1,GA2OX6	gibberellin 2-oxidase 6	gibberellin 2-oxidase, putative, expressed	0.004	0.044	0.426	0.222	0.424	0.034	0.506	0.402	0.996	0.974	0.206	0.478	0.574	0.058	0.39	0.76	0.23	0.24	0.014	0.106	0.332	0.76	0.25
Zm00001d024178	AT2G24630	xyloglucan biosynthesis	ATCSLC08,ATCSLC8,CSLC08	Glycosyl transferase family 2 protein	CSLC3 - cellulose synthase-like family C, expressed	0.276	0.004	0.14	0.53	0.012	0.036	0.016	0.576	0.524	0.186	0	0.024	0.17	0.294	0	0.004	0.26	0.006	0.018	0.488	0.85	0.836	0
Zm00001d024203	AT3G20330	UMP biosynthesis I	PYRB	PYRIMIDINE B	aspartate carbamoyltransferase, putative, expressed	0	0.094	0	0.05	0.044	0.064	0.004	0.504	0.098	0.124	0	0.002	0.006	0.02	0.068	0	0	0	0.026	0.008	0.092	0.004	0.002
Zm00001d024207	AT3G14490	zealexin biosynthesis		Terpenoid cyclases/Protein prenyltransferases superfamily protein	terpene synthase, putative, expressed	0.008	0.358	0.44	0.144	0.006	0.004	0.004	0.754	0.036	0.096	0.03	0.032	0.012	0.032	0.104	0.554	0.904	0.01	0.51	0	0.01	0.898	0.018
Zm00001d024210	AT1G70080	zealexin biosynthesis		Terpenoid cyclases/Protein prenyltransferases superfamily protein	terpene synthase, putative, expressed	0.002	0.15	0.208	0.228	0.242	0.004	0.792	0.344	0.3	0.486	0.01	0.062	0.086	0.472	0.044	0.388	0.9	0.496	0.726	0.002	0.026	0.838	0.004
Zm00001d024212	AT2G20900	phosphatidate metabolism, as a signaling molecule	ATDGK5,DGK5	diacylglycerol kinase 5	diacylglycerol kinase, putative, expressed	0	0.052	0.002	0.854	0.844	0.3	0.078	0.128	0.028	0.414	0.488	0	0.002	0.002	0.476	0	0.002	0.014	0.004	0	0.022	0.006	0
Zm00001d024245	AT1G11840	methylglyoxal degradation I	ATGLX1,GLX1	glyoxalase I homolog	glyoxalase family protein, putative, expressed	0	0.096	0.366	0.462	0.132	0.102	0.132	1	0.054	0.134	0.064	0.838	0.04	0.002	0.896	0.006	0.978	0.15	0.006	0.004	0.048	0.538	0.062
Zm00001d024258	AT5G59530	DIMBOA-glucoside biosynthesis		2-oxoglutarate (2OG) and Fe(II)-dependent oxygenase superfamily protein	1-aminocyclopropane-1-carboxylate oxidase homolog 1, putative, expressed	0	0.17	0.212	0.452	0.002	0	0.034	0.012	0.132	0.35	0.47	0.03	0	0	0	0	0.004	0.004	0.956	0.256	0	0.752	0.734
Zm00001d024273	AT3G02610	oleate biosynthesis I (plants)		Plant stearoyl-acyl-carrier-protein desaturase family protein	acyl-desaturase, chloroplast precursor, putative, expressed	0	0.018	0.018	0.05	0.244	0.302	0.03	0.202	0.702	0.172	0.012	0.662	0	0.02	0.966	0.052	0.938	0.278	0.024	0.326	0.126	0.534	0.01
Zm00001d024281	AT5G13700	spermine and spermidine degradation II	APAO,ATPAO1,PAO1	polyamine oxidase 1	amine oxidase, flavin-containing, domain containing protein, expressed	0.084	0.124	0.006	0.446	0.102	0.836	0	1	0.252	0.908	0.012	0.408	0.006	0.004	0.896	0.14	0.998	0.96	0.09	0.708	1	0.192	0.086
Zm00001d024301	AT2G35040	inosine-5'-phosphate biosynthesis II		AICARFT/IMPCHase bienzyme family protein	bifunctional purine biosynthesis protein purH, putative, expressed	0.002	0.066	0	0.02	0.276	0	0.018	0.696	0.358	0.536	0.02	0.694	0.002	0.07	0.458	0.008	0.062	0.532	0.124	0.002	0	0.038	0.004
Zm00001d024317	AT3G23840	very long chain fatty acid biosynthesis I		HXXXD-type acyl-transferase family protein	transferase family protein, putative, expressed	0	0.028	0.136	0.334	0.128	0.372	0.32	0.02	0.194	0.974	0.046	0.396	0.38	0.264	0.012	0.278	0.984	0.63	0.24	0.182	0.524	0.994	0.024
Zm00001d024343	AT2G38670	phosphatidylethanolamine biosynthesis II	PECT1	phosphorylethanolamine cytidylyltransferase 1	cytidylyltransferase domain containing protein, expressed	0	0	0.004	0.004	0.684	0	0.02	0.004	0.002	0.086	0.006	0.016	0.002	0	0.01	0.088	0	0	0.006	0	0	0.008	0
Zm00001d024393	AT2G04400	L-tryptophan biosynthesis		Aldolase-type TIM barrel family protein	indole-3-glycerol phosphate synthase, chloroplast precursor, putative, expressed	0	0.004	0.002	0.33	0.816	0	0.144	0.16	0.038	0.064	0.028	0.196	0	0	0.092	0.034	0.002	0.046	0.554	0.998	0.81	0.024	0.002
Zm00001d024408	AT5G57330	superpathway of sucrose and starch metabolism I (non-photosynthetic tissue)		Galactose mutarotase-like superfamily protein	aldose 1-epimerase, putative, expressed	0	0	0	0	0	0.01	0.042	0	0	0	0	0	0	0.004	0.002	0.002	0	0	0.442	0	0	0	0
Zm00001d024421	AT1G12350	coenzyme A biosynthesis I (prokaryotic)	ATCOAB,COAB	4-phospho-panto-thenoylcysteine synthetase	phosphopantothenate--cysteine ligase, putative, expressed	0.036	0.004	0.002	0.254	0.006	0.194	0.032	0.832	0.91	0.046	0.04	0.018	0	0.008	0.004	0.116	0	0.038	0.09	0.004	0.004	0.2	0
Zm00001d024486	AT3G29410	zealexin biosynthesis | bergamotene biosynthesis I		Terpenoid cyclases/Protein prenyltransferases superfamily protein	terpene synthase, putative, expressed	0.016	0.04	0.08	0.922	0.01	0.004	0.012	0.194	0.256	0.906	0.878	0.85	0.014	0.006	0.002	0.004	0.002	0.376	0.644	0.002	0.002	0.58	0.002
Zm00001d024515	AT3G48280	DIBOA-glucoside biosynthesis	CYP71A25	cytochrome P450, family 71, subfamily A, polypeptide 25	cytochrome P450, putative, expressed	0.002	0.352	0.904	0.946	0.514	0.25	0.446	0.32	0.356	0.926	0.004	0.734	0.124	0.074	0.008	0.74	0.948	0.122	0.36	0.038	0.34	0.398	0.084
Zm00001d024528	AT4G15130	phosphatidylcholine biosynthesis I | choline biosynthesis III | phosphatidylcholine biosynthesis II	ATCCT2,CCT2	phosphorylcholine cytidylyltransferase2	cytidylyltransferase domain containing protein, expressed	0	0.002	0.03	0.008	0	0	0	0	0.14	0.048	0.008	0.002	0	0	0.002	0.188	0.002	0.006	0.004	0.002	0	0	0
Zm00001d024531	AT5G16910	xylan biosynthesis	ATCSLD2,CSLD2	cellulose-synthase like D2	CSLF6 - cellulose synthase-like family F; beta1,3;1,4 glucan synthase, expressed	0	0	0.064	0.048	0.362	0.928	0.09	0.69	0.05	0.092	0.018	0.116	1	0.086	0.268	0.866	0.036	0.006	0.004	1	0.01	0.302	0.44
Zm00001d024596	AT3G62000	suberin monomers biosynthesis | chlorogenic acid biosynthesis I | phenylpropanoid biosynthesis		S-adenosyl-L-methionine-dependent methyltransferases superfamily protein	caffeoyl-CoA O-methyltransferase, putative, expressed	0	0.714	0	0.19	0.144	0.002	0	0.858	0.978	0.06	0.918	0.004	0.182	0	0.374	0	0	0.054	0.028	0.298	0.806	0.132	0.006
Zm00001d024612	AT5G10260	folate polyglutamylation II | folate polyglutamylation | tetrahydrofolate biosynthesis II	AtRABH1e,RABH1e	RAB GTPase homolog H1E	ras-related protein, putative, expressed	0	0	0.004	0.062	1	0	0.004	0.792	0.34	0.208	1	0.198	0	0.086	0.052	0	0	0.002	0.368	0	0.002	0.04	0.002
Zm00001d024647	AT3G13682	spermine and spermidine degradation III	LDL2	LSD1-like2	amine oxidase, putative, expressed	0.004	0.924	0.014	0.372	0.99	0.004	0.004	0.004	0.762	0.364	0.13	0.042	0.162	0.01	0.99	0.036	0.322	0.004	0.17	0.844	0.602	0.03	0.042
Zm00001d024702	AT5G54810	DIBOA-glucoside biosynthesis | L-tryptophan biosynthesis	ATTSB1,TRP2,TRPB,TSB1	tryptophan synthase beta-subunit 1	tryptophan synthase beta chain 1, putative, expressed	0	0.014	0.45	0.124	0.01	0	0.962	0.92	0.058	0.318	0.012	0.012	0	0.008	0.302	0.016	0	0.21	0.884	0.008	0.002	0.768	0.01
Zm00001d024718	AT4G01995	5-deoxystrigol biosynthesis			expressed protein	0	0	0	0.01	0	0	0	0.024	0.004	0.044	0.974	0.002	0	0	0.11	0.036	0.008	0	0.076	0	0	0	0
Zm00001d024723	AT2G47240	suberin monomers biosynthesis | stearate biosynthesis II (bacteria and plants) | cutin biosynthesis | sporopollenin precursors biosynthesis | oleate biosynthesis I (plants) | palmitate biosynthesis II (bacteria and plants) | long-chain fatty acid activation | phosphatidylcholine acyl editing	CER8,LACS1	AMP-dependent synthetase and ligase family protein	AMP-binding enzyme, putative, expressed	0	0	0.09	0.09	0.768	0.002	0.002	0.59	0.464	0.196	0.336	0.804	0.048	0.058	0.006	0.02	0.454	0.016	0.178	0.774	0.762	0.164	0.002
Zm00001d024765	AT1G48300	diacylglycerol and triacylglycerol biosynthesis			expressed protein	0	0	0	0.004	0.052	0	0	0	0.03	1	0.014	0.14	0	0.002	0.238	0.002	0	0.006	0.006	0	0.95	0.45	0.004
Zm00001d024770	AT1G48320	1,4-dihydroxy-2-naphthoate biosynthesis II (plants) | 2-carboxy-1,4-naphthoquinol biosynthesis		Thioesterase superfamily protein	thioesterase family protein, putative, expressed	0	0.008	0.002	0.192	0.01	0.146	0.018	0.418	0.17	0.766	0.876	0.008	0.964	0.126	0	0.012	0.048	0.012	0.012	0.894	0.828	0.054	0
Zm00001d024771	AT1G48320	1,4-dihydroxy-2-naphthoate biosynthesis II (plants) | 2-carboxy-1,4-naphthoquinol biosynthesis		Thioesterase superfamily protein	thioesterase family protein, putative, expressed	0.004	0.02	0.692	0.966	0.246	0.004	0.008	0.098	0.664	0	0.422	0.91	0.028	0	0.01	0.004	0	0.016	0.002	0.414	0.036	0.834	0.01
Zm00001d024821	AT2G35840	sucrose biosynthesis I (from photosynthesis)		Sucrose-6F-phosphate phosphohydrolase family protein	sucrose-phosphatase, putative, expressed	0	0.478	0.11	0.462	0.038	0.092	0.16	0.054	0.096	0.952	0.044	0.02	0.002	0.204	0.002	0.016	0.014	0.654	0.068	0	0.444	0.43	0
Zm00001d024865	AT3G50210	ethylene biosynthesis I (plants)		2-oxoglutarate (2OG) and Fe(II)-dependent oxygenase superfamily protein	oxidoreductase, putative, expressed	0	0.06	0.04	0.02	0.21	0.976	0.14	0.498	0.23	0.93	0.94	0.028	0.03	0.056	0.276	0.054	0.252	0.048	0.04	0.012	0.318	0.662	0.064
Zm00001d024891	AT5G44640	DIMBOA-glucoside activation	BGLU13	beta glucosidase 13	Os4bglu12 - beta-glucosidase, exo-beta-glucanase, expressed	0.45	0.116	0.004	0.962	0.982	0.406	0.832	1	1	1	0.894	0.61	0.294	1	0.594	0.296	0.126	0.886	0.164	0.316	0.41	0.746	0.648
Zm00001d024906	AT2G45630	photorespiration | L-serine biosynthesis II		D-isomer specific 2-hydroxyacid dehydrogenase family protein	erythronate-4-phosphate dehydrogenase domain containing protein, expressed	0.334	0.12	0.026	0.848	0.862	0	0.008	0.004	0.196	0.086	0.838	0.018	0.05	0.01	0.668	0.002	0.992	0.45	0.1	0.004	0.004	0.876	0.056
Zm00001d024907	AT2G45630	photorespiration | L-serine biosynthesis II		D-isomer specific 2-hydroxyacid dehydrogenase family protein	erythronate-4-phosphate dehydrogenase domain containing protein, expressed	0	0.016	0.002	0.15	0.376	0.002	0.136	0.958	0.278	0.612	0.758	0.424	0.002	0.002	0.006	0.226	0.522	0.258	0.076	0.048	0.22	0.736	0.06
Zm00001d024919	AT4G25280	UTP and CTP <i>de novo</i> biosynthesis | pyrimidine ribonucleotides interconversion | CMP phosphorylation		P-loop containing nucleoside triphosphate hydrolases superfamily protein	adenylate kinase, putative, expressed	0	0.064	0.006	0.93	1	0.79	0.004	0.912	0.104	0.554	0.592	0.152	0.292	0.01	0.02	0.006	0.622	0.42	0.016	0.098	0.01	0.05	0.138
Zm00001d024934	AT1G27600	xylan biosynthesis	I9H,IRX9-L	Nucleotide-diphospho-sugar transferases superfamily protein	glycosyltransferase family 43 protein, putative, expressed	0.004	0.002	0.596	0.598	0.04	0.514	0.232	1	0.224	1	0.138	0.06	0.51	0.588	0.878	0.094	0.014	0.884	0.018	0.622	0.946	0.988	0.002
Zm00001d024952	AT2G05710	TCA cycle II (plants and fungi) | glyoxylate cycle | L-glutamine biosynthesis III	ACO3	aconitase 3	aconitate hydratase protein, putative, expressed	0	0.006	0.01	0.05	0.984	0.988	0.006	0.004	0.024	0.022	0.022	0.27	0.002	0.872	0.806	0.866	1	0.026	0.91	0.024	0.002	0.074	0.054
Zm00001d024967	AT3G10370	glycerol degradation I | glycerophosphodiester degradation | glycerol-3-phosphate shuttle	SDP6	FAD-dependent oxidoreductase family protein	FAD dependent oxidoreductase domain containing protein, expressed	0.004	0.092	0.002	0.276	0.118	0.024	0.424	0.308	0.246	0.434	0.21	0.026	0.006	0.206	0.994	0.084	0.128	0.446	0.56	0.002	0.518	0.316	0.006
Zm00001d025005	AT4G28720	indole-3-acetate biosynthesis II | indole-3-acetate biosynthesis I	YUC8	Flavin-binding monooxygenase family protein	flavin monooxygenase, putative, expressed	0.008	0.152	0.454	0.718	0.12	0.84	0.62	1	0.364	0.69	0.132	0.108	0.134	0.37	0.836	0.248	0.044	0.91	0.11	0.888	0.228	0.378	0.048
Zm00001d025015	AT5G13110	pentose phosphate pathway (oxidative branch) I	G6PD2	glucose-6-phosphate dehydrogenase 2	glucose-6-phosphate 1-dehydrogenase, chloroplast precursor, putative, expressed	0	0.036	0.222	0.39	0.446	0.552	0.958	0.086	0.958	0.72	0.114	0.362	0.862	0.276	0.508	0.212	0.03	0.896	0.004	0.75	0.704	0.398	0.068
Zm00001d025047	AT4G35000	L-ascorbate degradation V | ascorbate glutathione cycle	APX3	ascorbate peroxidase 3	OsAPx3 - Peroxisomal Ascorbate Peroxidase encoding gene 5,8, expressed	0	0.896	0.104	0.42	0.514	0.968	0.632	0.754	0.916	0.582	0.012	0.48	0.998	0.598	0.016	0.388	1	0.612	0.024	0.31	0.528	1	0.022
Zm00001d025057	AT1G59960	2'-deoxymugineic acid phytosiderophore biosynthesis		NAD(P)-linked oxidoreductase superfamily protein	oxidoreductase, aldo/keto reductase family protein, putative, expressed	0	0.012	0.086	0.012	1	0.162	0.008	0.062	0.006	0.29	0.142	0.02	0.582	0	0.27	0	0.15	0.004	0.776	0.002	0.59	0.362	0
Zm00001d025081	AT5G66040	thiosulfate disproportionation IV (rhodanese)	STR16	sulfurtransferase protein 16	rhodanese-like domain containing protein, putative, expressed	0	0.03	0.01	0.856	0.004	0	0.012	0.164	0.028	0.09	0.21	0.002	0	0	0.242	0.786	0	0.032	0	0	0	0.48	0
Zm00001d025082	AT4G38650	(1,4)-&beta;-D-xylan degradation		Glycosyl hydrolase family 10 protein	glycosyl hydrolase family 10 protein, putative, expressed	0	0	0.046	0.958	0.938	0.012	0.008	0.29	0.124	0.038	0.182	0	0.58	0.004	0	0.002	0.002	0.008	0.224	0.936	0.154	0.16	0
Zm00001d025106	AT5G23310	superoxide radicals degradation | reactive oxygen species degradation	FSD3	Fe superoxide dismutase 3	superoxide dismutase, chloroplast, putative, expressed	0	0.004	0.006	0.048	0.12	0.448	0.45	0.95	0.052	0.048	0.254	0.732	0.064	0.004	0.018	0.422	0.008	0.002	0.228	0.002	0.224	0.354	0.006
Zm00001d025124	AT2G01460	pyrimidine ribonucleosides salvage I		P-loop containing nucleoside triphosphate hydrolases superfamily protein	phosphoribulokinase/Uridine kinase family protein, expressed	0	0.01	0.018	0.954	0.936	0.09	0.01	0.054	0.898	0.086	0.094	0.152	0.008	0.002	0.012	0.082	0	0.002	0.034	0.202	0.304	0.526	0.022
Zm00001d025125	AT2G01460	pyrimidine ribonucleosides salvage I		P-loop containing nucleoside triphosphate hydrolases superfamily protein	phosphoribulokinase/Uridine kinase family protein, expressed	0	0.002	0.228	0.288	0.714	0.002	0.052	0.006	0.95	0.364	0.336	0.036	0.004	0.004	0.36	0.148	0.002	0.202	0.12	0.076	0.088	0.034	0.004
Zm00001d025128	AT5G52230	homogalacturonan biosynthesis	MBD13	methyl-CPG-binding domain protein 13	methyl-CpG binding domain containing protein, expressed	0	0	0	0.338	0.274	0.002	0	0.044	0.396	0.49	1	0.344	0	0	0	0.016	0	0	0.002	0.002	0.19	0.008	0
Zm00001d025129	AT5G02540	very long chain fatty acid biosynthesis II | very long chain fatty acid biosynthesis I		NAD(P)-binding Rossmann-fold superfamily protein	short chain dehydrogenase/reductase protein, putative, expressed	0	0.034	0.002	0.002	0.194	0	0.046	0.996	0	1	0.994	0.012	0	0	0.098	0	0	0.386	1	0.488	0	0.026	0.248
Zm00001d025140	AT1G25220	L-tryptophan biosynthesis	ASB1,TRP4,WEI7	anthranilate synthase beta subunit 1	class I glutamine amidotransferase, putative, expressed	0	0.4	0.004	0.304	0.944	0.028	0.002	0.02	0.384	0.282	0.048	0.072	0.002	0	0.68	0.068	0	0.006	0.036	0	0.002	0.146	0.008
Zm00001d025170	AT2G43710	oleate biosynthesis I (plants)	FAB2,SSI2	Plant stearoyl-acyl-carrier-protein desaturase family protein	acyl-desaturase, chloroplast precursor, putative, expressed	0	0	0.094	0.03	0.026	0.004	0.012	0.516	0.596	0.012	0	0.012	0.002	0	0.178	0.228	0.002	0.136	0.002	0.804	0.002	0.312	0
Zm00001d025174	AT2G31740	spermine biosynthesis | spermidine biosynthesis I | superpathway of polyamine biosynthesis II		S-adenosyl-L-methionine-dependent methyltransferases superfamily protein	methyltransferase domain containing protein, expressed	0	0	0	0	0.048	0	0	0	0	0.322	0.002	0.002	0	0	0.01	0.002	0	0	0.074	0	0.008	0	0
Zm00001d025199	AT4G19810	chitin degradation II (Vibrio)		Glycosyl hydrolase family protein with chitinase insertion domain	glycosyl hydrolase, putative, expressed	0	0.002	0	0.154	0.696	0.008	0.044	0.974	0.938	0.008	0.106	0.014	0.002	0.002	0.398	0.018	0.022	0.026	0.004	0.588	0.384	0.394	0
Zm00001d025200	AT3G48280	DIBOA-glucoside biosynthesis	CYP71A25	cytochrome P450, family 71, subfamily A, polypeptide 25	cytochrome P450, putative, expressed	0	0.012	0.464	0.992	0.04	0	0.228	0.022	0.748	0.142	0.228	0.19	0.078	0.006	0.002	0.026	0.008	0.012	0.462	0.01	0.08	0.268	0
Zm00001d025201	AT1G24360	octanoyl-[acyl-carrier protein] biosynthesis (mitochondria, yeast) | stearate biosynthesis II (bacteria and plants) | fatty acid elongation -- saturated | <i>cis</i>-vaccenate biosynthesis | palmitate biosynthesis II (bacteria and plants)		NAD(P)-binding Rossmann-fold superfamily protein	3-oxoacyl-reductase, chloroplast precursor, putative, expressed	0	0	0	0.152	0.016	0	0.014	0	0.076	0.032	0.008	0	0	0	0	0.002	0.002	0.008	0.074	0.018	0	0.002	0
Zm00001d025240	AT5G65750	2-oxoglutarate decarboxylation to succinyl-CoA		2-oxoglutarate dehydrogenase, E1 component	2-oxoglutarate dehydrogenase E1 component, mitochondrial precursor, putative, expressed	0	0	0	0.902	0.638	0.002	0.002	0.012	0.036	0.158	0.046	0.002	0.094	0.032	0.008	0.012	0.004	0.002	0	0	0.004	0.084	0.006
Zm00001d025258	AT5G55070	2-oxoglutarate decarboxylation to succinyl-CoA		Dihydrolipoamide succinyltransferase	dihydrolipoyllysine-residue succinyltransferase component of 2-oxoglutarate dehydrogenase complex, mitochondrial precursor, putative, expressed	0.002	0	0.11	0.868	0.072	0.002	0.052	0	0.074	0.056	0.032	0.104	0.374	0.02	0	0	0.01	0.014	0.022	0.006	0.098	0.702	0
Zm00001d025286	AT5G13430	aerobic respiration I (cytochrome c)		Ubiquinol-cytochrome C reductase iron-sulfur subunit	cytochrome b-c1 complex subunit Rieske, mitochondrial precursor, putative, expressed	0	0.002	0.004	0.414	0.628	0.008	0.052	0.098	0.99	0.02	0.006	0.004	0.004	0.004	0.24	0.058	0.004	0.052	0	0	0.296	0.012	0.036
Zm00001d025343	AT3G52820	phosphate acquisition	ATPAP22,PAP22	purple acid phosphatase 22	Ser/Thr protein phosphatase family protein, putative, expressed	0	1	0.002	0.34	0.764	1	0.034	1	0.944	0.642	0.008	0.59	1	0.988	0.848	0.358	1	0.436	0.008	0.042	1	1	0.54
Zm00001d025400	AT4G38540	urate conversion to allantoin II		FAD/NAD(P)-binding oxidoreductase family protein	FAD binding domain containing protein, expressed	0.014	0.136	0.22	0.18	0.278	0	0.494	0.966	0.246	0.804	0.08	0.508	0.172	0.004	0	0.038	0.004	0	0.19	0	0.042	0.21	0
Zm00001d025412	AT2G23420	NAD salvage pathway V (PNC V cycle) | pyridine nucleotide cycling (plants)	NAPRT2	nicotinate phosphoribosyltransferase 2	nicotinate phosphoribosyltransferase family domain containing protein, expressed	0	0.014	0.028	0.618	0.034	0	0.364	0.004	0.474	0.386	0.652	0.422	0.04	0.01	0.724	0.446	0.186	0.002	0.108	0	0.04	0.464	0.004
Zm00001d025445	AT1G04290	suberin monomers biosynthesis | cutin biosynthesis | acyl-CoA hydrolysis | sporopollenin precursors biosynthesis | &omega;-hydroxylation of caprate and laurate		Thioesterase superfamily protein	thioesterase family protein, putative, expressed	0	0.084	0.728	0.358	0.028	0.002	0.754	0.256	0.57	0.29	0.63	0.868	0.656	0.008	0.116	0.292	0.066	0.098	0.01	0	0.466	0.088	0.062
Zm00001d025446	AT2G13600	aerobic respiration I (cytochrome c)		Pentatricopeptide repeat (PPR) superfamily protein	pentatricopeptide, putative, expressed	0	0.084	0.284	0.106	0.208	0.006	0.01	0.206	0.77	0.052	0	0.032	0.056	0.006	0.634	0.028	0.846	0.066	0	0.006	0.212	0.982	0
Zm00001d025524	AT1G17420	traumatin and (<i>Z</i>)-3-hexen-1-yl acetate biosynthesis | jasmonic acid biosynthesis	LOX3	lipoxygenase 3	lipoxygenase protein, putative, expressed	0.004	0.01	0.146	0.872	0.448	0.318	0.866	0.09	0.578	0.14	0.054	0.466	0.982	0.004	0.262	0.454	0.046	0.678	0.128	0.966	0.748	0.196	0.104
Zm00001d025528	AT1G59960	2'-deoxymugineic acid phytosiderophore biosynthesis		NAD(P)-linked oxidoreductase superfamily protein	oxidoreductase, aldo/keto reductase family protein, putative, expressed	0	0.008	0.27	0.274	1	0	0.02	0.006	0.02	0.362	0.98	0.968	0	0.018	0.344	0.818	0	0.026	0.052	0	0.508	0.108	0.002
Zm00001d025533	AT1G59960	2'-deoxymugineic acid phytosiderophore biosynthesis		NAD(P)-linked oxidoreductase superfamily protein	oxidoreductase, aldo/keto reductase family protein, putative, expressed	0	0.002	0.114	0.082	0.026	0	0.014	0.718	0.046	0.892	0.084	0.188	0.01	0	0	0.344	0	0	0.374	0	0	0.81	0
Zm00001d025542	AT1G44790	&gamma;-glutamyl cycle		ChaC-like family protein	cation transport regulator-like protein 1, putative, expressed	0.002	0	0.002	0.028	0.084	0	0	0.042	0.012	0.788	0.076	0.438	0	0.038	0	0	0.014	0.034	0.112	0.096	0.002	0.022	0.002
Zm00001d025547	AT2G03220	xyloglucan biosynthesis	ATFT1,ATFUT1,FT1,MUR2	fucosyltransferase 1	xyloglucan fucosyltransferase, putative, expressed	0.002	0.008	0.522	0.434	0.994	0.072	0.218	0.454	0.996	0.004	0	0.092	0.86	0.032	0.2	0	0.926	0.012	0	0.01	0.232	0.982	0
Zm00001d025626	AT3G48170	glycine betaine biosynthesis III (plants)	ALDH10A9	aldehyde dehydrogenase 10A9	aldehyde dehydrogenase, putative, expressed	0	0.004	0.272	0.504	0.126	0.88	0.084	0.016	0.092	0.344	0.24	0.164	0.004	0.532	0.212	0.018	1	0.2	0.092	0	0.014	0.062	0.004
Zm00001d025644	AT5G08170	putrescine biosynthesis II	ATAIH,EMB1873	porphyromonas-type peptidyl-arginine deiminase family protein	agmatine deiminase, putative, expressed	0	0.058	0.004	0.038	0.248	0	0.96	0.998	0.752	1	0.266	0.5	0.37	0.002	0.008	0.594	0.154	0.008	0.054	0.22	0.006	0.802	0.002
Zm00001d025652	AT5G48220	L-tryptophan biosynthesis		Aldolase-type TIM barrel family protein	indole-3-glycerol phosphate synthase, chloroplast precursor, putative, expressed	0.002	0	0.002	0.006	0	0	0.032	0.054	0.012	0.47	0.048	0.002	0.14	0	0.244	0	0	0	0.146	0.004	0	0	0
Zm00001d025657	AT3G15660	glutathione-peroxide redox reactions | thioredoxin pathway	ATGRX4,GRX4	glutaredoxin 4	OsGrx_S15.1 - glutaredoxin subgroup II, expressed	0	0.002	0.002	0.15	0.114	0	0.028	0.072	0.876	0.074	0.032	0.028	0.006	0.016	0	0.006	0.002	0.016	0.004	0	0.004	0.192	0
Zm00001d025659	AT5G47810	glycolysis IV (plant cytosol) | glycolysis II (from fructose 6-phosphate) | glycolysis I (from glucose 6-phosphate)	PFK2	phosphofructokinase 2	phosphofructokinase, putative, expressed	0	0.512	0.038	0.98	0.06	0.044	0.97	0.944	0.112	0.912	0.022	0.992	0.07	0.008	0.974	0.022	0.73	0.208	0.458	0.032	0.186	0.814	0.05
Zm00001d025670	AT4G26690	glycerophosphodiester degradation	GPDL2,MRH5,SHV3	PLC-like phosphodiesterase family protein	glycerophosphoryl diester phosphodiesterase family protein, putative, expressed	0.942	0	0	0.012	0.002	0.004	0.018	0.946	0.002	0	0	0.016	0.002	0.01	0	0	0	0	0	0	0.26	0.302	0
Zm00001d025690	AT4G35260	TCA cycle II (plants and fungi) | L-glutamine biosynthesis III	IDH-I,IDH1	isocitrate dehydrogenase 1	dehydrogenase, putative, expressed	0.062	0.006	0.692	0.752	0.008	0.656	0.032	0.002	0.022	0.004	0	0.198	0.648	0.11	0.038	0	1	0.13	0.04	0.036	0.32	0.752	0
Zm00001d025705	AT5G55760	NAD salvage pathway V (PNC V cycle)	SRT1	sirtuin 1	transcriptional regulator Sir2 family protein, putative, expressed	0	0.012	0.26	0.14	0.154	0.09	0	0.006	0.064	1	0.144	0.05	0	0	0.014	0.008	0.186	0	0.142	0	0.004	0.852	0.004
Zm00001d025712	AT4G00930	acyl carrier protein metabolism	CIP4.1	COP1-interacting protein 4.1	expressed protein	0	0	0.316	0.914	0.398	0	0.02	0.068	0.288	0.432	0.506	0.076	0	0	0	0	0	0	0.012	0	0	0.002	0
Zm00001d025734	AT1G05790	triacylglycerol degradation		lipase class 3 family protein	lipase, putative, expressed	0	0.008	0.162	0	0.482	0	0	0.74	0.008	0.002	0.998	0.242	0.002	0	0	0	0	0.004	0.042	0.002	0.004	0.302	0
Zm00001d025747	AT5G36700	photorespiration	ATPGLP1,PGLP1	2-phosphoglycolate phosphatase 1	4-nitrophenylphosphatase, putative, expressed	0	0	0	0.302	0.178	0	0	0	0	0.226	0.998	0	0	0	0	0	0	0.002	0.002	0	0	0.004	0
Zm00001d025753	AT3G54420	chitin degradation II (Vibrio)	ATCHITIV,ATEP3,CHIV,EP3	homolog of carrot EP3-3 chitinase	CHIT3 - Chitinase family protein precursor, expressed	0	0.206	0.64	0.342	0.744	0.158	0.386	0.14	0.276	0.46	0.048	0.608	0.89	0.504	0.188	0	0.9	0.27	0.012	0.042	0.104	0.888	0
Zm00001d025773	AT3G02468	spermine biosynthesis | spermidine biosynthesis I	CPuORF9	conserved peptide upstream open reading frame 9	S-adenosyl-l-methionine decarboxylase leader peptide, putative, expressed	0.008	0.004	0.018	0.038	0.226	0.172	0.844	0.022	0.892	0.082	0.076	0.94	0.014	0.012	0.012	0.016	0.982	0.01	0.984	0.548	0.02	0.826	0.626
Zm00001d025818	AT3G04290	triacylglycerol degradation	ATLTL1,LTL1	Li-tolerant lipase 1	GDSL-like lipase/acylhydrolase, putative, expressed	0.026	0.134	0.002	1	0.832	0.06	0.166	0.484	0.682	0.036	0.124	0.002	0.1	0.32	0.002	0.03	0.328	0.012	0.47	0.988	0.244	0.468	0.004
Zm00001d025819	AT1G23360	phylloquinol biosynthesis	MENG	S-adenosyl-L-methionine-dependent methyltransferases superfamily protein	methyltransferase domain containing protein, putative, expressed	0.002	0.002	0.004	0.002	0.016	0.758	0.002	0.706	0.2	0.008	0.332	0.476	0.84	0.014	0.514	0	0.002	0.482	0	0.002	0.64	0.86	0.006
Zm00001d025820	AT5G63010	diphthamide biosynthesis II (eukaryotes)		Transducin/WD40 repeat-like superfamily protein	WD domain, G-beta repeat domain containing protein, expressed	0	0.086	0	0.274	0.174	0	0.018	0.018	0.412	0.372	0.68	0.114	0	0	0.024	0.012	0	0.002	0.052	0.012	0.032	0.43	0.056
Zm00001d025859	AT3G25400	pyrimidine deoxyribonucleotides dephosphorylation			MazG nucleotide pyrophosphohydrolase domain containing protein, expressed	0	0.026	0.804	0.904	0.09	0.028	0.22	0.194	0.99	1	0.634	0.886	0.042	0	0.076	0.812	0.034	0.036	0.288	0.306	0.718	0.226	0.152
Zm00001d025862	AT1G08630	glycine biosynthesis	THA1	threonine aldolase 1	L-allo-threonine aldolase, putative, expressed	0	0.994	0.004	0.202	0.278	0.938	0.102	0.004	0.3	0.908	0.27	0.198	0.818	0.578	0.876	1	0.926	0.002	0.05	0	0.968	1	0.002
Zm00001d025868	AT3G53450	<i>trans</i>-zeatin biosynthesis		Putative lysine decarboxylase family protein	possible lysine decarboxylase domain containing protein, expressed	0.002	0.01	0.028	0.33	0.652	0.176	0.096	0.792	1	0.104	0.104	0.988	1	0.302	0.066	0.024	0.808	0.394	0.124	0.998	0.14	0.146	0.534
Zm00001d025870	AT3G53360	aerobic respiration I (cytochrome c)		Tetratricopeptide repeat (TPR)-like superfamily protein	pentatricopeptide, putative, expressed	0	0.02	0.004	0.706	0.246	0.002	0.01	0	0.092	0.9	0.052	0.44	0.044	0.002	0.024	0	0.002	0.018	0.01	0.006	0.018	0.996	0.22
Zm00001d025886	AT2G36750	cytokinin-<i>O</i>-glucosides biosynthesis	UGT73C1	UDP-glucosyl transferase 73C1	cytokinin-O-glucosyltransferase 3, putative, expressed	0	0.314	0.03	0.046	0.176	0	0.006	0.006	0.488	0.01	0.002	0.006	0	0	0.19	0.25	0	0.006	0.18	0.028	0.002	0.002	0
Zm00001d025931	AT1G16460	thiosulfate disproportionation IV (rhodanese)	ATMST2,ATRDH2,MST2,RDH2,ST2,STR2	rhodanese homologue 2	rhodanese-like domain containing protein, putative, expressed	0	0	0	0.266	0.752	0.002	0.144	1	0.114	0.922	1	0.996	0.01	0	0	0	0	0	0.878	0.02	0.004	0.11	0.002
Zm00001d025958	AT4G36250	&beta;-alanine biosynthesis I | ethanol degradation II | benzoate biosynthesis III (CoA-dependent, non-&beta;-oxidative) | fatty acid &alpha;-oxidation I	ALDH3F1	aldehyde dehydrogenase 3F1	aldehyde dehydrogenase, putative, expressed	0.016	0.066	0	0.876	0.346	0.012	0.052	0.572	0.794	1	0.394	0.796	0.062	0.676	0.984	0	0.008	0.004	0.018	0.34	0.006	0.616	0.004
Zm00001d025963	AT5G23450	sphingolipid biosynthesis (plants) | ceramide degradation	ATLCBK1,LCBK1	long-chain base (LCB) kinase 1	diacylglycerol kinase, putative, expressed	0	0.03	0.224	0.08	0.33	0.008	0.108	1	0.04	0.39	0.06	0.274	0.006	0	0.564	0.002	0	0.004	0.05	0	0.01	0.208	0
Zm00001d025984	AT5G07440	L-glutamate biosynthesis III | L-alanine degradation II (to D-lactate) | L-glutamate degradation I | L-glutamate biosynthesis II	GDH2	glutamate dehydrogenase 2	glutamate dehydrogenase protein, putative, expressed	0	0.002	0.978	0.784	0.9	0.798	0.076	0.248	0.042	0	0.002	0.168	0.398	0.652	0.014	0.006	0.444	0.028	0.124	0.548	0.014	0.998	0.192
Zm00001d026056	AT4G25700	zeaxanthin biosynthesis | superpathway of carotenoid biosynthesis in plants	B1,BCH1,BETA-OHASE 1,chy1	beta-hydroxylase 1	fatty acid hydroxylase, putative, expressed	0.008	0.02	0.41	0.196	0.622	0.06	0.832	0.31	0.038	0.816	0.354	0.14	0.114	0.07	0.07	0.086	0	0	0.9	0.038	0	0.244	0.002
Zm00001d026060	AT4G11280	ethylene biosynthesis I (plants) | L-methionine salvage cycle II (plants)	ACS6,ATACS6	1-aminocyclopropane-1-carboxylic acid (acc) synthase 6	aminotransferase, classes I and II, domain containing protein, expressed	0.04	0.55	0.938	0.92	0.262	0.122	0.832	0.696	0.566	0.058	0.012	0.234	0.564	0.032	0.59	0.034	0.522	0.03	0.024	0.638	0.012	0.094	0.004
Zm00001d026062	AT5G41890	triacylglycerol degradation		GDSL-like Lipase/Acylhydrolase superfamily protein	GDSL-like lipase/acylhydrolase, putative, expressed	0	0	0.014	0.946	0.992	0.002	0	0.032	0.532	0.904	0.104	0	0.234	0.008	0.002	0.664	0.002	0.08	0.136	0.344	0	0.61	0
Zm00001d026066	AT5G62220	xyloglucan biosynthesis	ATGT18,GT18	glycosyltransferase 18	exostosin family domain containing protein, expressed	0	0.546	0.28	0.998	0.684	0.118	0.012	0.818	0.618	0.704	0.002	0.042	0.012	0.032	0.968	0	0.572	0.386	0	0.002	0.012	0.022	0.012
Zm00001d026134	AT1G71691	triacylglycerol degradation		GDSL-like Lipase/Acylhydrolase superfamily protein	GDSL-like lipase/acylhydrolase, putative, expressed	0.004	0.002	0.3	0.994	0.068	0.002	0.154	0.858	0.646	0.874	0.35	0	0.012	0.006	0	0.074	0.022	0.618	0.004	0.682	0.092	0.116	0.002
Zm00001d026144	AT1G01710	suberin monomers biosynthesis | cutin biosynthesis | acyl-CoA hydrolysis | sporopollenin precursors biosynthesis | &omega;-hydroxylation of caprate and laurate		Acyl-CoA thioesterase family protein	acyl-CoA thioesterase 2, putative, expressed	0	0.002	0.008	0.046	0.958	0.48	0.124	0.002	0.016	1	0.414	0.124	0	0.002	0.168	0.012	0	0	0.336	0.002	0.006	0.02	0.124
Zm00001d026148	AT4G11570	flavin biosynthesis I (bacteria and plants)		Haloacid dehalogenase-like hydrolase (HAD) superfamily protein	genetic modifier, putative, expressed	0	0.924	0.002	0.012	0.048	0.222	0.002	0.912	0.892	0.99	0.698	0.61	0.69	0.472	0.982	0.002	0.016	0.844	0.044	0.08	0.708	0.1	0.082
Zm00001d026268	AT1G32910	traumatin and (<i>Z</i>)-3-hexen-1-yl acetate biosynthesis | eugenol and isoeugenol biosynthesis | volatile esters biosynthesis (during fruit ripening) | volatile benzenoid biosynthesis I (ester formation)		HXXXD-type acyl-transferase family protein	transferase family domain containing protein, expressed	0.534	0.092	0.004	0.168	0.952	0.998	0.75	0.936	0.068	0.524	0.642	0.99	1	0.948	0.46	0.056	0.996	0.716	0.506	0.95	0.92	0.944	0.504
Zm00001d026277	AT1G03475	3,8-divinyl-chlorophyllide <i>a</i> biosynthesis I (aerobic, light-dependent) | heme <i>b</i> biosynthesis I (aerobic)	ATCPO-I,HEMF1,LIN2	Coproporphyrinogen III oxidase	coproporphyrinogen III oxidase, chloroplast precursor, putative, expressed	0	0.522	0.75	0.132	0.022	0.63	0	0.198	0.446	0.196	0.902	0.512	0.78	0.072	0.47	0.01	0	0.842	0	0.344	0.082	0.228	0.012
Zm00001d026293	AT3G22200	4-aminobutanoate degradation IV | 4-aminobutanoate degradation I | L-glutamate degradation IV	GABA-T,HER1,POP2	Pyridoxal phosphate (PLP)-dependent transferases superfamily protein	aminotransferase, putative, expressed	0	0	0.004	0.198	0.166	0.746	0.094	0.126	0.854	0.144	0.012	0.96	0.104	0.088	0	0.096	0.332	0.006	0.276	0	0.994	0.182	0.048
Zm00001d026311	AT1G30620	UDP-&beta;-L-arabinose biosynthesis I (from UDP-&alpha;-D-xylose) | UDP-sugars interconversion	HSR8,MUR4,UXE1	NAD(P)-binding Rossmann-fold superfamily protein	NAD dependent epimerase/dehydratase family domain containing protein, expressed	0	0.024	0.774	0.218	1	0.94	0.344	0.03	0.544	0.07	0.294	0.556	0.668	0.81	0.882	0.064	0.972	0.006	0.262	0.726	0.25	1	0.348
Zm00001d026334	AT2G43020	spermine and spermidine degradation III	ATPAO2,PAO2	polyamine oxidase 2	CPuORF12 - conserved peptide uORF-containing transcript, expressed	0.034	0.158	0.748	0.9	0.998	0.042	0.508	0.894	0.9	0.054	0.128	0.218	0.17	0.068	0.03	0.884	0.914	0.764	0.006	0.222	0.146	1	0.108
Zm00001d026337	AT1G11720	starch biosynthesis	ATSS3,SS3	starch synthase 3	soluble starch synthase 3, chloroplast precursor, putative, expressed	0	0	0	0	0.002	0	0	0.008	0	1	1	0	0	0	0	0	0.012	0	0.812	0	0	0.004	0
Zm00001d026370	AT1G61720	leucopelargonidin and leucocyanidin biosynthesis	BAN	NAD(P)-binding Rossmann-fold superfamily protein	leucoanthocyanidin reductase, putative, expressed	0.046	0.372	0	0.032	0.916	0.976	0.674	0.708	0.018	0.042	0.41	0.988	1	1	0.8	0.302	0.962	0.948	0.374	0.628	0.928	1	0
Zm00001d026374	AT4G39870	adenosine ribonucleotides <i>de novo</i> biosynthesis		TLD-domain containing nucleolar protein	TLD family protein, putative, expressed	0	0	0	0.288	1	0.004	0.072	0.46	0.266	0.996	0.56	0.892	0	0	0	0	0.058	0	0.142	0.002	0	0.482	0.01
Zm00001d026375	AT3G04080	UTP and CTP dephosphorylation I | pyrimidine ribonucleotides interconversion | pyrimidine deoxyribonucleotides <i>de novo</i> biosynthesis I	APY1,ATAPY1	apyrase 1	nucleoside-triphosphatase, putative, expressed	0	0.022	0.002	0.172	0.584	0.36	0.028	0.216	0.524	0.518	0.054	0.096	0.394	0.382	0.122	0.04	0.042	0.166	0.014	0.996	0.018	0.754	0.216
Zm00001d026386	AT5G57300	ubiquinol-10 biosynthesis (eukaryotic)		S-adenosyl-L-methionine-dependent methyltransferases superfamily protein	methyltransferase domain containing protein, putative, expressed	0	0.012	0.002	0.282	0.406	0.368	0.122	0.994	0.364	0.104	0.052	0.834	0	0	0	0.008	0.002	0.056	0.012	0.01	0.468	0.022	0
Zm00001d026394	AT2G20810	homogalacturonan biosynthesis	GAUT10,LGT4	galacturonosyltransferase 10	glycosyl transferase 8 domain containing protein, putative, expressed	0	0	0	0.804	0.738	0.068	0	0.056	0.998	0.35	0.006	0	0.004	0.03	0.014	0.012	0.01	0.002	0	0.736	0.052	0.72	0
Zm00001d026405	AT1G58290	tetrapyrrole biosynthesis I (from glutamate)	HEMA1	Glutamyl-tRNA reductase family protein	shikimate/quinate 5-dehydrogenase, putative, expressed	0	0.084	0.014	0	0.67	0	0.006	0.094	0.05	0.182	0.118	0.004	0	0	0.038	0	0.002	0.53	0.842	0.048	0.118	0.634	0
Zm00001d026429	AT1G62640	fatty acid biosynthesis initiation I	KAS III	3-ketoacyl-acyl carrier protein synthase III	3-oxoacyl-synthase III, chloroplast precursor, putative, expressed	0	0	0.042	0.902	0.916	0	0	0	0.184	0.21	0.58	0	0	0.49	0	0.002	0	0.262	0.002	0	0	0.074	0.002
Zm00001d026431	AT3G51240	flavonoid biosynthesis | flavonoid biosynthesis (in equisetum)	F3\'H,F3H,TT6	flavanone 3-hydroxylase	gibberellin 20 oxidase 2, putative, expressed	0.002	0.05	0.028	0.33	0.032	0.16	0.02	0.982	0.512	0.046	0.696	0.008	0.044	0.06	0.002	0.12	0.156	0.022	0	0.662	0.954	0.066	0
Zm00001d026460	AT5G67230	xylan biosynthesis	I14H,IRX14-L	Nucleotide-diphospho-sugar transferases superfamily protein	glycosyltransferase family 43 protein, putative, expressed	0.12	0.018	0.068	0.706	0.886	0.914	0.32	0.74	0.998	0.068	0.08	0.282	1	0.486	0.95	0.008	0.242	0.408	0.006	1	0.046	0.358	0.428
Zm00001d026472	AT4G34200	L-serine biosynthesis I	EDA9	D-3-phosphoglycerate dehydrogenase	D-3-phosphoglycerate dehydrogenase, chloroplast precursor, putative, expressed	0	0.008	0	0.688	0.468	0.004	0.928	0.332	0.082	0.462	0.08	0.626	0.05	0.088	0.36	0.272	0	0.012	0.074	0.002	0.002	0.592	0.002
Zm00001d026476	AT2G44050	flavin biosynthesis I (bacteria and plants)	COS1	6,7-dimethyl-8-ribityllumazine synthase / DMRL synthase / lumazine synthase / riboflavin synthase	6,7-dimethyl-8-ribityllumazine synthase, chloroplast precursor, putative, expressed	0	0.43	0.006	0.022	0.006	0.32	0.004	0.33	0.092	0.01	0.126	0.046	0.002	0.002	0.004	0	0.044	0.002	0.784	0.468	0.002	0.018	0
Zm00001d026501	AT5G35630	nitrate reduction II (assimilatory) | ammonia assimilation cycle I | ammonia assimilation cycle II | L-glutamine biosynthesis I | L-glutamine biosynthesis III | ornithine-citrulline shuttle	ATGSL1,GLN2,GS2	glutamine synthetase 2	glutamine synthetase, catalytic domain containing protein, expressed	0	0.002	0	0.004	0	0.076	0	0.876	0.002	0.084	0.136	0.182	0.254	0	0	0	0.002	0.002	0.002	0.994	0	0.03	0
Zm00001d026514	AT1G22100	inositol diphosphates biosynthesis | 1D-<i>myo</i>-inositol hexakisphosphate biosynthesis V (from Ins(1,3,4)P3) | lipid-dependent phytate biosynthesis II (via Ins(1,3,4)P<sub>3</sub>) | lipid-dependent phytate biosynthesis I (via Ins(1,4,5)P<sub>3</sub>) | 1D-<i>myo</i>-inositol hexakisphosphate biosynthesis III (<i>Spirodela polyrrhiza</i>)		Inositol-pentakisphosphate 2-kinase family protein	inositol 1,3,4,5,6-pentakisphosphate 2-kinase, putative, expressed	0	0.002	0.008	0.276	0.058	0.016	0.268	0.014	0.258	0.698	0.94	0.008	0.382	0.368	0	0.198	0.05	0	0.136	0.006	0.262	0.992	0.03
Zm00001d026515	AT5G20990	molybdenum cofactor biosynthesis	B73,CHL6,CNX,CNX1,SIR4	molybdopterin biosynthesis CNX1 protein / molybdenum cofactor biosynthesis enzyme CNX1 (CNX1)	molybdopterin biosynthesis protein CNX1, putative, expressed	0	0.026	0.01	0.04	0.186	0.53	0.274	0.818	0.136	0.384	0.064	0.01	0.008	0.002	0.056	0.258	0	0.104	0.8	0.77	0.396	0.09	0.002
Zm00001d026531	AT3G07270	6-hydroxymethyl-dihydropterin diphosphate biosynthesis I | tetrahydrofolate biosynthesis II		GTP cyclohydrolase I	GTP cyclohydrolase I 1, putative, expressed	0.058	0.01	0.194	0.74	0.984	0.994	0.488	0.96	0.48	0.04	0.722	1	0.01	0.04	0.366	0.076	0.688	1	0.554	0.014	0.688	0.378	0.998
Zm00001d026549	AT1G78690	phospholipid remodeling (phosphatidylcholine, yeast) | phosphatidylcholine acyl editing		Phospholipid/glycerol acyltransferase family protein	tafazzin, putative, expressed	0	0.03	0	0.496	0.034	0	0.206	0.002	0.036	0.776	0.182	0.042	0	0	0.014	0.006	0	0.004	0.096	0	0	0.01	0.002
Zm00001d026568	AT2G03880	aerobic respiration I (cytochrome c)		Pentatricopeptide repeat (PPR) superfamily protein	pentatricopeptide, putative, expressed	0	0.28	0.002	0.632	0.854	0.28	0.07	0.69	0.69	0.382	0.974	1	0.736	0.09	0.686	0.002	0	0.698	0.104	0.236	0.29	0.126	0.094
Zm00001d026573	AT1G49820	<i>S</i>-methyl-5'-thioadenosine degradation I	ATMTK,MTK	S-methyl-5-thioribose kinase	methylthioribose kinase, putative, expressed	0.04	0.05	0.016	0.374	1	0.946	0.534	0.02	0.39	0.998	0.9	1	0.12	1	0.972	0.022	0.822	0.998	0.034	0	0.858	0.21	1
Zm00001d026580	AT1G34270	xylogalacturonan biosynthesis		Exostosin family protein	exostosin family domain containing protein, expressed	0	0.034	0	0.1	0.236	0	0.276	0.284	0.432	0.228	0.052	0.248	0.016	0.002	0.012	0.018	0.006	0.046	0.01	0.16	0.1	0.696	0
Zm00001d026584	AT2G37250	adenosine ribonucleotides <i>de novo</i> biosynthesis	ADK,ATPADK1	adenosine kinase	adenylate kinase, putative, expressed	0	0.002	0.004	0.222	0.008	0.002	0	0.564	0.036	0.01	0.914	0.002	0	0.352	0	0	0	0	0.032	0.002	0.524	1	0
Zm00001d026586	AT1G65840	spermine and spermidine degradation III	ATPAO4,PAO4	polyamine oxidase 4	amine oxidase, flavin-containing, domain containing protein, expressed	0	0.142	0.002	0.072	0.152	0	0.008	0.64	0.774	0.984	1	0.604	0.006	0.006	0.176	0.09	0.138	0.062	0.226	0.248	0.012	0.138	0
Zm00001d026603	AT5G13630	3,8-divinyl-chlorophyllide <i>a</i> biosynthesis I (aerobic, light-dependent)	ABAR,CCH,CCH1,CHLH,GUN5	magnesium-chelatase subunit chlH, chloroplast, putative / Mg-protoporphyrin IX chelatase, putative (CHLH)	magnesium-chelatase, putative, expressed	0	0.002	0	0	0.182	0	0.002	0.186	0.006	0.586	0.676	0.172	0	0	0	0	0.028	0.096	0.022	0.006	0.002	0.48	0
Zm00001d026610	AT5G23300	UMP biosynthesis I	PYRD	pyrimidine d	dihydroorotate dihydrogenase protein, putative, expressed	0.004	0	0	0.044	0.222	0	0	0.062	0.418	0.026	0.002	0.01	0.118	0.012	0	0.154	0	0.05	0.006	0.002	0.046	0.996	0
Zm00001d026619	AT5G08570	glycolysis IV (plant cytosol) | Rubisco shunt | glycolysis II (from fructose 6-phosphate) | glycolysis I (from glucose 6-phosphate)		Pyruvate kinase family protein	pyruvate kinase, putative, expressed	0.072	0.01	0.934	0.652	0.836	0.01	0.376	0.136	0.192	0.016	0	0.738	0	0	0	0.006	0.024	0.006	0.01	0	0.36	0.366	0.004
Zm00001d026635	AT4G04955	allantoin degradation to ureidoglycolate I (urea producing) | allantoin degradation to ureidoglycolate II (ammonia producing)	ALN,ATALN	allantoinase	allantoinase, putative, expressed	0	0.528	0.006	0.308	0.802	0	0.264	0.224	0.05	0.96	0.832	0.138	0	0	0.97	0.07	0.016	0.004	0.12	0.004	0.006	0.028	0.024
Zm00001d026643	AT4G00590	L-asparagine degradation I		N-terminal nucleophile aminohydrolases (Ntn hydrolases) superfamily protein	L-asparaginase precursor protein, putative, expressed	0	0	0.006	0.072	0.808	0.004	0	0.04	0.758	0.012	0.102	0.056	0.008	0	0.002	0.006	0.002	0.42	0.008	0.002	0	0.706	0
Zm00001d026649	AT3G48990	suberin monomers biosynthesis | stearate biosynthesis II (bacteria and plants) | cutin biosynthesis | sporopollenin precursors biosynthesis | oleate biosynthesis I (plants) | palmitate biosynthesis II (bacteria and plants) | long-chain fatty acid activation | phosphatidylcholine acyl editing		AMP-dependent synthetase and ligase family protein	AMP-binding domain containing protein, expressed	0.48	0.774	0.404	0.6	0.092	0.004	0.248	0.042	0.8	0.882	0.014	0.002	0.016	0	0.728	0.336	0.022	0	0.002	0	0.128	0.504	0
Zm00001d026675	AT1G80560	L-leucine biosynthesis	ATIMD2,IMD2	isopropylmalate dehydrogenase 2	dehydrogenase, putative, expressed	0	0.012	0	0.022	0.004	0	0.048	0.374	0.412	0.034	0.002	0.228	0.012	0.016	0.134	0.004	0.002	0.038	0.016	0.002	0	0.002	0
Zm00001d026685	AT1G63660	L-glutamine degradation I | glutaminyl-tRNA<sup>gln</sup> biosynthesis via transamidation | guanosine ribonucleotides <i>de novo</i> biosynthesis		GMP synthase (glutamine-hydrolyzing), putative / glutamine amidotransferase, putative	class I glutamine amidotransferase, putative, expressed	0	0.002	0.018	0.622	0.2	0.082	0.008	0.272	0.688	0.302	0.002	0.238	0.002	0.03	0.02	0.002	0.01	0.002	0.014	0.11	0.006	0.988	0
Zm00001d026702	AT5G63910	farnesylcysteine salvage pathway	FCLY	farnesylcysteine lyase		0	0	0	0.976	0.158	0.982	0.616	0.488	0.99	0.04	0.002	0.058	0	0.026	0.788	0.13	0.216	0.002	0.024	0.002	0.024	0.324	0.054
Zm00001d026704	AT1G04290	suberin monomers biosynthesis | cutin biosynthesis | acyl-CoA hydrolysis | sporopollenin precursors biosynthesis | &omega;-hydroxylation of caprate and laurate		Thioesterase superfamily protein	thioesterase family protein, putative, expressed	0	0.326	0	0.15	0.592	0.098	0.02	0.866	0.628	0.01	0.012	0.856	0.958	0.134	0.08	0.372	0.036	0.022	0.008	0.008	0.042	0.336	0.004
Zm00001d027242	AT1G32900	starch biosynthesis		UDP-Glycosyltransferase superfamily protein	starch synthase, putative, expressed	0	0	0.616	0.008	1	0	0	0	0.012	1	0.964	0.292	0.006	0	0.206	0.584	0	0.02	0	0	0	0.036	0
Zm00001d027256	AT2G44530	PRPP biosynthesis		Phosphoribosyltransferase family protein	phosphoribosyl transferase, putative, expressed	0.248	0.384	0.314	0.654	0.202	0.032	0.904	1	0.57	0.992	0.226	1	0.83	0.01	0.198	0.97	0.008	0.738	0.5	0.016	0.396	0.726	0.284
Zm00001d027271	AT5G62790	methylerythritol phosphate pathway I | methylerythritol phosphate pathway II	DXR,PDE129	1-deoxy-D-xylulose 5-phosphate reductoisomerase	1-deoxy-D-xylulose 5-phosphate reductoisomerase, chloroplast precursor, putative, expressed	0	0	0.002	0.7	1	0	0.006	0.45	0.668	1	1	1	0	0	0	0.004	0	0.07	0.05	0	0	0.726	0.004
Zm00001d027311	AT5G22940	xylogalacturonan biosynthesis	F8H	FRA8 homolog	exostosin family domain containing protein, expressed	0	0.014	0.004	0.96	0.072	0	0.098	0.154	0.756	0.156	0.026	1	0	0.004	0.378	0.034	0.034	0.028	0.734	0.002	0.056	0.378	0.006
Zm00001d027319	AT3G11470	acyl carrier protein metabolism		4\'-phosphopantetheinyl transferase superfamily	dehydrogenase-phosphopantetheinyltransferase, putative, expressed	0	0.004	0.618	0.924	0.32	0.008	0.014	0.294	0.716	0.024	0.034	0.468	0.056	0	0.03	0.344	0	0.098	0.33	0.02	0	0.132	0.002
Zm00001d027352	AT2G46580	pyridoxal 5'-phosphate salvage II (plants) | pyridoxal 5'-phosphate salvage I		Pyridoxamine 5\'-phosphate oxidase family protein	pyridoxamine 5\'-phosphate oxidase family protein, putative, expressed	0	0.02	0.004	0.072	0.188	0.006	0.184	0.062	0.148	0.162	0.846	0.898	0.018	0	0.07	0.094	0.062	0.05	0.134	0.034	0.008	0.752	0.002
Zm00001d027353	AT4G24050	very long chain fatty acid biosynthesis II | very long chain fatty acid biosynthesis I		NAD(P)-binding Rossmann-fold superfamily protein	retinol dehydrogenase, putative, expressed	0.002	0.002	0.256	1	0.79	0.134	0.826	1	0.01	0.112	0.058	0.148	0.966	0.364	0	0.524	0.002	0.69	0.924	0.02	0.082	0.798	0.01
Zm00001d027363	AT5G52100	L-lysine biosynthesis VI	crr1	Dihydrodipicolinate reductase, bacterial/plant	dihydrodipicolinate reductase, putative, expressed	0.002	0.004	0	0.002	0.02	0	0	0.838	0.196	0.042	0.234	0.07	0.002	0	0.002	0	0.696	0.008	0.132	0.058	0.014	0.036	0
Zm00001d027367	AT4G20960	flavin biosynthesis I (bacteria and plants)		Cytidine/deoxycytidylate deaminase family protein	riboflavin biosynthesis protein ribD, putative, expressed	0	0.002	0	0.042	0.008	0	0.36	0.224	0.034	0.89	0.478	0	0	0	0	0.38	0.004	0.048	0.002	0	0.012	0.036	0
Zm00001d027369	AT3G61080	flavin biosynthesis I (bacteria and plants)		Protein kinase superfamily protein	methylthioribose kinase, putative, expressed	0	0.002	0.014	0.006	0.506	0	0.05	0.046	0.008	0.918	0.538	0.002	0	0	0.014	0.028	0	0.01	0	0	0.002	0.206	0
Zm00001d027383	AT4G11820	mevalonate pathway I	EMB2778,FKP1,HMGS,MVA1	hydroxymethylglutaryl-CoA synthase / HMG-CoA synthase / 3-hydroxy-3-methylglutaryl coenzyme A synthase	hydroxymethylglutaryl-CoA synthase, putative, expressed	0	0.094	0	0.712	0.53	0.064	0.038	0.058	0.078	0.338	0	0	0.406	0.004	0.002	0	0.706	0.026	0.054	0.01	0.016	0.274	0
Zm00001d027386	AT2G42010	phosphatidate metabolism, as a signaling molecule | phospholipases | choline biosynthesis III	PLDBETA,PLDBETA1	phospholipase D beta 1	phospholipase D, putative, expressed	0	0.006	0.02	0	0.008	0	0	0	0.008	0.056	0.002	0.068	0.082	0	0	0	0	0.01	0.004	0	0	0.004	0
Zm00001d027392	AT3G07160	1,3-&beta;-D-glucan biosynthesis	ATGSL10,CALS9,gsl10	glucan synthase-like 10	1,3-beta-glucan synthase component domain containing protein, expressed	0	0.004	0.108	0.062	0.118	0.962	0.476	0.714	0.412	0.82	0.126	0.816	0.424	0.764	0.654	0.132	0.246	0.112	0.33	0.002	0.13	0.982	0.008
Zm00001d027423	AT5G24530	flavonoid biosynthesis | flavonoid biosynthesis (in equisetum)	DMR6	2-oxoglutarate (2OG) and Fe(II)-dependent oxygenase superfamily protein	flavonol synthase/flavanone 3-hydroxylase, putative, expressed	0	0.002	0.516	0.676	0.092	0.426	0.018	0.366	0.328	0.174	0.01	0.234	0.072	0.006	0.032	0.056	0.916	0.006	0.004	0.08	0.342	0.546	0.002
Zm00001d027443	AT4G25700	zeaxanthin biosynthesis | superpathway of carotenoid biosynthesis in plants	B1,BCH1,BETA-OHASE 1,chy1	beta-hydroxylase 1	fatty acid hydroxylase, putative, expressed	0.024	0.068	0.05	1	0.868	0.848	0.278	0.118	0.592	0.416	0.956	0.906	0.654	0.002	0.086	0.012	1	0.018	0.918	0.09	0.882	0.394	0.004
Zm00001d027445	AT2G46090	phosphatidate metabolism, as a signaling molecule		Diacylglycerol kinase family protein	diacylglycerol kinase, putative, expressed	0	0.002	0	0.132	0.624	0.154	0.018	0.038	0.058	0.648	0.008	0.008	0.064	0.01	0.606	0.112	0	0.002	0.026	0.014	0.238	0.04	0
Zm00001d027472	AT5G13000	1,3-&beta;-D-glucan biosynthesis	ATGSL12,gsl12	glucan synthase-like 12	1,3-beta-glucan synthase component domain containing protein, expressed	0	0	0	0.998	0.378	0	0.952	1	0.864	0.93	0.36	1	0.156	0.308	0.006	0.344	0.002	0.004	0.9	0	0	0.526	0
Zm00001d027488	AT1G42970	Calvin-Benson-Bassham cycle	GAPB	glyceraldehyde-3-phosphate dehydrogenase B subunit	glyceraldehyde-3-phosphate dehydrogenase, putative, expressed	0	0	0	0.006	0.038	0	0	0.908	0	0.768	0.382	0.548	0	0	0.026	0	0.006	0.006	0.256	0	0	0.584	0
Zm00001d027502	AT2G37250	adenosine ribonucleotides <i>de novo</i> biosynthesis	ADK,ATPADK1	adenosine kinase	adenylate kinase, putative, expressed	0	0.076	0.002	0.89	0.886	0.032	0.026	0.162	0.868	0.078	0.782	0.996	0.036	0.002	0.13	0.82	0.072	0.014	0.002	0.144	0.678	0.074	0.002
Zm00001d027505	AT5G66005	pyrimidine ribonucleotides interconversion | pyrimidine deoxyribonucleotides <i>de novo</i> biosynthesis I		Expressed protein		0	0.014	0.004	0.218	0.71	0.002	0.004	0.128	0.404	0.722	0.322	0.03	0.002	0.002	0.19	0.764	0.098	0.002	0.008	0	0.014	0.974	0
Zm00001d027511	AT4G35090	superoxide radicals degradation | reactive oxygen species degradation	CAT2	catalase 2	catalase domain containing protein, expressed	0	0.014	0.004	0.03	0.65	0	0.632	1	0.004	0.942	0.734	0.008	0	0.162	0.16	0.424	0	0.358	0.046	0	0.04	0.196	0.002
Zm00001d027519	AT1G20510	jasmonic acid biosynthesis	OPCL1	OPC-8:0 CoA ligase1	AMP-binding domain containing protein, expressed	0.014	0.012	0.004	0.228	0.286	0.148	0.002	0.824	0.588	0.01	0.072	0.29	0.99	0.046	0.004	0.204	0.054	0.014	0.002	0.008	0.152	0.94	0
Zm00001d027524	AT3G12500	chitin degradation II (Vibrio)	ATHCHIB,B-CHI,CHI-B,HCHIB,PR-3,PR3	basic chitinase	CHIT16 - Chitinase family protein precursor, expressed	0.016	0.054	0.006	0.918	0.862	0.296	0.752	0.068	0.844	0.882	0.256	0.978	0.536	0.112	0.764	0.486	0.418	0.42	0.058	0.238	0.586	0.88	0.012
Zm00001d027525	AT3G12500	chitin degradation II (Vibrio)	ATHCHIB,B-CHI,CHI-B,HCHIB,PR-3,PR3	basic chitinase	CHIT16 - Chitinase family protein precursor, expressed	0	0.046	0.082	0.696	0.534	0.656	0.874	0.686	0.712	1	0.112	0.444	0.778	0.006	0.056	0.056	0.12	0.094	0.472	0.024	0.318	0.992	0.026
Zm00001d027536	AT2G17640	L-cysteine biosynthesis I | seleno-amino acid biosynthesis (plants)	ATSERAT3;1,SAT-106	Trimeric LpxA-like enzymes superfamily protein	serine acetyltransferase protein, putative, expressed	0	0.004	0	0.698	0.002	0	0.178	0.004	0.094	0.998	0.662	0.634	0.014	0.212	0.002	0.008	0	0.624	0.872	0.002	0.038	0.092	0.012
Zm00001d027537	AT2G46660	&omega;- hydroxylation of laurate | &omega;-hydroxylation of caprate and laurate	CYP78A6	cytochrome P450, family 78, subfamily A, polypeptide 6	cytochrome P450, putative, expressed	0.012	0.054	0.136	0.228	0.986	0.476	0.13	0.258	0.398	0.62	0.218	0.106	0.472	0.714	0.222	1	0.592	0.768	0.04	0.518	0.65	0.928	0.016
Zm00001d027558	AT2G05710	TCA cycle II (plants and fungi) | glyoxylate cycle | L-glutamine biosynthesis III	ACO3	aconitase 3	aconitate hydratase protein, putative, expressed	0.906	0.006	0.14	0.69	0.68	0.36	0.288	0.004	0.166	1	0.604	0.284	0	0.984	0.784	0.314	0.462	0.134	0.05	0	0.024	0.78	0
Zm00001d027656	AT3G44880	chlorophyll <i>a</i> degradation I | chlorophyll <i>a</i> degradation II	ACD1,LLS1,PAO	Pheophorbide a oxygenase family protein with Rieske [2Fe-2S] domain	pheophorbide a oxygenase, chloroplast precursor, putative, expressed	0	0	0.036	0.004	0.006	0	0.004	0.588	0.046	0.972	0.184	0.004	0	0	0.004	0.426	0.002	0	0.002	0	0.004	0.05	0
Zm00001d027694	AT1G17050	nonaprenyl diphosphate biosynthesis I	SPS2	solanesyl diphosphate synthase 2	polyprenyl synthetase, putative, expressed	0	0	0	0	0.002	0	0	0.754	0	0.52	0.17	0.162	0	0	0	0	0	0.018	0.214	0	0	0	0
Zm00001d027711	AT4G05160	flavonoid biosynthesis | phenylpropanoid biosynthesis | rosmarinic acid biosynthesis I | flavonoid di-C-glucosylation		AMP-dependent synthetase and ligase family protein	4-coumarate--CoA ligase-like 7, putative, expressed	0	0.06	0	0.104	0.424	0.002	0.01	0.984	0.128	0.276	0.9	0.002	0.002	0.346	0.146	0.082	0.59	0.05	0.05	0	0.02	0.992	0.004
Zm00001d027745		D-<i>myo</i>-inositol (1,4,5)-trisphosphate degradation				0	0.158	0.032	0.292	0.848	0.002	0.004	0.998	0.246	0.122	0.01	0.664	0.002	0.002	0.008	0.306	0	0.76	0.064	0.066	0.014	0.164	0.032
Zm00001d027756	AT4G14710	<i>S</i>-methyl-5-thio-&alpha;-D-ribose 1-phosphate degradation I	ATARD2	RmlC-like cupins superfamily protein	1,2-dihydroxy-3-keto-5-methylthiopentene dioxygenase protein, putative, expressed	0	0.062	0	0.688	0.884	0.092	0.082	0.46	0.172	1	0.794	0.986	0.034	0.922	0.826	0.288	0.128	0.148	0.002	0.002	0.208	0.994	0.972
Zm00001d027766	AT1G04220	very long chain fatty acid biosynthesis I	KCS2	3-ketoacyl-CoA synthase 2	3-ketoacyl-CoA synthase, putative, expressed	0.002	0.018	0.02	0.154	0.128	0.002	0.512	0.084	0.306	0.492	0.402	0.524	0.958	0.01	0.354	0.032	0.008	0.018	0.004	0.024	1	0.97	0.01
Zm00001d027769	AT3G54660	glutathione-peroxide redox reactions	ATGR2,EMB2360,GR	glutathione reductase	glutathione reductase, putative, expressed	0	0.006	0.002	0.154	0.086	0.154	0.01	0.99	0.028	0.744	0.296	0.046	0.122	0.178	0.004	0	0	0.672	0.006	0.208	0	0.544	0
Zm00001d027799	AT1G06730	glycolysis IV (plant cytosol) | glycolysis II (from fructose 6-phosphate) | glycolysis I (from glucose 6-phosphate)		pfkB-like carbohydrate kinase family protein	kinase, pfkB family, putative, expressed	0	0.006	0.502	0.26	1	0.354	0.21	0.696	0.026	0.558	0.396	0.424	0	0.006	0.212	0.148	0.908	0.058	0.102	0.006	0.022	0.44	0.046
Zm00001d027805	AT3G18030	coenzyme A biosynthesis I (prokaryotic)	ATHAL3,ATHAL3A,HAL3,HAL3A	HAL3-like protein A	phosphopantothenoylcysteine decarboxylase, putative, expressed	0	0.004	0.014	0.47	1	0.154	0.118	1	0.838	1	0.002	0.464	0.104	1	0.996	0	0.03	0.682	0.002	0.264	0.012	0.062	0.056
Zm00001d027810	AT2G38110	diacylglycerol and triacylglycerol biosynthesis | CDP-diacylglycerol biosynthesis I | CDP-diacylglycerol biosynthesis II	ATGPAT6,GPAT6	glycerol-3-phosphate acyltransferase 6	glycerol-3-phosphate acyltransferase, putative, expressed	0	0.304	0.028	0.76	0.876	0.426	0.018	0.37	0.676	0.854	0.114	0.684	0.286	0.296	0.288	0.056	0.63	0.046	0.584	0.114	0.87	0.198	0.038
Zm00001d027841	AT5G61410	Calvin-Benson-Bassham cycle | Rubisco shunt | pentose phosphate pathway (non-oxidative branch)	EMB2728,RPE	D-ribulose-5-phosphate-3-epimerase	ribulose-phosphate 3-epimerase, chloroplast precursor, putative, expressed	0	0	0	0	0.114	0	0	0.048	0	0.988	0.046	0.004	0	0	0.11	0	0.002	0.004	0.03	0	0	0.002	0
Zm00001d027848	AT2G44520	heme <i>a</i> biosynthesis	COX10	cytochrome c oxidase 10	prenyltransferase, putative, expressed	0	0.006	0	0.314	0.522	0.016	0	0.006	0.022	0.044	0.022	0.002	0.002	0.006	0.12	0	0.042	0.008	0.01	0	0.002	0.112	0.01
Zm00001d027861	AT4G39660	glycine biosynthesis III	AGT2	alanine:glyoxylate aminotransferase 2	aminotransferase, putative, expressed	0.002	0.448	0.24	0.146	0.158	0.986	0.022	0.058	0.498	0.596	0.002	0.012	0.016	0.002	0.406	0.366	0.304	0.008	0.416	0.012	0.738	0.324	0.002
Zm00001d027871	AT3G57610	adenosine ribonucleotides <i>de novo</i> biosynthesis	ADSS	adenylosuccinate synthase	adenylosuccinate synthetase, chloroplast precursor, putative, expressed	0	0	0.002	0.058	0.03	0	0	0.002	0.376	0.004	0.178	0.006	0.008	0	0	0.898	0	0	0.018	0.008	0.002	0.002	0
Zm00001d027887	AT5G21950	triacylglycerol degradation		alpha/beta-Hydrolases superfamily protein	hydrolase, alpha/beta fold family protein, putative, expressed	0	0.002	0.016	0.01	0.02	0.928	0.046	1	0.89	0.024	0.054	0.078	0.444	0.68	0.254	0.006	0.12	0.242	0.024	1	0.554	0.798	0.004
Zm00001d027888	AT5G09430	triacylglycerol degradation		alpha/beta-Hydrolases superfamily protein	hydrolase protein, putative, expressed	0.494	0.154	0.082	0.21	0.148	0.836	0.85	0.048	0.74	1	0.006	0.12	1	0.004	0.02	0.08	0.128	0.276	0.658	0.998	0.352	0.758	0.074
Zm00001d027893	AT1G17420	traumatin and (<i>Z</i>)-3-hexen-1-yl acetate biosynthesis | jasmonic acid biosynthesis	LOX3	lipoxygenase 3	lipoxygenase protein, putative, expressed	0.012	0.532	0.504	0.042	0.882	0.988	0.97	1	0.49	0.054	0.112	1	0.068	0	0.432	0	1	0.054	0.036	0.002	0.166	0.184	0.008
Zm00001d027898	AT1G16570	protein <i>N</i>-glycosylation initial phase (eukaryotic)		UDP-Glycosyltransferase superfamily protein	glycosyl transferase, group 1 domain containing protein, expressed	0	0.018	0.274	0.734	0.798	0.034	0.366	0.008	0.272	0.136	0.58	0.246	0	0.09	0.022	0.072	0.336	0.084	0.046	0.066	0.004	0.094	0.032
Zm00001d027904	AT2G26250	very long chain fatty acid biosynthesis I	FDH,KCS10	3-ketoacyl-CoA synthase 10	3-ketoacyl-CoA synthase 10, putative, expressed	0.614	0	0	0.004	0.394	0	0.004	0.162	0.638	0.902	0.002	0.494	0.764	0	0.866	0.018	0.518	0.048	0.024	0.012	0.692	1	0.002
Zm00001d027916	AT3G14205	3-phosphoinositide biosynthesis		Phosphoinositide phosphatase family protein	SAC domain containing protein, putative, expressed	0	0	0.002	0.01	0.01	0	0.086	0.08	0.002	1	1	0.002	0	0	0.054	0	0.002	0.002	0.106	0.122	0	0.04	0
Zm00001d027936	AT4G14210	<i>trans</i>-lycopene biosynthesis II (oxygenic phototrophs and green sulfur bacteria)	PDE226,PDS,PDS3	phytoene desaturase 3	amine oxidase, flavin-containing, domain containing protein, expressed	0	0	0.114	0.29	1	0.002	0.006	0.006	0.678	0.93	0.02	0.37	0	0.1	0	0.024	0	0	0.01	0.618	0.13	0.91	0.026
Zm00001d027937	AT4G13650	aerobic respiration I (cytochrome c)		Pentatricopeptide repeat (PPR) superfamily protein	pentatricopeptide repeat protein PPR1106-17, putative, expressed	0.944	0	0	0.006	0	0.002	0.018	0.942	0.172	0	0.002	0.012	0.004	0	0	0	0	0	0.004	0.006	0.38	0.798	0
Zm00001d027950	AT2G26540	tetrapyrrole biosynthesis I (from glutamate)	ATDUF3,ATUROS,DUF3,HEMD,UROS	uroporphyrinogen-III synthase family protein	uroporphyrinogen III synthase, putative, expressed	0.014	0.006	0.006	0.088	0.02	0.566	0.112	0.754	0.144	0.096	0.07	0.032	0.012	0.004	0.002	0.058	0.014	0.068	0.046	0.026	0.102	0.836	0.006
Zm00001d027995	AT5G42250	pyruvate fermentation to ethanol II | ethanol degradation II | acetaldehyde biosynthesis I		Zinc-binding alcohol dehydrogenase family protein	dehydrogenase, putative, expressed	0.952	0	0.072	0.008	0.012	0.97	0.482	0.034	0.03	0.576	0.012	0.682	0.92	0.08	0.008	0.002	0.13	0.328	0	0.002	0.384	0.012	0.01
Zm00001d027996	AT5G42250	pyruvate fermentation to ethanol II | ethanol degradation II | acetaldehyde biosynthesis I		Zinc-binding alcohol dehydrogenase family protein	dehydrogenase, putative, expressed	0	0.632	0.16	0.564	0.898	1	0.016	1	0.14	0.926	0.078	1	0.808	0.344	1	0.83	0.998	0.884	0.694	0.926	0.39	0.984	0.004
Zm00001d027999	AT1G60600	phylloquinol biosynthesis	ABC4	UbiA prenyltransferase family protein	prenyltransferase, putative, expressed	0	0.004	0	0	0	0	0	0.384	0.04	0.022	0.602	0.016	0.002	0	0	0	0.002	0.008	0	0.022	0	0	0
Zm00001d028045	AT1G74910	GDP-mannose biosynthesis | L-ascorbate biosynthesis I (L-galactose pathway)		ADP-glucose pyrophosphorylase family protein	mannose-1-phosphate guanyltransferase, putative, expressed	0	0.03	0.002	0.994	0.458	0.672	0.022	0.028	0.798	1	0.946	0.01	0.032	0.17	0.89	0.426	0.696	0.334	0.124	0.504	0.112	0.818	0.018
Zm00001d028103	AT4G33840	(1,4)-&beta;-D-xylan degradation		Glycosyl hydrolase family 10 protein	glycosyl hydrolase family 10 protein, putative, expressed	0	0.036	0.41	0.36	0.68	0.11	0.39	0.874	0.098	0.652	0.24	0.12	0.006	0.014	0.154	0.13	0.914	0.024	0.302	0.018	0.022	0.326	0.026
Zm00001d028119		aerobic respiration I (cytochrome c)				0	0.016	0	0.178	1	0.002	0.006	0.344	0.3	0.908	0.212	0.188	0.044	0.006	0.006	0.016	0.322	0.774	0.06	0.01	0.152	0.992	0.006
Zm00001d028165	AT2G13810	L-lysine biosynthesis VI	ALD1	AGD2-like defense response protein 1	aminotransferase, classes I and II, domain containing protein, expressed	0.24	0.008	0.498	0.262	0.024	0.006	0.05	0.196	0.438	0.056	0.06	0.716	0.366	0.242	0.368	0.696	0.752	0.014	0.44	0.026	0.102	0.946	0.02
Zm00001d028172	AT5G13700	spermine and spermidine degradation II	APAO,ATPAO1,PAO1	polyamine oxidase 1	polyamine oxidase precursor, putative, expressed	0.002	0.306	0.002	0.828	0.292	0.106	0.04	0.364	0.408	0.488	0.692	0.936	0.58	0.196	0.66	0.004	0.286	0.89	0.136	0.93	0.71	0.104	0.024
Zm00001d028180	AT2G22240	1D-<i>myo</i>-inositol hexakisphosphate biosynthesis III (<i>Spirodela polyrrhiza</i>) | <i>myo</i>-inositol biosynthesis	ATIPS2,ATMIPS2,MIPS2	myo-inositol-1-phosphate synthase 2	inositol-3-phosphate synthase, putative, expressed	0.008	0.006	0	0.002	0.888	0.012	0.886	0.578	0.13	0.67	0.676	0.662	0.006	0	0	0	0.016	0.128	0.408	0	0	0.998	0.008
Zm00001d028181	AT2G33220	aerobic respiration III (alternative oxidase pathway) | aerobic respiration I (cytochrome c) | NAD/NADH phosphorylation and dephosphorylation		GRIM-19 protein	NADH dehydrogenase 1 alpha subcomplex subunit 13, putative, expressed	0	0.112	0.036	0.614	0.216	0.282	0.002	0.116	0.144	0.99	0.14	0.856	0.084	0.094	0.028	0.022	0.004	0.146	0.06	0.016	0.014	0.876	0.002
Zm00001d028188	AT5G15470	homogalacturonan biosynthesis	GAUT14	galacturonosyltransferase 14	glycosyl transferase 8 domain containing protein, putative, expressed	0	0	0.856	0.368	1	0.024	0.002	0.082	0.746	0.86	0.024	0.084	0.002	0.564	0.004	0	0.002	0.002	0.008	0.44	0.002	0.886	0
Zm00001d028194	AT3G02090	aerobic respiration I (cytochrome c)	MPPBETA	Insulinase (Peptidase family M16) protein	mitochondrial-processing peptidase subunit, mitochondrial precursor, putative, expressed	0.006	0	0.002	0.02	0.274	0.028	0.008	0.018	0.01	1	0	0.06	0.014	0.548	0.026	0.008	0	0.036	0	0.172	0.004	0.028	0.024
Zm00001d028211	AT4G00550	galactolipid biosynthesis I	DGD2	digalactosyl diacylglycerol deficient 2	digalactosyldiacylglycerol synthase, chloroplast precursor, putative, expressed	0	0.012	0.004	0.062	0.698	0.034	0.092	0.242	0.13	0.224	0.158	0.084	0.15	0.002	0	0.002	0.008	0.036	0.022	0.366	0.206	1	0
Zm00001d028232	AT1G08830	superoxide radicals degradation | reactive oxygen species degradation	CSD1	copper/zinc superoxide dismutase 1	copper/zinc superoxide dismutase, putative, expressed	0	0.006	0.01	0.062	0.016	0.206	0.036	0.988	0.29	0.06	0.018	0.368	0.002	0	0.028	0.084	0	0.1	0.194	0.026	0.218	0.234	0.008
Zm00001d028241	AT1G68530	very long chain fatty acid biosynthesis I	CER6,CUT1,G2,KCS6,POP1	3-ketoacyl-CoA synthase 6	3-ketoacyl-CoA synthase, putative, expressed	0	0.198	0.118	0.24	0.524	0	0	0.876	0.782	0.006	0.028	0.998	0.784	0.028	0.492	0.098	0.648	0.006	0.122	0.002	0.208	0.286	0.002
Zm00001d028260	AT5G37600	nitrate reduction II (assimilatory) | ammonia assimilation cycle I | ammonia assimilation cycle II | L-glutamine biosynthesis I | L-glutamine biosynthesis III | ornithine-citrulline shuttle	ATGLN1;1,ATGSR1,GLN1;1,GSR 1	glutamine synthase clone R1	glutamine synthetase, catalytic domain containing protein, expressed	0.014	0.006	0.684	0.948	1	0.994	0.394	0.708	0.394	0.142	0.176	0.312	1	0.02	0.072	0.078	0.878	0.04	0.002	0.892	0.46	0.436	0.006
Zm00001d028264	AT1G24880	lipid IV<sub>A</sub> biosynthesis		UDP-3-O-acyl N-acetylglycosamine deacetylase family protein	UDP-3-O- N-acetylglucosamine deacetylase, putative, expressed	0	0.244	0	0.8	0.514	0	0.012	0.096	0.052	0.062	0.276	0.054	0	0.018	0.422	0	0	0.472	0.634	0.002	0.002	0.926	0
Zm00001d028267	AT1G68020	trehalose biosynthesis I	ATTPS6,TPS6	UDP-Glycosyltransferase / trehalose-phosphatase family protein	trehalose-6-phosphate synthase, putative, expressed	0.004	0.036	0	0.698	0.194	0.156	0.334	0.076	0.162	0.228	0.524	0.952	0.994	0.012	0.066	0.224	0.1	0.018	0.998	0.002	0.016	0.214	0.004
Zm00001d028299	AT1G58440	epoxysqualene biosynthesis	SQE1,XF1	FAD/NAD(P)-binding oxidoreductase family protein	squalene monooxygenase, putative, expressed	0.068	0.01	0.002	1	0.984	0.848	0.25	1	0.314	0.998	0.602	0.534	0.914	0.082	0.446	0.138	0.984	0.958	0.648	0.036	0.054	0.09	0.136
Zm00001d028303	AT3G49680	L-leucine degradation I | L-leucine biosynthesis	ATBCAT-3,BCAT3	branched-chain aminotransferase 3	aminotransferase domain containing protein, putative, expressed	0.226	0.352	0.242	0.234	0.164	0.014	0.03	0.28	0.08	0.756	0.006	0.034	0	0.428	0	0.436	0.152	0.06	0.052	0.008	0.002	0.36	0.06
Zm00001d028325	AT3G50660	brassinosteroid biosynthesis II | brassinosteroid biosynthesis I	CLM,CYP90B1,DWF4,PSC1,SAV1,SNP2	Cytochrome P450 superfamily protein	cytochrome P450, putative, expressed	0.956	0	0	0.374	0.014	0	0.006	0.936	0.074	0	0	0	0	0	0	0	0	0	0	0	0.266	0.022	0
Zm00001d028360	AT1G59960	2'-deoxymugineic acid phytosiderophore biosynthesis		NAD(P)-linked oxidoreductase superfamily protein	oxidoreductase, aldo/keto reductase family protein, putative, expressed	0.128	0.11	0.524	0.45	0.928	0.752	0.66	0.422	0.398	0.95	0.97	1	0.084	1	0.996	0.062	0.618	0.884	0.05	0.498	0.89	0.768	0.948
[truncated: 1,276 more rows]
