# Supplementary material for: TGPred: efficient methods for predicting target genes of a transcription factor by integrating statistics, machine learning and optimization
Source: NAR Genom Bioinform. 2023 Sep 13;5(3):lqad083. doi: 10.1093/nargab/lqad083 (PMC10498345; doi:10.1093/nargab/lqad083)
Supplement: lqad083_Supplemental_Files [file lqad083_supplemental_files.zip › SupplTableS7_All_methods.xlsx]

## Sheet: Table S7. 21PWGs
Table S7: Selection Probabilities of 23 TFs with 21 phenylpropanoid PWGs by six novel statistical selection methods. A blue hightlight indicates the pathway gene was among the top 100 genes to a TF ranked by the method
									1	2	3	4	5	6	7	8	9	10	11	12	13	14	15	16	17	18	19	20	21	22	23
						23_TFs			Zm00001d020408	Zm00001d021296	Zm00001d024630	Zm00001d026204	Zm00001d027431	Zm00001d027459	Zm00001d030678	Zm00001d032032	Zm00001d033815	Zm00001d035084	Zm00001d036050	Zm00001d039004	Zm00001d041818	Zm00001d043921	Zm00001d045463	Zm00001d047716	Zm00001d049678	Zm00001d050039	Zm00001d051520	Zm00001d053210	Zm00001d002476	Zm00001d011555	Zm00001d011614
						AGI			AT1G66230	AT4G12350	AT1G63910	AT1G79180	AT1G62990	AT2G18060	AT5G59780	AT4G12350	AT1G73410	AT2G46770	AT2G46770	AT4G28500	AT4G33450	AT4G28500	AT2G46770	AT5G56110	AT2G46770	AT1G71930	AT1G79180	AT4G12350	AT1G79180	AT4G28500	AT5G57620
						Arabi-symbol			AtMYB20,MYB20	AtMYB42,MYB42	AtMYB103,MYB103	ATMYB63,MYB63	IXR11,KNAT7	ANAC037,VND1	ATMYB59,ATMYB59-1,ATMYB59-2,ATMYB59-3,MYB59	AtMYB42,MYB42	ATMYB54,MYB54	ANAC043,EMB2301,NST1	ANAC043,EMB2301,NST1	ANAC073,NAC073,SND2	ATMYB69,MYB69	ANAC073,NAC073,SND2	ANAC043,EMB2301,NST1	AtMYB103,ATMYB80,MS188,MYB103	ANAC043,EMB2301,NST1	ANAC030,VND7	ATMYB63,MYB63	AtMYB42,MYB42	ATMYB63,MYB63	ANAC073,NAC073,SND2	AtMYB36,MYB36
						Arabi-defline			myb domain protein 20	myb domain protein 42	myb domain protein 103	myb domain protein 63	KNOTTED-like homeobox of Arabidopsis thaliana 7	vascular related NAC-domain protein 1	myb domain protein 59	myb domain protein 42	myb domain protein 54	NAC (No Apical Meristem) domain transcriptional regulator superfamily protein	NAC (No Apical Meristem) domain transcriptional regulator superfamily protein	NAC domain containing protein 73	myb domain protein 69	NAC domain containing protein 73	NAC (No Apical Meristem) domain transcriptional regulator superfamily protein	myb domain protein 103	NAC (No Apical Meristem) domain transcriptional regulator superfamily protein	vascular related NAC-domain protein 7	myb domain protein 63	myb domain protein 42	myb domain protein 63	NAC domain containing protein 73	myb domain protein 36
									Zm00001d020408	Zm00001d021296	Zm00001d024630	Zm00001d026204	Zm00001d027431	Zm00001d027459	Zm00001d030678	Zm00001d032032	Zm00001d033815	Zm00001d035084	Zm00001d036050	Zm00001d039004	Zm00001d041818	Zm00001d043921	Zm00001d045463	Zm00001d047716	Zm00001d049678	Zm00001d050039	Zm00001d051520	Zm00001d053210	Zm00001d002476	Zm00001d011555	Zm00001d011614
									MYB20	MYB42-1	MYB103-1	MYB63-1	KNAT7	VND1	MYB59	MYB42-2	MYB54	NST1-1	NST1-2	SND2-1	MYB69	SND2-2	NST1-3	MYB103-2	NST1-4	VND7	MYB63-2	MYB42-3	MYB63-3	SND2-3	MYB36
						TOP100
Methods	2539_PWGs	AGI	PW_names	Arabi-symbol	Arabi-defline	Rice-defline			MYB family transcription factor, putative, expressed	MYB family transcription factor, putative, expressed	myb-like DNA-binding domain containing protein, putative, expressed	MYB family transcription factor, putative, expressed	homeobox protein knotted-1, putative, expressed	no apical meristem protein, putative, expressed	MYB family transcription factor, putative, expressed	MYB family transcription factor, putative, expressed	MYB family transcription factor, putative, expressed	no apical meristem protein, putative, expressed	no apical meristem protein, putative, expressed	no apical meristem protein, putative, expressed	MYB family transcription factor, putative, expressed	no apical meristem protein, putative, expressed	no apical meristem protein, putative, expressed	MYB family transcription factor, putative, expressed	no apical meristem protein, putative, expressed	no apical meristem protein, putative, expressed	MYB family transcription factor, putative, expressed	MYB family transcription factor, putative, expressed	MYB family transcription factor, putative, expressed	no apical meristem protein, putative, expressed	MYB family transcription factor, putative, expressed
Huber-Net	Zm00001d003016	AT3G53260	suberin monomers biosynthesis | rosmarinic acid biosynthesis I | cinnamoyl-CoA biosynthesis | phenylpropanoid biosynthesis, initial reactions	ATPAL2,PAL2	phenylalanine ammonia-lyase 2	phenylalanine ammonia-lyase, putative, expressed	PAL2	1	0.156	1	1	0.944	0.882	0.076	0	0.028	0.992	1	1	0.842	0.048	1	0.232	0.572	0.85	0.994	1	0.764	0.002	0.054	0.016
	Zm00001d003129	AT5G48930	chlorogenic acid biosynthesis II | chlorogenic acid biosynthesis I | phenylpropanoid biosynthesis	HCT	hydroxycinnamoyl-CoA shikimate/quinate hydroxycinnamoyl transferase	transferase family protein, putative, expressed	HCT-1	2	0.686	0.996	0.014	0.998	1	0.328	0.128	0.504	1	0.898	0.554	0	0.008	0	1	0.634	0.19	0.542	1	0.712	0.044	0.002	0.02
	Zm00001d005607	AT5G48930	chlorogenic acid biosynthesis II | chlorogenic acid biosynthesis I | phenylpropanoid biosynthesis	HCT	hydroxycinnamoyl-CoA shikimate/quinate hydroxycinnamoyl transferase	transferase family protein, putative, expressed	HCT-2	3	0.152	0.996	0.448	0.816	0.99	1	0.938	0.092	0.88	1	0.744	0.956	0.338	0.018	0.072	0.39	1	0.32	0.662	0.172	0	0.018	0.458
	Zm00001d012510	AT2G30490	suberin monomers biosynthesis | rosmarinic acid biosynthesis I | phenylpropanoid biosynthesis, initial reactions	ATC4H,C4H,CYP73A5,REF3	cinnamate-4-hydroxylase	cytochrome P450, putative, expressed	C4H	4	0.478	0.128	0.002	0.416	0.16	0.032	0.182	0.672	0.034	0.092	0	0.002	0.018	0	0.028	0.946	0.012	0.002	0.214	0.084	0.008	0.056	0.564
	Zm00001d013862	AT4G36220	phenylpropanoid biosynthesis	CYP84A1,FAH1	ferulic acid 5-hydroxylase 1	cytochrome P450, putative, expressed	FAH1-1	5	0.99	0.994	0	0.14	0.284	0.166	0.582	0.112	0.054	0.008	0.024	0.004	0.286	0.016	0.098	0.368	0.126	0.314	1	0.034	0	0.184	0.244
	Zm00001d015459	AT3G21240	flavonoid biosynthesis | phenylpropanoid biosynthesis | rosmarinic acid biosynthesis I | flavonoid di-C-glucosylation	4CL2,AT4CL2	4-coumarate:CoA ligase 2	AMP-binding domain containing protein, expressed	4CL2-1	6	0.564	0.998	0	0.08	0.072	0.902	0	0	0.66	0.018	0.09	0.014	0	0.006	0.018	0.034	0.212	0.006	0.97	0	0.958	0	0.002
	Zm00001d017186	AT5G48930	chlorogenic acid biosynthesis II | chlorogenic acid biosynthesis I | phenylpropanoid biosynthesis	HCT	hydroxycinnamoyl-CoA shikimate/quinate hydroxycinnamoyl transferase	transferase family protein, putative, expressed	HCT-3	7	0.76	0.106	0.244	0.498	1	0.066	0	0	0.278	1	0.494	0.098	0.004	0.786	0.576	0.102	0.014	0.28	0.658	0	0.412	0	0.002
	Zm00001d017275	AT2G37040	suberin monomers biosynthesis | rosmarinic acid biosynthesis I | cinnamoyl-CoA biosynthesis | phenylpropanoid biosynthesis, initial reactions	ATPAL1,PAL1	PHE ammonia lyase 1	phenylalanine ammonia-lyase, putative, expressed	PAL1-1	8	0.08	0.004	0.518	0.212	0.986	0.722	0.002	0.004	0.262	0.976	0.032	0.246	0.104	0.98	0.446	0.866	0.17	0.002	0.824	0.142	0.364	0.012	0.22
	Zm00001d018367	AT5G48930	chlorogenic acid biosynthesis II | chlorogenic acid biosynthesis I | phenylpropanoid biosynthesis	HCT	hydroxycinnamoyl-CoA shikimate/quinate hydroxycinnamoyl transferase	transferase family protein, putative, expressed	HCT-4	9	0.372	0.202	0.176	0.02	0.566	0.978	0.986	0.012	0.912	1	0.016	0.7	0.23	0.27	0.058	0	1	0.98	1	0.018	0.072	0.03	0.004
	Zm00001d020528	AT5G48930	chlorogenic acid biosynthesis I | phenylpropanoid biosynthesis	HCT	hydroxycinnamoyl-CoA shikimate/quinate hydroxycinnamoyl transferase	transferase family protein, putative, expressed	HCT-5	10	0.564	0.106	0.932	0.602	0.13	0.424	0	0.002	0.03	1	0.486	0.046	0.176	0.322	0.118	0.004	0.754	0.998	1	0.032	0.116	0.52	0.14
	Zm00001d032103	AT3G21240	flavonoid biosynthesis | phenylpropanoid biosynthesis | rosmarinic acid biosynthesis I | flavonoid di-C-glucosylation	4CL2,AT4CL2	4-coumarate:CoA ligase 2	AMP-binding domain containing protein, expressed	4CL2-2	11	0.94	0.282	0.132	0.118	0.13	0.248	0.004	0.104	0.02	0	0	0	0.004	0.11	0.004	0.048	0.006	0.166	0.074	0	0.006	0	0.138
	Zm00001d032467	AT4G36220	phenylpropanoid biosynthesis	CYP84A1,FAH1	ferulic acid 5-hydroxylase 1	cytochrome P450, putative, expressed	FAH1-2	12	0.812	0.782	0.032	0.02	0.944	0.194	0.014	0.074	0.038	0.082	0	0.004	0.882	0.02	0.006	0.818	0.722	0.126	1	0	0	0.064	0.448
	Zm00001d036293	AT4G34050	suberin monomers biosynthesis | chlorogenic acid biosynthesis I | phenylpropanoid biosynthesis	CCoAOMT1	S-adenosyl-L-methionine-dependent methyltransferases superfamily protein	caffeoyl-CoA O-methyltransferase, putative, expressed	CCoAOMT1-1	13	0.952	0.672	0.96	0.696	1	0.83	0.302	0	0.974	1	0.412	0.004	0.08	0.996	1	0.008	1	0.486	0.596	0.876	0.002	0.002	0.002
	Zm00001d038555	AT2G40890	suberin monomers biosynthesis | chlorogenic acid biosynthesis II | chlorogenic acid biosynthesis I | superpathway of scopolin and esculin biosynthesis | phenylpropanoid biosynthesis	CYP98A3	cytochrome P450, family 98, subfamily A, polypeptide 3	cytochrome P450, putative, expressed	CYP98A3-1	14	0.044	0.998	0.526	0.334	0.1	0.144	0.014	0	0.658	0.004	0.048	0	0	0.006	0.018	0	0.05	0.006	0.864	0	0.956	0	0.242
	Zm00001d039947	AT5G48930	chlorogenic acid biosynthesis II | chlorogenic acid biosynthesis I | phenylpropanoid biosynthesis	HCT	hydroxycinnamoyl-CoA shikimate/quinate hydroxycinnamoyl transferase	transferase family protein, putative, expressed	HCT-6	15	0.998	0.026	0.078	0.13	0.46	0.272	0.046	0.032	0.018	0.218	0.258	0.258	0.122	0.308	0.918	0.002	0.65	0.558	0.324	0.008	0.154	0.032	0.07
	Zm00001d043174	AT2G40890	suberin monomers biosynthesis | chlorogenic acid biosynthesis II | chlorogenic acid biosynthesis I | superpathway of scopolin and esculin biosynthesis | phenylpropanoid biosynthesis	CYP98A3	cytochrome P450, family 98, subfamily A, polypeptide 3	cytochrome P450, putative, expressed	CYP98A3-2	16	0.038	0.534	0	0.002	0.962	0.08	0.6	0.884	0.024	0	0	0.004	0.004	0	0.002	0.044	0	0	0.388	0	0.152	0.01	0.016
	Zm00001d045043	AT1G72680	geraniol and geranial biosynthesis	ATCAD1,CAD1	cinnamyl-alcohol dehydrogenase	dehydrogenase, putative, expressed	CAD1	17	0.91	0.242	0.022	0.276	0.678	0.588	0.956	0.258	0.328	0.004	0.98	0.252	0.138	0.266	0.038	0.22	0.086	0.252	0.656	0.25	0.006	0.002	0.006
	Zm00001d045206	AT4G34050	suberin monomers biosynthesis | chlorogenic acid biosynthesis I | phenylpropanoid biosynthesis	CCoAOMT1	S-adenosyl-L-methionine-dependent methyltransferases superfamily protein	caffeoyl-CoA O-methyltransferase, putative, expressed	CCoAOMT1-2	18	0.846	0.252	0.976	0.992	1	0.476	0.948	0.002	0.818	0.542	0.008	0.072	0.576	1	1	0.002	1	0.09	0.72	0.95	0	0.102	0.122
	Zm00001d050224	AT1G51680	flavonoid biosynthesis | phenylpropanoid biosynthesis | rosmarinic acid biosynthesis I | flavonoid di-C-glucosylation	4CL.1,4CL1,AT4CL1	4-coumarate:CoA ligase 1	AMP-binding domain containing protein, expressed	4CL1	19	0.64	0.108	0.076	0.09	0	0.076	0.998	0.146	0	0.512	0	0	0.032	0	0	0.104	0.004	0.006	0.562	0.006	0.002	0	0.08
	Zm00001d051163	AT2G37040	suberin monomers biosynthesis | rosmarinic acid biosynthesis I | cinnamoyl-CoA biosynthesis | phenylpropanoid biosynthesis, initial reactions	ATPAL1,PAL1	PHE ammonia lyase 1	phenylalanine ammonia-lyase, putative, expressed	PAL1-2	20	0.106	0.298	0.002	0.002	0.012	0.572	0	0.01	0	0.006	0.056	0.006	0	0.01	0	0.006	0.066	0.012	0.212	0	0.956	0	0.096
	Zm00001d051529	AT1G65060	flavonoid biosynthesis | phenylpropanoid biosynthesis | rosmarinic acid biosynthesis I | flavonoid di-C-glucosylation	4CL3	4-coumarate:CoA ligase 3	AMP-binding domain containing protein, expressed	4CL3	21	0.032	0.196	0.002	0.028	0.15	0.872	0.862	0.976	0.096	0.618	0	0.002	0.002	0.044	0.324	0.814	0.75	0.006	0.17	0.07	0	0.002	0.158
									2	1	1	3	4	2			1	6	2		1	3	3	1	4	3	6	4	3			50
	2539_PW_Genes	AGI	PW_names	Arabi-symbol	Arabi-defline	Rice-defline			Zm00001d020408	Zm00001d021296	Zm00001d024630	Zm00001d026204	Zm00001d027431	Zm00001d027459	Zm00001d030678	Zm00001d032032	Zm00001d033815	Zm00001d035084	Zm00001d036050	Zm00001d039004	Zm00001d041818	Zm00001d043921	Zm00001d045463	Zm00001d047716	Zm00001d049678	Zm00001d050039	Zm00001d051520	Zm00001d053210	Zm00001d002476	Zm00001d011555	Zm00001d011614
MSE-Net	Zm00001d003016	AT3G53260	suberin monomers biosynthesis | rosmarinic acid biosynthesis I | cinnamoyl-CoA biosynthesis | phenylpropanoid biosynthesis, initial reactions	ATPAL2,PAL2	phenylalanine ammonia-lyase 2	phenylalanine ammonia-lyase, putative, expressed	PAL2	1	0.018	0.958	0.962	0.612	0.008	0.002	0	0	0.044	1	1	0	0.008	0.554	0.008	0.004	0.562	0.872	1	0.782	0.002	0.066	0.008
	Zm00001d003129	AT5G48930	chlorogenic acid biosynthesis II | chlorogenic acid biosynthesis I | phenylpropanoid biosynthesis	HCT	hydroxycinnamoyl-CoA shikimate/quinate hydroxycinnamoyl transferase	transferase family protein, putative, expressed	HCT-1	2	0.056	0.858	0	0.922	0.48	0.026	0.002	0.044	1	0.844	0.18	0	0.002	0	1	0.298	0.01	0.04	0.992	0.684	0.05	0.002	0.002
	Zm00001d005607	AT5G48930	chlorogenic acid biosynthesis II | chlorogenic acid biosynthesis I | phenylpropanoid biosynthesis	HCT	hydroxycinnamoyl-CoA shikimate/quinate hydroxycinnamoyl transferase	transferase family protein, putative, expressed	HCT-2	3	0.046	0.916	0.006	0.536	0.796	0.994	0.076	0.058	0.002	1	0.112	0.718	0.048	0	0.008	0.13	0.998	0.434	0.02	0.166	0	0.026	0.136
	Zm00001d012510	AT2G30490	suberin monomers biosynthesis | rosmarinic acid biosynthesis I | phenylpropanoid biosynthesis, initial reactions	ATC4H,C4H,CYP73A5,REF3	cinnamate-4-hydroxylase	cytochrome P450, putative, expressed	C4H	4	0.132	0.004	0	0.062	0.01	0.018	0.054	0.306	0.008	0	0	0	0.048	0	0.112	0.568	0.004	0.002	0.022	0.076	0.008	0.07	0.408
	Zm00001d013862	AT4G36220	phenylpropanoid biosynthesis	CYP84A1,FAH1	ferulic acid 5-hydroxylase 1	cytochrome P450, putative, expressed	FAH1-1	5	0.936	0.504	0	0.012	0	0.038	0.002	0.026	0.006	0.006	0.016	0.006	0.074	0.004	0.032	0.026	0.018	0.026	0.958	0.036	0	0.224	0.048
	Zm00001d015459	AT3G21240	flavonoid biosynthesis | phenylpropanoid biosynthesis | rosmarinic acid biosynthesis I | flavonoid di-C-glucosylation	4CL2,AT4CL2	4-coumarate:CoA ligase 2	AMP-binding domain containing protein, expressed	4CL2-1	6	0	0.002	0	0	0	0.098	0	0	0	0	0	0	0	0	0	0.028	0.004	0	0	0	0.958	0	0
	Zm00001d017186	AT5G48930	chlorogenic acid biosynthesis II | chlorogenic acid biosynthesis I | phenylpropanoid biosynthesis	HCT	hydroxycinnamoyl-CoA shikimate/quinate hydroxycinnamoyl transferase	transferase family protein, putative, expressed	HCT-3	7	0.03	0	0	0.008	0.394	0.012	0	0	0	0.304	0	0	0	0	0.062	0.11	0	0	0.032	0	0.428	0	0.002
	Zm00001d017275	AT2G37040	suberin monomers biosynthesis | rosmarinic acid biosynthesis I | cinnamoyl-CoA biosynthesis | phenylpropanoid biosynthesis, initial reactions	ATPAL1,PAL1	PHE ammonia lyase 1	phenylalanine ammonia-lyase, putative, expressed	PAL1-1	8	0	0	0	0.002	0.024	0.066	0.002	0.002	0	0.024	0	0.148	0.004	0.006	0.012	0.034	0	0.002	0.02	0.166	0.34	0.006	0.02
	Zm00001d018367	AT5G48930	chlorogenic acid biosynthesis II | chlorogenic acid biosynthesis I | phenylpropanoid biosynthesis	HCT	hydroxycinnamoyl-CoA shikimate/quinate hydroxycinnamoyl transferase	transferase family protein, putative, expressed	HCT-4	9	0.05	0.002	0.028	0	0.016	0.78	0.136	0.01	0.284	1	0	0.512	0.01	0.002	0.01	0.004	1	0.504	0.808	0.022	0.068	0.026	0
	Zm00001d020528	AT5G48930	chlorogenic acid biosynthesis I | phenylpropanoid biosynthesis	HCT	hydroxycinnamoyl-CoA shikimate/quinate hydroxycinnamoyl transferase	transferase family protein, putative, expressed	HCT-5	10	0.044	0	0.486	0.546	0.002	0.056	0	0.002	0	1	0.182	0.01	0.216	0.024	0.018	0.016	0.018	0.632	0.996	0.032	0.118	0.526	0.028
	Zm00001d032103	AT3G21240	flavonoid biosynthesis | phenylpropanoid biosynthesis | rosmarinic acid biosynthesis I | flavonoid di-C-glucosylation	4CL2,AT4CL2	4-coumarate:CoA ligase 2	AMP-binding domain containing protein, expressed	4CL2-2	11	0.072	0	0	0.092	0	0.004	0	0.002	0	0	0	0	0.002	0.016	0.004	0.004	0.01	0.004	0	0	0.006	0.004	0.056
	Zm00001d032467	AT4G36220	phenylpropanoid biosynthesis	CYP84A1,FAH1	ferulic acid 5-hydroxylase 1	cytochrome P450, putative, expressed	FAH1-2	12	0.026	0.004	0	0.002	0.132	0.008	0	0.012	0	0.004	0	0.006	0.64	0	0.002	0.122	0.11	0.004	0.87	0	0	0.052	0.142
	Zm00001d036293	AT4G34050	suberin monomers biosynthesis | chlorogenic acid biosynthesis I | phenylpropanoid biosynthesis	CCoAOMT1	S-adenosyl-L-methionine-dependent methyltransferases superfamily protein	caffeoyl-CoA O-methyltransferase, putative, expressed	CCoAOMT1-1	13	0.286	0.002	0.076	0.11	0.606	0.06	0.002	0	0.22	0.654	0	0	0.004	0.184	0.998	0.004	0.952	0.038	0	0.848	0.002	0.002	0
	Zm00001d038555	AT2G40890	suberin monomers biosynthesis | chlorogenic acid biosynthesis II | chlorogenic acid biosynthesis I | superpathway of scopolin and esculin biosynthesis | phenylpropanoid biosynthesis	CYP98A3	cytochrome P450, family 98, subfamily A, polypeptide 3	cytochrome P450, putative, expressed	CYP98A3-1	14	0	0.152	0	0.002	0	0.012	0	0	0	0	0	0	0	0	0	0	0	0	0.002	0.002	0.946	0	0.024
	Zm00001d039947	AT5G48930	chlorogenic acid biosynthesis II | chlorogenic acid biosynthesis I | phenylpropanoid biosynthesis	HCT	hydroxycinnamoyl-CoA shikimate/quinate hydroxycinnamoyl transferase	transferase family protein, putative, expressed	HCT-6	15	0.798	0.012	0.04	0.024	0.016	0.15	0.01	0.008	0.002	0.01	0.008	0.02	0.174	0	0.86	0.024	0.424	0.542	0.124	0.006	0.174	0.026	0.028
	Zm00001d043174	AT2G40890	suberin monomers biosynthesis | chlorogenic acid biosynthesis II | chlorogenic acid biosynthesis I | superpathway of scopolin and esculin biosynthesis | phenylpropanoid biosynthesis	CYP98A3	cytochrome P450, family 98, subfamily A, polypeptide 3	cytochrome P450, putative, expressed	CYP98A3-2	16	0.002	0	0	0	0.258	0.004	0.09	0.116	0.002	0	0	0	0.006	0	0	0	0	0	0	0	0.154	0.012	0.002
	Zm00001d045043	AT1G72680	geraniol and geranial biosynthesis	ATCAD1,CAD1	cinnamyl-alcohol dehydrogenase	dehydrogenase, putative, expressed	CAD1	17	0.21	0.002	0.002	0.19	0	0.166	0.208	0.006	0.01	0	0.784	0.022	0.188	0	0.006	0.022	0.004	0.004	0.24	0.314	0.002	0.002	0.002
	Zm00001d045206	AT4G34050	suberin monomers biosynthesis | chlorogenic acid biosynthesis I | phenylpropanoid biosynthesis	CCoAOMT1	S-adenosyl-L-methionine-dependent methyltransferases superfamily protein	caffeoyl-CoA O-methyltransferase, putative, expressed	CCoAOMT1-2	18	0.574	0.002	0.388	0.828	0.51	0.088	0.302	0	0.062	0	0	0.188	0.592	0.99	1	0.018	0.916	0.004	0.036	0.936	0	0.102	0.026
	Zm00001d050224	AT1G51680	flavonoid biosynthesis | phenylpropanoid biosynthesis | rosmarinic acid biosynthesis I | flavonoid di-C-glucosylation	4CL.1,4CL1,AT4CL1	4-coumarate:CoA ligase 1	AMP-binding domain containing protein, expressed	4CL1	19	0.03	0	0	0	0	0.002	0.444	0.002	0	0	0.002	0.002	0	0	0	0.034	0	0.002	0.046	0.002	0.002	0.002	0.002
	Zm00001d051163	AT2G37040	suberin monomers biosynthesis | rosmarinic acid biosynthesis I | cinnamoyl-CoA biosynthesis | phenylpropanoid biosynthesis, initial reactions	ATPAL1,PAL1	PHE ammonia lyase 1	phenylalanine ammonia-lyase, putative, expressed	PAL1-2	20	0	0.002	0	0	0	0.026	0	0	0	0	0	0	0	0	0	0.004	0.002	0	0	0	0.958	0	0.012
	Zm00001d051529	AT1G65060	flavonoid biosynthesis | phenylpropanoid biosynthesis | rosmarinic acid biosynthesis I | flavonoid di-C-glucosylation	4CL3	4-coumarate:CoA ligase 3	AMP-binding domain containing protein, expressed	4CL3	21	0.002	0	0	0.004	0.012	0.062	0.074	0.892	0.004	0	0	0.004	0.004	0.004	0.058	0.182	0.004	0	0.018	0.066	0	0.002	0.062
									2	3	1	3		2		1	1	6	2	1	2	2	3		4	3	6	4	3			49
	2539_PW_Genes	AGI	PW_names	Arabi-symbol	Arabi-defline	Rice-defline			Zm00001d020408	Zm00001d021296	Zm00001d024630	Zm00001d026204	Zm00001d027431	Zm00001d027459	Zm00001d030678	Zm00001d032032	Zm00001d033815	Zm00001d035084	Zm00001d036050	Zm00001d039004	Zm00001d041818	Zm00001d043921	Zm00001d045463	Zm00001d047716	Zm00001d049678	Zm00001d050039	Zm00001d051520	Zm00001d053210	Zm00001d002476	Zm00001d011555	Zm00001d011614
MRNET	Zm00001d003016	AT3G53260	suberin monomers biosynthesis | rosmarinic acid biosynthesis I | cinnamoyl-CoA biosynthesis | phenylpropanoid biosynthesis, initial reactions	ATPAL2,PAL2	phenylalanine ammonia-lyase 2	phenylalanine ammonia-lyase, putative, expressed	PAL2	1	0.0306685	0.0340781	0.0398623	0.0350653	0.0277407	0.0188843	0	0	0.0177551	0.0634912	0.049204	0.0189899	0.0159128	0.0336032	0.035017	0	0.035847	0.0317935	0.0316692	0.0423155	0.0237472	0.00694504	0
	Zm00001d003129	AT5G48930	chlorogenic acid biosynthesis II | chlorogenic acid biosynthesis I | phenylpropanoid biosynthesis	HCT	hydroxycinnamoyl-CoA shikimate/quinate hydroxycinnamoyl transferase	transferase family protein, putative, expressed	HCT-1	2	0	0.0045525	0	0.0344536	0.00309143	0	0	0	0.0364239	0.0163806	0.0129915	0	0	0.00526316	0.00518604	0	0	0	0.0210332	0.0166534	0.0382863	0	0.007993
	Zm00001d005607	AT5G48930	chlorogenic acid biosynthesis II | chlorogenic acid biosynthesis I | phenylpropanoid biosynthesis	HCT	hydroxycinnamoyl-CoA shikimate/quinate hydroxycinnamoyl transferase	transferase family protein, putative, expressed	HCT-2	3	0	0	0	0.000339327	0.00168174	0	0.000299096	0	0.011584	0.0156771	0.00541225	0	0	0	0.0107631	0.0167299	0.00858889	0	0.0030007	0.000712906	0	0	0.0167019
	Zm00001d012510	AT2G30490	suberin monomers biosynthesis | rosmarinic acid biosynthesis I | phenylpropanoid biosynthesis, initial reactions	ATC4H,C4H,CYP73A5,REF3	cinnamate-4-hydroxylase	cytochrome P450, putative, expressed	C4H	4	0	0	0	0	0	0	0.0118774	0	0.0286571	0	0	0.00693262	0	0	0.00632881	0	0.00212969	0	0.00597809	0	0.0205265	0.0190688	0.0321202
	Zm00001d013862	AT4G36220	phenylpropanoid biosynthesis	CYP84A1,FAH1	ferulic acid 5-hydroxylase 1	cytochrome P450, putative, expressed	FAH1-1	5	0	0	0	0	0	0	0.000914114	0	0.0239874	0	0	0.00954305	0	0	0.0046838	0	0	0	0.0202269	0	0.0372432	0.0106658	0.0417352
	Zm00001d015459	AT3G21240	flavonoid biosynthesis | phenylpropanoid biosynthesis | rosmarinic acid biosynthesis I | flavonoid di-C-glucosylation	4CL2,AT4CL2	4-coumarate:CoA ligase 2	AMP-binding domain containing protein, expressed	4CL2-1	6	0.00979985	0.0202034	0.0375122	0.052153	0.0530564	0	0	0	0.0499798	0.0472503	0.0590199	0.0398246	0.00924963	0.0448268	0.0445778	0	0.0266817	0.0218202	0.183474	0.0482672	0.335083	0.0214534	0.0250175
	Zm00001d017186	AT5G48930	chlorogenic acid biosynthesis II | chlorogenic acid biosynthesis I | phenylpropanoid biosynthesis	HCT	hydroxycinnamoyl-CoA shikimate/quinate hydroxycinnamoyl transferase	transferase family protein, putative, expressed	HCT-3	7	0.0190332	0.0188003	0.0583498	0.0491322	0.0712929	0.0134274	0	0	0.02616	0.0444445	0.0512698	0.0434472	0.0248121	0.0576179	0.0419061	0	0.0289651	0.0355889	0.0358061	0.0339995	0.0740654	0.0260664	0.0321188
	Zm00001d017275	AT2G37040	suberin monomers biosynthesis | rosmarinic acid biosynthesis I | cinnamoyl-CoA biosynthesis | phenylpropanoid biosynthesis, initial reactions	ATPAL1,PAL1	PHE ammonia lyase 1	phenylalanine ammonia-lyase, putative, expressed	PAL1-1	8	0	0	0.0232372	0.0316118	0.0380933	0	0	0	0.0297432	0.0310213	0.0383975	0.0211866	0	0.0268162	0.0268368	0	0.0268529	0.00379648	0.0270021	0.0193516	0.0404119	0.0209308	0.015182
	Zm00001d018367	AT5G48930	chlorogenic acid biosynthesis II | chlorogenic acid biosynthesis I | phenylpropanoid biosynthesis	HCT	hydroxycinnamoyl-CoA shikimate/quinate hydroxycinnamoyl transferase	transferase family protein, putative, expressed	HCT-4	9	0.0322801	0.0167749	0.0199113	0.00805746	0.00358116	0.0340806	0.0071931	0	0	0.012012	0.00218804	0.00484229	0.0147054	0.0140207	0	0.0366387	0.00131564	0.0719114	0.0052133	0	0	0	0
	Zm00001d020528	AT5G48930	chlorogenic acid biosynthesis I | phenylpropanoid biosynthesis	HCT	hydroxycinnamoyl-CoA shikimate/quinate hydroxycinnamoyl transferase	transferase family protein, putative, expressed	HCT-5	10	0.016317	0.0116513	0.0255849	0.0229244	0.0228321	0.0121313	0	0	0.00502411	0.0572024	0.0318754	0.0141482	0.0255015	0.0197159	0.0216134	0	0.0244411	0.0269307	0.0259766	0.0203321	0.0374366	0.010494	0
	Zm00001d032103	AT3G21240	flavonoid biosynthesis | phenylpropanoid biosynthesis | rosmarinic acid biosynthesis I | flavonoid di-C-glucosylation	4CL2,AT4CL2	4-coumarate:CoA ligase 2	AMP-binding domain containing protein, expressed	4CL2-2	11	0	0	0	0.00654876	0	0	0.00698052	0	0.0311685	0.0118727	0.0049893	0.00143912	0.00294928	0	0.012624	0	0.00410065	0	0.0268195	0.0127834	0.0402401	0.00565149	0.0311928
	Zm00001d032467	AT4G36220	phenylpropanoid biosynthesis	CYP84A1,FAH1	ferulic acid 5-hydroxylase 1	cytochrome P450, putative, expressed	FAH1-2	12	0	0.0248335	0.0104191	0.038832	0.0258634	0	0	0	0.02154	0.0142717	0.0224032	0.0265368	0.0305916	0.0085941	0.010547	0	0	0	0.0243977	0.0134105	0.0383277	0.0251634	0.0257976
	Zm00001d036293	AT4G34050	suberin monomers biosynthesis | chlorogenic acid biosynthesis I | phenylpropanoid biosynthesis	CCoAOMT1	S-adenosyl-L-methionine-dependent methyltransferases superfamily protein	caffeoyl-CoA O-methyltransferase, putative, expressed	CCoAOMT1-1	13	0.0172478	0.0128375	0.0377048	0.0299099	0.0291711	0.00892519	0	0	0.0176832	0.0510877	0.0359011	0.0176952	0.00794924	0.0474913	0.0376654	0	0.0297602	0.0324807	0.0215707	0.0269688	0.0363816	0.00856066	0.000510278
	Zm00001d038555	AT2G40890	suberin monomers biosynthesis | chlorogenic acid biosynthesis II | chlorogenic acid biosynthesis I | superpathway of scopolin and esculin biosynthesis | phenylpropanoid biosynthesis	CYP98A3	cytochrome P450, family 98, subfamily A, polypeptide 3	cytochrome P450, putative, expressed	CYP98A3-1	14	0.0264338	0.0180296	0.0317987	0.0431621	0.039894	0.0190181	0	0	0.00357208	0.0319611	0.0365758	0.0142968	0.0114927	0.0341913	0.0239813	0	0.0175252	0.0310982	0.0263536	0.0223419	0.045263	0.00189977	0.00350983
	Zm00001d039947	AT5G48930	chlorogenic acid biosynthesis II | chlorogenic acid biosynthesis I | phenylpropanoid biosynthesis	HCT	hydroxycinnamoyl-CoA shikimate/quinate hydroxycinnamoyl transferase	transferase family protein, putative, expressed	HCT-6	15	0.00287716	0.0057153	0.0178637	0.0184958	0.0090929	0.0178609	0	0	0.00166058	0.0292377	0.0169096	0	0.0117458	0.00745284	0.00346888	0	0.0207951	0.0264774	0.0154318	0.0187209	0.0264205	0.0020778	0
	Zm00001d043174	AT2G40890	suberin monomers biosynthesis | chlorogenic acid biosynthesis II | chlorogenic acid biosynthesis I | superpathway of scopolin and esculin biosynthesis | phenylpropanoid biosynthesis	CYP98A3	cytochrome P450, family 98, subfamily A, polypeptide 3	cytochrome P450, putative, expressed	CYP98A3-2	16	0	0	0	0	0	0	0.0204566	0	0.0139122	0	0	0	0	0	0	0.0148238	0	0	0.00161881	0	0	0	0.00961386
	Zm00001d045043	AT1G72680	geraniol and geranial biosynthesis	ATCAD1,CAD1	cinnamyl-alcohol dehydrogenase	dehydrogenase, putative, expressed	CAD1	17	0	0	0	0	0	0	0	0	0.0104602	0	0	0	0	0	0	0	0	0	6.74e-05	0	0.0335757	0	0.0073621
	Zm00001d045206	AT4G34050	suberin monomers biosynthesis | chlorogenic acid biosynthesis I | phenylpropanoid biosynthesis	CCoAOMT1	S-adenosyl-L-methionine-dependent methyltransferases superfamily protein	caffeoyl-CoA O-methyltransferase, putative, expressed	CCoAOMT1-2	18	0.0119096	0.0232655	0.0331576	0.0205198	0.035773	0	0	0	0.0194153	0.0342108	0.029762	0.0297629	0.0239523	0.0373456	0.0297075	0	0.0182698	0.0136778	0.0121268	0.0233384	0.0341857	0.0173194	0.00362503
	Zm00001d050224	AT1G51680	flavonoid biosynthesis | phenylpropanoid biosynthesis | rosmarinic acid biosynthesis I | flavonoid di-C-glucosylation	4CL.1,4CL1,AT4CL1	4-coumarate:CoA ligase 1	AMP-binding domain containing protein, expressed	4CL1	19	0	0	0.0183033	0.0186025	0.0215256	0	0	0	0.0209761	0.0268801	0.017331	0.0219476	0.0129033	0.0182454	0.0139922	0	0.0155075	0.000840245	0.0189501	0.0059193	0.0389962	0.0195845	0.00862837
	Zm00001d051163	AT2G37040	suberin monomers biosynthesis | rosmarinic acid biosynthesis I | cinnamoyl-CoA biosynthesis | phenylpropanoid biosynthesis, initial reactions	ATPAL1,PAL1	PHE ammonia lyase 1	phenylalanine ammonia-lyase, putative, expressed	PAL1-2	20	0.00299117	0.0157883	0.03534	0.0379129	0.044157	0.00396593	0	0	0.00877093	0.0296156	0.0382974	0.0214498	0.0180625	0.0346774	0.0251134	0	0.0333729	0.0224782	0.0218167	0.0166267	0.0450955	0.0194731	0.00855056
	Zm00001d051529	AT1G65060	flavonoid biosynthesis | phenylpropanoid biosynthesis | rosmarinic acid biosynthesis I | flavonoid di-C-glucosylation	4CL3	4-coumarate:CoA ligase 3	AMP-binding domain containing protein, expressed	4CL3	21	0	0	0	0.00392629	0	0	0	0	0.00388155	0.0133513	0.00290018	0	0	0	0	0.00323063	0.0208095	0	0.00754686	0	0.00916322	0	0
									3	1	7	7	6	1			2	5	5	4	1	7	6	1	4	2	5	3	8	2	4	84
	2539_PW_Genes	AGI	PW_names	Arabi-symbol	Arabi-defline	Rice-defline			Zm00001d020408	Zm00001d021296	Zm00001d024630	Zm00001d026204	Zm00001d027431	Zm00001d027459	Zm00001d030678	Zm00001d032032	Zm00001d033815	Zm00001d035084	Zm00001d036050	Zm00001d039004	Zm00001d041818	Zm00001d043921	Zm00001d045463	Zm00001d047716	Zm00001d049678	Zm00001d050039	Zm00001d051520	Zm00001d053210	Zm00001d002476	Zm00001d011555	Zm00001d011614
Tigress	Zm00001d003016	AT3G53260	suberin monomers biosynthesis | rosmarinic acid biosynthesis I | cinnamoyl-CoA biosynthesis | phenylpropanoid biosynthesis, initial reactions	ATPAL2,PAL2	phenylalanine ammonia-lyase 2	phenylalanine ammonia-lyase, putative, expressed	PAL2	1	0.42	0.985	0.98	0.96	0.995	0.965	0.545	0.105	0.975	1	1	0.98	0.945	1	0.94	0.615	0.96	1	1	0.985	0.935	0.995	0.125
	Zm00001d003129	AT5G48930	chlorogenic acid biosynthesis II | chlorogenic acid biosynthesis I | phenylpropanoid biosynthesis	HCT	hydroxycinnamoyl-CoA shikimate/quinate hydroxycinnamoyl transferase	transferase family protein, putative, expressed	HCT-1	2	0.46	0.995	0.985	1	0.995	0.885	0.955	0.995	1	0.995	1	0.865	0.965	0.98	0.995	0.995	0.84	0.96	1	1	1	0.53	0.935
	Zm00001d005607	AT5G48930	chlorogenic acid biosynthesis II | chlorogenic acid biosynthesis I | phenylpropanoid biosynthesis	HCT	hydroxycinnamoyl-CoA shikimate/quinate hydroxycinnamoyl transferase	transferase family protein, putative, expressed	HCT-2	3	0.94	0.55	0.195	0.375	0.18	1	0.35	0.245	0.725	0.985	0.33	0.865	0.88	0.59	0.925	0.32	0.995	0.225	0.63	0.19	0.725	0.355	0.14
	Zm00001d012510	AT2G30490	suberin monomers biosynthesis | rosmarinic acid biosynthesis I | phenylpropanoid biosynthesis, initial reactions	ATC4H,C4H,CYP73A5,REF3	cinnamate-4-hydroxylase	cytochrome P450, putative, expressed	C4H	4	0.49	0.47	0.63	0.46	0.43	0.25	0.855	0.125	0.465	0.6	0.45	0.275	0.185	0.205	0.135	0.025	0.355	0.23	0.055	0.185	0.13	0.17	0.765
	Zm00001d013862	AT4G36220	phenylpropanoid biosynthesis	CYP84A1,FAH1	ferulic acid 5-hydroxylase 1	cytochrome P450, putative, expressed	FAH1-1	5	0.8	0.145	0.92	0.005	0.22	0.52	0.39	0.165	0.38	0.09	0.35	0.03	0.675	0.005	0.185	0.045	0.275	0.47	0.89	0.005	0.355	0.3	0.955
	Zm00001d015459	AT3G21240	flavonoid biosynthesis | phenylpropanoid biosynthesis | rosmarinic acid biosynthesis I | flavonoid di-C-glucosylation	4CL2,AT4CL2	4-coumarate:CoA ligase 2	AMP-binding domain containing protein, expressed	4CL2-1	6	0.595	0.76	0.165	0.81	0.88	0.62	0.47	0.39	0.785	0.91	0.91	0.745	0.635	0.925	0.77	0.125	0.325	0.91	0.95	0.875	0.99	0.51	0.65
	Zm00001d017186	AT5G48930	chlorogenic acid biosynthesis II | chlorogenic acid biosynthesis I | phenylpropanoid biosynthesis	HCT	hydroxycinnamoyl-CoA shikimate/quinate hydroxycinnamoyl transferase	transferase family protein, putative, expressed	HCT-3	7	0.87	0.865	0.99	0.815	0.965	0.945	0.675	0.565	0.725	0.97	0.965	0.87	0.87	0.98	0.92	0.5	0.775	1	0.995	0.9	0.985	0.885	0.935
	Zm00001d017275	AT2G37040	suberin monomers biosynthesis | rosmarinic acid biosynthesis I | cinnamoyl-CoA biosynthesis | phenylpropanoid biosynthesis, initial reactions	ATPAL1,PAL1	PHE ammonia lyase 1	phenylalanine ammonia-lyase, putative, expressed	PAL1-1	8	0.225	0.285	0.435	0.77	0.9	0.475	0.045	0.045	0.775	0.915	0.85	0.55	0.39	0.9	0.775	0.325	0.775	0.865	0.895	0.625	0.915	0.58	0.58
	Zm00001d018367	AT5G48930	chlorogenic acid biosynthesis II | chlorogenic acid biosynthesis I | phenylpropanoid biosynthesis	HCT	hydroxycinnamoyl-CoA shikimate/quinate hydroxycinnamoyl transferase	transferase family protein, putative, expressed	HCT-4	9	0.91	0.97	0.97	0.88	0.98	0.995	0.98	0.73	0.245	1	0.995	0.905	0.805	1	0.88	0.865	1	1	1	0.87	0.94	0.95	0.04
	Zm00001d020528	AT5G48930	chlorogenic acid biosynthesis I | phenylpropanoid biosynthesis	HCT	hydroxycinnamoyl-CoA shikimate/quinate hydroxycinnamoyl transferase	transferase family protein, putative, expressed	HCT-5	10	0.23	0.935	0.015	0.92	0.995	0.975	0.785	0.6	0.81	1	1	0.93	0.94	1	0.86	0.545	0.98	1	1	0.935	0.96	0.96	0.025
	Zm00001d032103	AT3G21240	flavonoid biosynthesis | phenylpropanoid biosynthesis | rosmarinic acid biosynthesis I | flavonoid di-C-glucosylation	4CL2,AT4CL2	4-coumarate:CoA ligase 2	AMP-binding domain containing protein, expressed	4CL2-2	11	0.645	0.02	0	0.03	0.075	0.575	0.565	0.435	0.265	0.045	0.005	0.21	0.37	0.06	0.01	0.035	0.255	0.03	0.7	0.005	0.82	0.225	0.97
	Zm00001d032467	AT4G36220	phenylpropanoid biosynthesis	CYP84A1,FAH1	ferulic acid 5-hydroxylase 1	cytochrome P450, putative, expressed	FAH1-2	12	0.89	0.88	0.27	0.76	0.94	0.945	0.09	0.38	0.885	0.545	0.87	0.34	0.99	0.29	0.66	0.09	0.26	0.86	0.975	0.515	0.86	0.48	0.95
	Zm00001d036293	AT4G34050	suberin monomers biosynthesis | chlorogenic acid biosynthesis I | phenylpropanoid biosynthesis	CCoAOMT1	S-adenosyl-L-methionine-dependent methyltransferases superfamily protein	caffeoyl-CoA O-methyltransferase, putative, expressed	CCoAOMT1-1	13	0.695	0.94	0.07	0.955	1	0.98	0.56	0.5	0.97	1	1	0.875	0.9	1	0.99	0.475	0.995	0.995	0.99	0.995	0.995	0.845	0.355
	Zm00001d038555	AT2G40890	suberin monomers biosynthesis | chlorogenic acid biosynthesis II | chlorogenic acid biosynthesis I | superpathway of scopolin and esculin biosynthesis | phenylpropanoid biosynthesis	CYP98A3	cytochrome P450, family 98, subfamily A, polypeptide 3	cytochrome P450, putative, expressed	CYP98A3-1	14	0.76	0.97	0.005	0.965	0.99	0.955	0.905	0.48	0.915	0.995	0.995	0.92	0.9	0.995	0.91	0.345	0.775	1	0.995	0.97	0.995	0.72	0.755
	Zm00001d039947	AT5G48930	chlorogenic acid biosynthesis II | chlorogenic acid biosynthesis I | phenylpropanoid biosynthesis	HCT	hydroxycinnamoyl-CoA shikimate/quinate hydroxycinnamoyl transferase	transferase family protein, putative, expressed	HCT-6	15	0.745	0.14	0.06	0.215	0.5	0.53	0.53	0.58	0.165	0.54	0.34	0.04	0.12	0.3	0.4	0.3	0.115	0.78	0.495	0.165	0.825	0.16	0.64
	Zm00001d043174	AT2G40890	suberin monomers biosynthesis | chlorogenic acid biosynthesis II | chlorogenic acid biosynthesis I | superpathway of scopolin and esculin biosynthesis | phenylpropanoid biosynthesis	CYP98A3	cytochrome P450, family 98, subfamily A, polypeptide 3	cytochrome P450, putative, expressed	CYP98A3-2	16	0.4	0.44	0	0.105	0.685	0.6	0.88	0.32	0.23	0.165	0.235	0.31	0.21	0.22	0.29	0.4	0.16	0.47	0.1	0.12	0.095	0.01	0.065
	Zm00001d045043	AT1G72680	geraniol and geranial biosynthesis	ATCAD1,CAD1	cinnamyl-alcohol dehydrogenase	dehydrogenase, putative, expressed	CAD1	17	0.29	0.985	1	0.935	0.985	0.91	0.71	0.49	0.995	0.97	0.93	0.345	0.95	0.995	0.805	0.41	0.41	0.975	0.995	0.99	0.995	0.77	0.985
	Zm00001d045206	AT4G34050	suberin monomers biosynthesis | chlorogenic acid biosynthesis I | phenylpropanoid biosynthesis	CCoAOMT1	S-adenosyl-L-methionine-dependent methyltransferases superfamily protein	caffeoyl-CoA O-methyltransferase, putative, expressed	CCoAOMT1-2	18	0.635	0.95	0.985	0.955	0.99	0.965	0.14	0.215	0.965	0.98	0.975	0.835	0.96	0.965	0.95	0.25	0.98	0.875	0.835	0.96	0.755	0.765	0.42
	Zm00001d050224	AT1G51680	flavonoid biosynthesis | phenylpropanoid biosynthesis | rosmarinic acid biosynthesis I | flavonoid di-C-glucosylation	4CL.1,4CL1,AT4CL1	4-coumarate:CoA ligase 1	AMP-binding domain containing protein, expressed	4CL1	19	0.06	0.335	0.825	0.74	0.745	0.475	0.345	0.58	0.755	0.94	0.76	0.465	0.74	0.755	0.325	0.015	0.35	0.81	0.875	0.46	0.9	0.855	0.48
	Zm00001d051163	AT2G37040	suberin monomers biosynthesis | rosmarinic acid biosynthesis I | cinnamoyl-CoA biosynthesis | phenylpropanoid biosynthesis, initial reactions	ATPAL1,PAL1	PHE ammonia lyase 1	phenylalanine ammonia-lyase, putative, expressed	PAL1-2	20	0.28	0.75	0.985	0.655	0.905	0.82	0.67	0.65	0.495	0.945	0.91	0.67	0.785	0.955	0.705	0.415	0.765	0.955	0.94	0.77	0.98	0.655	0.585
	Zm00001d051529	AT1G65060	flavonoid biosynthesis | phenylpropanoid biosynthesis | rosmarinic acid biosynthesis I | flavonoid di-C-glucosylation	4CL3	4-coumarate:CoA ligase 3	AMP-binding domain containing protein, expressed	4CL3	21	0.165	0.16	0.05	0	0.035	0.06	0.42	0.38	0.035	0.815	0.21	0.015	0.42	0.13	0.06	0.13	0.17	0.475	0.48	0.125	0.145	0.09	0.13
											1	1	1	1			1	4	4			4	2	1	3	5	4	1	1	1		35
	2539_PW_Genes	AGI	PW_names	Arabi-symbol	Arabi-defline	Rice-defline			Zm00001d020408	Zm00001d021296	Zm00001d024630	Zm00001d026204	Zm00001d027431	Zm00001d027459	Zm00001d030678	Zm00001d032032	Zm00001d033815	Zm00001d035084	Zm00001d036050	Zm00001d039004	Zm00001d041818	Zm00001d043921	Zm00001d045463	Zm00001d047716	Zm00001d049678	Zm00001d050039	Zm00001d051520	Zm00001d053210	Zm00001d002476	Zm00001d011555	Zm00001d011614
CLR	Zm00001d003016	AT3G53260	suberin monomers biosynthesis | rosmarinic acid biosynthesis I | cinnamoyl-CoA biosynthesis | phenylpropanoid biosynthesis, initial reactions	ATPAL2,PAL2	phenylalanine ammonia-lyase 2	phenylalanine ammonia-lyase, putative, expressed	PAL2	1	3.43448	2.71534	5.48751	3.95885	3.70837	2.01248	0	0	1.16221	6.71258	6.34434	2.16936	1.21439	4.88658	4.65643	0	4.35567	3.96092	3.43447	5.76526	1.87279	0.827939	0
	Zm00001d003129	AT5G48930	chlorogenic acid biosynthesis II | chlorogenic acid biosynthesis I | phenylpropanoid biosynthesis	HCT	hydroxycinnamoyl-CoA shikimate/quinate hydroxycinnamoyl transferase	transferase family protein, putative, expressed	HCT-1	2	0	0.288358	0	2.87589	0.557888	0	0	0.00668038	3.06704	1.3137	1.16657	0.0755092	0	0.47913	0.59424	0	0	0	2.5721	1.49077	3.76808	0.104266	1.04803
	Zm00001d005607	AT5G48930	chlorogenic acid biosynthesis II | chlorogenic acid biosynthesis I | phenylpropanoid biosynthesis	HCT	hydroxycinnamoyl-CoA shikimate/quinate hydroxycinnamoyl transferase	transferase family protein, putative, expressed	HCT-2	3	0	0	0	0	0.0128202	0	0.618609	0.130927	1.34906	1.12943	0.371249	0	0	0	1.26179	2.1135	0.814681	0	0.0526476	0	0	0	1.95005
	Zm00001d012510	AT2G30490	suberin monomers biosynthesis | rosmarinic acid biosynthesis I | phenylpropanoid biosynthesis, initial reactions	ATC4H,C4H,CYP73A5,REF3	cinnamate-4-hydroxylase	cytochrome P450, putative, expressed	C4H	4	0	0	0	0	0	0	1.43541	0.133287	2.59225	0	0	0.379633	0	0	0.321265	0.166265	0.0764414	0	0.418056	0	1.29247	1.55817	4.38771
	Zm00001d013862	AT4G36220	phenylpropanoid biosynthesis	CYP84A1,FAH1	ferulic acid 5-hydroxylase 1	cytochrome P450, putative, expressed	FAH1-1	5	0	0	0	0	0	0	0.275066	0	2.35149	0	0.0376519	0.596579	0	0	0.272197	0	0	0	1.36253	0	3.05202	0.970856	5.07297
	Zm00001d015459	AT3G21240	flavonoid biosynthesis | phenylpropanoid biosynthesis | rosmarinic acid biosynthesis I | flavonoid di-C-glucosylation	4CL2,AT4CL2	4-coumarate:CoA ligase 2	AMP-binding domain containing protein, expressed	4CL2-1	6	0.642896	1.1422	2.82159	4.50584	4.38511	0	0	0	3.69532	3.792	5.06285	3.67251	0.737455	3.38343	3.78187	0	2.25986	1.41403	5.82164	3.80479	8.46516	2.22851	1.71955
	Zm00001d017186	AT5G48930	chlorogenic acid biosynthesis II | chlorogenic acid biosynthesis I | phenylpropanoid biosynthesis	HCT	hydroxycinnamoyl-CoA shikimate/quinate hydroxycinnamoyl transferase	transferase family protein, putative, expressed	HCT-3	7	1.43312	1.2475	4.55611	4.1346	5.82036	1.02255	0	0	1.56989	3.56357	3.99732	4.3789	1.91031	4.63417	3.38018	0	2.44676	2.63362	3.02627	2.65883	5.95303	2.68486	1.90946
	Zm00001d017275	AT2G37040	suberin monomers biosynthesis | rosmarinic acid biosynthesis I | cinnamoyl-CoA biosynthesis | phenylpropanoid biosynthesis, initial reactions	ATPAL1,PAL1	PHE ammonia lyase 1	phenylalanine ammonia-lyase, putative, expressed	PAL1-1	8	0	0.0240661	2.24855	3.79043	4.11131	0	0	0	2.98625	2.98671	3.80062	2.44039	0.112195	2.68848	2.91886	0	2.78101	0.444235	3.05836	2.05652	5.67818	2.44881	1.55724
	Zm00001d018367	AT5G48930	chlorogenic acid biosynthesis II | chlorogenic acid biosynthesis I | phenylpropanoid biosynthesis	HCT	hydroxycinnamoyl-CoA shikimate/quinate hydroxycinnamoyl transferase	transferase family protein, putative, expressed	HCT-4	9	3.37568	1.30952	1.75387	0.647076	0.313162	4.66561	0.290426	0	0	0.865885	0.249637	0.439449	1.47591	1.29796	0	2.99329	0.162045	4.71882	0.244755	0.0904528	0	0	0
	Zm00001d020528	AT5G48930	chlorogenic acid biosynthesis I | phenylpropanoid biosynthesis	HCT	hydroxycinnamoyl-CoA shikimate/quinate hydroxycinnamoyl transferase	transferase family protein, putative, expressed	HCT-5	10	1.61707	1.16098	3.45916	3.09278	2.84558	1.40251	0	0	0.40804	4.65308	3.42328	1.70297	3.20883	2.53283	2.27955	0	2.70639	3.12554	3.18969	2.39552	4.20888	1.31039	0
	Zm00001d032103	AT3G21240	flavonoid biosynthesis | phenylpropanoid biosynthesis | rosmarinic acid biosynthesis I | flavonoid di-C-glucosylation	4CL2,AT4CL2	4-coumarate:CoA ligase 2	AMP-binding domain containing protein, expressed	4CL2-2	11	0	0	0	0.635363	0.0173159	0	0.516315	0	3.07687	0.665793	0.466307	0.268649	0.0802303	0	0.808634	0	0.332448	0	2.15977	0.774724	3.8549	0.730177	3.55636
	Zm00001d032467	AT4G36220	phenylpropanoid biosynthesis	CYP84A1,FAH1	ferulic acid 5-hydroxylase 1	cytochrome P450, putative, expressed	FAH1-2	12	0	1.67088	0.951895	3.61253	2.23893	0.0599379	0	0	1.83854	1.32115	1.80248	2.55962	2.41533	0.902694	0.950849	0	0	0	2.33435	1.24446	4.10475	2.79037	2.34091
	Zm00001d036293	AT4G34050	suberin monomers biosynthesis | chlorogenic acid biosynthesis I | phenylpropanoid biosynthesis	CCoAOMT1	S-adenosyl-L-methionine-dependent methyltransferases superfamily protein	caffeoyl-CoA O-methyltransferase, putative, expressed	CCoAOMT1-1	13	1.71597	1.26935	4.50491	3.75697	3.99324	1.08688	0	0	1.26795	5.26987	4.21409	2.10109	0.804635	5.2768	4.37553	0	3.61353	3.35917	2.63964	3.38507	3.43212	1.09045	0
	Zm00001d038555	AT2G40890	suberin monomers biosynthesis | chlorogenic acid biosynthesis II | chlorogenic acid biosynthesis I | superpathway of scopolin and esculin biosynthesis | phenylpropanoid biosynthesis	CYP98A3	cytochrome P450, family 98, subfamily A, polypeptide 3	cytochrome P450, putative, expressed	CYP98A3-1	14	2.33144	1.41514	2.64723	3.54824	3.17076	1.67033	0	0	0.162732	2.77788	2.8394	1.35826	1.06358	2.93125	1.76763	0	1.40866	2.71551	2.11	1.73835	3.35585	0.435613	0.0500717
	Zm00001d039947	AT5G48930	chlorogenic acid biosynthesis II | chlorogenic acid biosynthesis I | phenylpropanoid biosynthesis	HCT	hydroxycinnamoyl-CoA shikimate/quinate hydroxycinnamoyl transferase	transferase family protein, putative, expressed	HCT-6	15	0.526865	0.576018	2.68661	2.53177	1.40526	2.39016	0	0	0.152809	2.98051	2.0466	0.526759	1.70526	1.65822	0.882598	0	2.68929	3.10998	2.2446	2.45216	2.40658	0.68051	0
	Zm00001d043174	AT2G40890	suberin monomers biosynthesis | chlorogenic acid biosynthesis II | chlorogenic acid biosynthesis I | superpathway of scopolin and esculin biosynthesis | phenylpropanoid biosynthesis	CYP98A3	cytochrome P450, family 98, subfamily A, polypeptide 3	cytochrome P450, putative, expressed	CYP98A3-2	16	0	0	0	0	0	0	2.4259	0.0937639	1.1662	0	0	0	0	0	0	1.84942	0	0	0	0	0	0	1.45139
	Zm00001d045043	AT1G72680	geraniol and geranial biosynthesis	ATCAD1,CAD1	cinnamyl-alcohol dehydrogenase	dehydrogenase, putative, expressed	CAD1	17	0	0	0	0.440443	0	0	0	0	1.11847	0.332097	0	0	0	0	0	0	0	0	0.569241	0.0748448	3.06456	0	0.803254
	Zm00001d045206	AT4G34050	suberin monomers biosynthesis | chlorogenic acid biosynthesis I | phenylpropanoid biosynthesis	CCoAOMT1	S-adenosyl-L-methionine-dependent methyltransferases superfamily protein	caffeoyl-CoA O-methyltransferase, putative, expressed	CCoAOMT1-2	18	1.18725	1.8383	4.30347	3.05895	4.43011	0.315801	0	0	1.25058	3.39183	3.21658	3.74246	2.33558	4.6444	3.3568	0	2.02763	1.49002	1.74696	2.76564	3.32662	2.23928	0.228044
	Zm00001d050224	AT1G51680	flavonoid biosynthesis | phenylpropanoid biosynthesis | rosmarinic acid biosynthesis I | flavonoid di-C-glucosylation	4CL.1,4CL1,AT4CL1	4-coumarate:CoA ligase 1	AMP-binding domain containing protein, expressed	4CL1	19	0	0	1.78572	2.47248	2.446	0	0	0	1.75184	2.21109	1.81969	2.55251	1.32881	1.83579	1.45221	0	1.48631	0.323729	2.26152	1.08719	4.62029	2.51721	0.939998
	Zm00001d051163	AT2G37040	suberin monomers biosynthesis | rosmarinic acid biosynthesis I | cinnamoyl-CoA biosynthesis | phenylpropanoid biosynthesis, initial reactions	ATPAL1,PAL1	PHE ammonia lyase 1	phenylalanine ammonia-lyase, putative, expressed	PAL1-2	20	0.410893	1.21997	3.12209	3.56	4.35912	0.535245	0	0	0.713238	2.76618	3.38775	2.3347	1.48356	3.19617	2.12399	0	2.78685	1.95278	2.12177	1.63456	4.71843	2.14971	0.566726
	Zm00001d051529	AT1G65060	flavonoid biosynthesis | phenylpropanoid biosynthesis | rosmarinic acid biosynthesis I | flavonoid di-C-glucosylation	4CL3	4-coumarate:CoA ligase 3	AMP-binding domain containing protein, expressed	4CL3	21	0	0	0	0.157913	0	0	0.114099	0	0.614253	0.726432	0.265124	0	0	0	0	0.350447	2.08637	0	0.665969	0	0.590448	0	0
									2		4	8	7	1			1	3	4	5	1	4	5		2	2	5	3	8	2	3	70
